# Supplementary material for: Global diversity and biogeography of DNA viral communities in activated sludge systems
Source: Microbiome. 2023 Oct 21;11:234. doi: 10.1186/s40168-023-01672-1 (PMC10589946; doi:10.1186/s40168-023-01672-1)
Supplement: Supplementary file 3 — Additional file 2: Table S1. Activated sludge (AS) sample information. [file 40168_2023_1672_MOESM2_ESM.xlsx]

## Sheet: Table S1
Table S1: Activated sludge (AS) sample information
WWTP source	Sequencing platform (sequencing mode)	Location	Name (Country_city_WWTP)	Study ID	Run accession	# of raw reads	Average length of trimmed reads (bp)	# of bases after trimming (Gbp)	# of clean reads	Total number of contigs (minimum 200bp)	# of contigs (>= 5000 bp)	N50 (bp)	# of bins ( >= 50% completeness and <= 10% contamination)
Industrial WWTP	Illumina HiSeq 2500 (150bp, paired-end)	Binzhou, Shandong, China	CHN_SD_BN	PRJNA398360	SRR5942190	63875975	149.3	19.0484	127574418	2824480	41312	1636	236
				PRJNA398421	SRR5942210	63875975
				PRJNA398447	SRR5942189	66384496	149.55	19.8276	132583942
				PRJNA398475	SRR5937381	66384496
				PRJNA398566	SRR5942191	61347956	149.55	18.324	122536506
				PRJNA398592	SRR5942168	61347956
				PRJNA398613	SRR5942170	62537082	149.6	18.6873	124920496
				PRJNA399066	SRR5958521	62537082
		Binzhou, Shandong, China	CHN_SD_KQ	PRJNA399143	SRR5958530	67616255	149.65	20.1421	134601704	4673875	72212	1834	307
				PRJNA399195	SRR5958531	67616255
				PRJNA399242	SRR5958529	64077846	149.75	19.0742	127410636
				PRJNA399287	SRR5956233	64077846
				PRJNA399553	SRR5958513	58560504	149.65	17.4315	116452874
				PRJNA399633	SRR5958519	58560504
				PRJNA399687	SRR5961546	61299076	149.75	18.2532	121924088
				PRJNA399770	SRR5973121	61299076
		Jining, Shandong, China	CHN_SD_XD	PRJNA399792	SRR5973122	53118910	149.6	15.8759	106117756	4454728	62597	1768	284
				PRJNA399862	SRR5973123	53118910
				PRJNA400110	SRR5975969	64685853	149.65	19.3333	129213366
				PRJNA400120	SRR5975970	64685853
				PRJNA400329	SRR5984136	57898410	149.65	17.3008	115633768
				PRJNA400338	SRR5984028	57898410
				PRJNA400346	SRR5984051	56536810	149.6	16.8928	112936934
				PRJNA400527	SRR5988137	56536810
		Binzhou, Shandong, China	CHN_SD_JB	PRJNA400645	SRR5990340	57695217	149.65	17.6998	118292882	3927296	51397	1633	240
				PRJNA400666	SRR5990339	57695217
				PRJNA400698	SRR5990338	45094218	149.6	13.4731	90065140
				PRJNA400820	SRR5995582	45094218
				PRJNA400840	SRR5996639	59227050	149.6	17.2443	115246298
				PRJNA400852	SRR5996645	59227050
				PRJNA400911	SRR5996632	63557420	149.6	18.9937	126963068
				PRJNA401059	SRR5998638	63557420
		Zibo, Shandong, China	CHN_SD_XNJ	PRJNA401085	SRR5998639	66205491	149.7	19.7152	131682724	3203987	54521	1977	228
				PRJNA401341	SRR6005293	66205491
				PRJNA401362	SRR6005095	54666852	149.7	16.279	108739758
				PRJNA401479	SRR6008419	54666852
				PRJNA401962	SRR6015029	52297793	148.95	15.4645	103840506
				PRJNA401983	SRR6015031	52297793
				PRJNA402036	SRR6015030	59993291	149.7	17.8656	119324848
				PRJNA402098	SRR6020241	59993291
Municipal WWTP	Illumina HiSeq 2000 (90 bp, paired-end)	Beijing, China	CHN_BJ_WWTP	PRJNA298467	SRR2662357	47777778	88.8	4.211846963	47431864	142856	1791	1075	9
Industrial WWTP	Illumina MiSeq (150 bp,paired-end)	Ankleshwar, Gujarat, India	India_Gujarat_CETP	PRJNA261480	SRR1702226	12270026	147.4	1.715510303	11636192	144014	3374	3311	16
		Ankleshwar, Gujarat, India	India_Gujarat_ETP	PRJNA261481	SRR1702227	8748648	147.2	1.206168183	8195232	104970	1475	1882	10
Municipal WWTP	Illumina HiSeq 2500 (paired-end)	Göttingen, Germany	Germany_Gottingen_WWTP	PRJNA524094	SRR8648013	36551844	180.5	6.40631	35489696	1535105	3763	836	13
Municipal WWTP	Illumina HiSeq 2000 (100bp, paired-end)	Hongkang, China	CHN_HK_Stanley	PRJNA273520	SRR1772177	178692578	95.55	16.319429967	170840368	1385390	16247	1503	43
Municipal WWTP	Illumina HiSeq 2500 (101bp,paired-end)	Stockholm, Sweden	Sweden_Stockholm_Kappala	SAMEA3991481	ERR1414270	87413886	99.15	6.83985	68953890	1446543	17380	1510	74
				SAMEA3991482	ERR1414271	86334654	99.65	7.33333	73564162
				SAMEA3991483	ERR1414272	69626116	98.9	5.78689	58498880
				SAMEA3991484	ERR1414273	122676994	98.75	10.4076	105404560
		Stockholm, Sweden	Sweden_Stockholm_Henriksdal	SAMEA3991486	ERR1414275	98414298	98.85	7.87972	79728776	1359878	18480	1632	91
				SAMEA3991487	ERR1414276	87895792	99	7.35673	74315636
				SAMEA3991488	ERR1414277	84513378	98.9	7.09856	71776550
				SAMEA3991489	ERR1414278	95113416	98.4	7.59901	77216400
Municipal WWTP	Illumina NovaSeq 6000 (150bp, paired-end)	Malmö, Scania, Sweden	Sweden_Scania_WWTP	PRJNA562849	SRR10034933	87862554	149.9	12.8175	85504482	2732184	27233	1334	127
					SRR10034934	65298066	149.75	9.5372	63681560
Municipal WWTP	Illumina HiSeq X Ten (150bp, paired-end)	Zhuhai, Guangdong, China	CHN_GD_QS	PRJNA556302	SRR9852172	108945344	148.55	15.9193	107143770	2036456	16343	1194	64
		Guangzhou, Guangdong, China	CHN_GD_HP		SRR9852173	113980484	148.7	16.7002	112300500	2325704	16757	1157	46
		Xiamen, Fujian, China	CHN_FJ_JM		SRR9852197	120301974	148.75	17.6545	118691100	1907789	19286	1301	76
		Wuxi, Jiangsu, China	CHN_JS_XC		SRR9852196	111463308	148.7	16.3243	109771684	2074475	14799	1143	44
		Wuxi, Jiangsu, China	CHN_JS_DJQ		SRR9852195	111010308	148.9	16.3327	109692934	2288646	13914	1101	40
		Suzhou, Jiangsu, China	CHN_JS_SZ1		SRR9852194	130750044	148.75	19.1541	128796614	2555462	22162	1229	54
		Suzhou, Jiangsu, China	CHN_JS_SZ2		SRR9852193	121223154	148.85	17.8085	119664766	741000	12869	2129	53
		Qingdao, Shandong, China	CHN_SD_HBH		SRR9852192	103461212	148.9	15.2216	102218540	1834278	17838	1287	66
		Shenyang, Liaoning, China	CHN_LN_SY		SRR9852191	101685820	148.5	14.8655	100096566	1819569	16541	1277	68
		Nanjing, Jiangsu, China	CHN_JS_DC		SRR9852171	86027608	148.3	12.4928	84236342	5839761	62155	1364	258
					SRR9852170	94503012	148.6	13.8225	93017226
					SRR9852169	99578878	148.3	14.4587	97482092
					SRR9852168	87575270	148.45	12.7711	86049320
		Nanjing, Jiangsu, China	CHN_JS_JXZ		SRR9852214	70895964	148.25	10.2756	69327566	4503552	49464	1362	178
					SRR9852213	69498512	148.45	10.1327	68276180
					SRR9852212	72746206	148.1	10.5606	71296510
					SRR9852211	65908236	148.35	9.58528	64604688
Municipal WWTP	Illumina HiSeq 1500 (150 bp, paired-end)	Buenos Aires, Argentina	Argentina_BA_MSA	PRJNA288131	SRR2107210	25162108	135.1	3.13064	23173902	1167558	16280	1676	93
					SRR2107211	28187818	134.8	3.47446	25772180
					SRR2107212	17799468	132.65	2.08475	15717208
					SRR2107213	24813164	135.2	3.08529	22815554
		Buenos Aires, Argentina	Argentina_BA_MSB		SRR2107215	30330608	137.65	3.91116	28416428	1193538	26103	2271	105
					SRR2107216	29950702	137.05	3.7965	27703406
					SRR2107218	31034732	140.35	4.12212	29377412
					SRR2107219	29177086	139.65	3.81973	27346672
Industrial WWTP		Buenos Aires, Argentina	Argentina_BA_TD		SRR2107178	20128328	132.15	2.3448	17743488	568057	13208	3078	89
					SRR2107179	21681186	135.4	2.66966	19719350
					SRR2107180	20992566	130.45	2.96134	18224502
					SRR2107181	29012192	132.55	3.4613	26119880
		Buenos Aires, Argentina	Argentina_BA_PRC		SRR2107128	31935134	131.65	3.79945	28868022	462088	17548	4414	87
					SRR2107133	28282146	130.85	3.30266	25241350
					SRR2107174	25262572	128.55	2.86407	22279754
					SRR2107175	23844798	126.95	2.61653	20607778
		Buenos Aires, Argentina	Argentina_BA_PSF		SRR2107171	24924044	131.55	2.94871	22417352	651092	19352	3220	62
					SRR2107173	29967076	131.05	3.49159	26638556
					SRR2107176	25354668	130.4	2.95517	22661950
					SRR2107177	28772996	130.85	3.39397	25929332
		Córdoba, Argentina	Argentina_Córdoba_WF		SRR2107182	30824764	133.1	3.69591	27769616	586881	14319	3152	58
					SRR2107183	31628652	135.7	3.95774	29164848
					SRR2107184	32511436	133.95	3.96926	29629760
					SRR2107185	17290848	131.5	2.01939	15355688
Municipal WWTP	Illumina HiSeq 2000 (150bp, paired-end)	Kočevje, Slovenia	Slovenia_Kočevje_WWTP	SAMEA3611561	ERR1076073	38921528	117.2	3.48786	29749542	706750	8297	1504	25
					ERR1076074	40724222	119.4	3.65087	30580150
					ERR1076075	41759362	119.05	3.89164	32689922
Municipal WWTP	Illumina HiSeq 2000 and Miseq (paired-end)	Aalborg east, Nordjylland, Denmark	Denmark_Aalborg_WWTP1	PRJEB8087	ERR712368	178694738	130.95	22.0204	168107270	1766972	16966	1363	40
		Aalborg west, Nordjylland, Denmark	Denmark_Aalborg_WWTP2		ERR712369	119742620	142.55	16.4397	115341816	10368147	179524	1829	293
					ERR712370	26347800	137.2	3.42566	24968474
					ERR712371	309040248	134.35	35.2563	262487448
					ERR712372	163787180	140.8	22.0742	156799226
					ERR712373	64428514	145.55	9.1235	62689440
					ERR712374	138714824	130.2	14.963	114904052
					ERR712376	134249742	140.85	18.0469	128152580
					ERR712377	370431478	131.5	40.3925	307170908
					ERR712378	29579730	139.45	2.12221	15219536
					ERR712379	99927760	138.95	13.0907	94219954
					ERR712380	145754920	140.85	19.5017	138479666
					ERR712381	109137028	108.4	8.98251	82868674
					ERR712382	120131316	110.5	9.78281	88544858
					ERR712383	16879200	200.5	2.88854	14404208
					ERR712384	16295070	192.9	2.64307	13700826
		Egå, Aarhus, Denmark	Denmark_Aarhus_WWTP		ERR712389	95892994	130.8	11.6259	88880010	1187012	6719	1108	21
					ERR712390	82409629	135.75	6.4792	47738456
					ERR712391	85998844	125.15	9.54623	76272614
		Hjørring, Nordjylland, Denmark	Denmark_Hjørring_WWTP		ERR712385	135238154	126.25	15.6097	123664016	721192	3594	1006	8
		Ejby, Middelfart, Denmark	Denmark_Middelfart_WWTP		ERR712386	197124304	110.05	16.6435	151240798	1313813	11536	1238	42
					ERR712387	173630966	126.45	19.4757	153991784
					ERR712388	129775630	120.85	14.0478	116241122
Municipal WWTP	Illumina HiSeq 2500 (100bp, paired-end)	Sheboygan, Wisconsin, United States	USA_Wisconsin_WWTP1	PRJNA385831	SRR5571009	29220860	99.35	2.75667	27743846	494035	11713	2869	82
					SRR5571008	30565992	99.35	2.91022	29291726
					SRR5571011	31119956	99.35	2.95622	29752940
Municipal WWTP	Illumina HiSeq 2500 (251bp, paired -end)	Singapore	Singapore_WWTP	PRJNA438174	SRR6837569	57451256	242.15	13.2729	54805662	12194198	75716	1231	341
					SRR6837566	65319948	240.9	14.9517	62072906
					SRR6837577	65185868	237.25	14.8377	62551192
					SRR6837583	139433216	242.1	32.3344	133574800
					SRR6837555	142722192	241.85	33.9994	140583624
					SRR6837571	122699888	241.9	29.0828	120219836
Municipal WWTP	Illumina HiSeq X Ten (151bp, paired-end)	Gwangju, Gyeonggi, Korea	Korea_Gyeonggi_WWTP1	PRJNA552406	SRR9637882	48162578	141.75	6.55852	46270386	890643	9677	1499	34
		Gapyeong, Gyeonggi, Korea	Korea_Gyeonggi_WWTP2		SRR9637883	39396822	144.85	5.39636	37265540	764650	6889	1322	28
		Daejeon, Chungnam, South Korea	Korea_Chungnam_WWTP		SRR9637885	54132074	146.6	7.7249	52699546	2404205	31300	1625	110
					SRR9637884	93692160	145.1	13.1309	90505734
Municipal WWTP	Ion Torrent S5 (single-end)	Tokyo, Japan	Japan_Tokyo_WWTP	PRJDB9252	DRR205819	6400274	206.3	1.07094	5190412	175764	2027	1594	8
Industrial WWTP	Illumina HiSeq 2500 (126bp,paired-end)	Zagreb, Croatia	Croatia_Zagreb_Pliva	PRJEB26809	ERR2586215	54352930	125	6.6732	53389422	610901	21440	6126	112
					ERR2586216	58159244	125	7.12731	57031066
					ERR2586217	66077410	125.05	8.11475	64898954
Municipal WWTP		Zagreb, Croatia	Croatia_Zagreb_WWTP		ERR2586218	52593080	124.9	6.4524	51658476	2024488	37226	1882	79
					ERR2586219	60805908	124.9	7.44262	59612000
					ERR2586220	49876760	124.85	6.11676	48988016
Municipal WWTP	Illumina HiSeq 2500 (101bp,paired-end)	Shanghai, China	CHN_SH_WWTP1	PRJNA236430	SRR1145849	61404086	97.85	5.80981	59392242	530933	5890	1461	22
			CHN_SH_WWTP2		SRR1145888	58335126	98.55	5.53069	56135482	436521	4599	1475	19
Municipal WWTP	Illumina HiSeq 2000 (100bp, paired-end)	Hongkang, China	CHN_HK_Shatin	PRJNA192924	SRR776449	409163634	94.75	36.3328	383410052	2824480	41312	1636	110
Municipal WWTP	Illumina HiSeq X Ten (150bp, paired-end)	Taiwan, China	CHN_TW_WWTP1	PRJNA406858	SRR6032601	454685112	149.15	62.614	419810938	2390705	47993	2390	217
			CHN_TW_WWTP2		SRR6032603	517216628	146.65	72.5068	494394104	4272216	72315	1955	246
Municipal WWTP	Illumina HiSeq 4000 (150bp,paired-end)	Hongkang, China	CHN_HK_SWH	PRJNA505617	SRR8223441	82669882	145.95	11.6968	80165718	1584019	16929	1375	54
Municipal WWTP	Illumina HiSeq 2000 (101bp, paired-end)	Lianyun gang, Jiangsu, China	CHN_JS_Dapu	PRJNA295114	SRR2308827	56917738	94.7	4.96407	52395788	781573	4374	1212	17
					SRR2308974	59546626	93.75	5.08525	54258940
Municipal WWTP	Illumina NovaSeq6000 (151 bp, paired-end)	Medellin, Antioquia, Colombia	Colombia_Antioquia_WWTP	PRJNA648659	SRR13727143	34616180	150.25	5.14164	42953828	2971357	24750	1545	110
					SRR12327456	27722318	150.25	4.10951	27353650
					SRR12326541	43415632	150.25	6.45556	42953828
					SRR12326204	30332630	150.25	4.50098	29963388
					SRR12326496	33281766	150.15	4.93914	32888502
					SRR12325978	27583566	150.2	4.09932	27292078
Industrial WWTP	Illumina MiSeq (150 bp, paired-end)	Binzhou, Shandong, China	CHN_SD_BH	PRJNA944788	SRR23875610	96787274	149.65	14.1064	94275250	353183	9921	4177	47
					SRR23875609	96364874	149.6	13.928	93105630
					SRR23875608	84212866	149.6	12.0814	80767634
					SRR23875607	94091710	149.5	13.5498	90623262
					SRR23875606	93407710	149.5	13.1829	88198142
					SRR23875605	96710116	149.55	13.8729	92749354
		Binzhou, Shandong, China	CHN_SD_SY	PRJNA949407	SRR23986425	105777226	149.6	15.3447	102548958	359742	13632	8052	73
					SRR23986424	107409650	149.6	15.6526	104622416
