# Supplementary material for: Global diversity and biogeography of DNA viral communities in activated sludge systems
Source: Microbiome. 2023 Oct 21;11:234. doi: 10.1186/s40168-023-01672-1 (PMC10589946; doi:10.1186/s40168-023-01672-1)
Supplement: Supplementary file 4 — Additional file 3: Table S2. Diversity indices and drivers of activated sludge (AS) samples. [file 40168_2023_1672_MOESM3_ESM.xlsx]

## Sheet: Table S2
Table S2: Diversity indices and drivers of activated sludge (AS) samples
Sample information		Diversity indices				Drivers
NCBI id of samples	Location	Shannon index	Richness	Pielou evenness index	Simpson index	Geographic factors (different country)	Wastewater Type	Latitude	Longtitude	Socioeconomic factors (Population of 2022)	Socioeconomic factors (GDP per capita of 2022)
SRR2662357	CHN_BJ_WWTP	6.83616	4605	0.810462	0.99632	China	Domestic wastewater	39.9042	116.407	2184.3	2.82928
SRR1772177	CHN_HK_Stanley	6.77014	4464	0.805604	0.996445	China	Domestic wastewater	22.3139	114.179	741.3	4.9
SRR10034933	Sweden_Scania_WWTP	7.37487	5752	0.851867	0.998569	Sweden	Domestic wastewater	55.605	13.0038	134	5.59
SRR10034934		7.30067	5395	0.849584	0.998335	Sweden	Domestic wastewater	55.605	13.0038	134	5.59
SRR9852172	CHN_GD_QS	7.49215	7450	0.840307	0.998494	China	Domestic wastewater	22.2719	113.577	247.7	2.34757
SRR9852173	CHN_GD_HP	7.79883	8127	0.866253	0.999212	China	Domestic wastewater	23.141	113.267	1873.4	2.28364
SRR9852197	CHN_FJ_JM	7.6755	8353	0.849964	0.999084	China	Domestic wastewater	24.4804	118.102	530.8	1.99967
SRR9852196	CHN_JS_XC	7.47734	9390	0.817428	0.998276	China	Domestic wastewater	31.4918	120.318	749.1	2.9497
SRR9852195	CHN_JS_DJQ	7.93957	9976	0.862253	0.999323	China	Domestic wastewater	31.4918	120.318	749.1	2.9497
SRR9852194	CHN_JS_SZ1	7.53734	6967	0.851779	0.998934	China	Domestic wastewater	31.3042	120.593	1291.1	2.76535
SRR9852193	CHN_JS_SZ2	6.17599	3063	0.769388	0.992404	China	Domestic wastewater	31.3042	120.593	1291.1	2.76535
SRR9852192	CHN_SD_HBH	7.5329	8980	0.82754	0.998755	China	Domestic wastewater	36.0628	120.374	1034.2	2.0636
SRR9852191	CHN_LN_SY	7.23946	5095	0.848108	0.998737	China	Domestic wastewater	41.8045	123.437	914.7	1.18642
SRR9852171	CHN_JS_DC	7.04819	8668	0.777312	0.986023	China	Domestic wastewater	32.0557	118.799	949.1	2.6583
SRR9852170		7.97826	12393	0.84651	0.997426	China	Domestic wastewater	32.0557	118.799	949.1	2.6583
SRR9852169		7.30605	9019	0.802238	0.992563	China	Domestic wastewater	32.0557	118.799	949.1	2.6583
SRR9852168		8.01768	9871	0.871738	0.999302	China	Domestic wastewater	32.0557	118.799	949.1	2.6583
SRR9852214	CHN_JS_JXZ	7.8293	10265	0.847648	0.997486	China	Domestic wastewater	32.0557	118.799	949.1	2.6583
SRR9852213		8.0017	9336	0.875303	0.999289	China	Domestic wastewater	32.0557	118.799	949.1	2.6583
SRR9852212		7.75179	10795	0.834707	0.99863	China	Domestic wastewater	32.0557	118.799	949.1	2.6583
SRR9852211		7.99444	10390	0.864394	0.998832	China	Domestic wastewater	32.0557	118.799	949.1	2.6583
SRR2107210	Argentina_BA_MSA	6.01835	1779	0.804184	0.991945	Argentina	Domestic wastewater	-34.5952	-58.3828	1549	2.5
SRR2107211		6.02871	1883	0.799498	0.992052	Argentina	Domestic wastewater	-34.5952	-58.3828	1549	2.5
SRR2107212		6.33011	2296	0.817958	0.994859	Argentina	Domestic wastewater	-34.5952	-58.3828	1549	2.5
SRR2107213		6.40967	2795	0.807713	0.995073	Argentina	Domestic wastewater	-34.5952	-58.3828	1549	2.5
SRR2107215	Argentina_BA_MSB	6.34136	3190	0.78601	0.988593	Argentina	Domestic wastewater	-34.5952	-58.3828	1549	2.5
SRR2107216		6.34012	3118	0.788087	0.988599	Argentina	Domestic wastewater	-34.5952	-58.3828	1549	2.5
SRR2107218		6.64327	2919	0.832595	0.997028	Argentina	Domestic wastewater	-34.5952	-58.3828	1549	2.5
SRR2107219		6.62875	2845	0.833458	0.99702	Argentina	Domestic wastewater	-34.5952	-58.3828	1549	2.5
ERR1076073	Slovenia_Kočevje_WWTP	5.48817	1701	0.737759	0.988041	Slovenia	Domestic wastewater	45.6484	14.8549	NA	2.9
ERR1076074		5.48392	1730	0.735517	0.987819	Slovenia	Domestic wastewater	45.6484	14.8549	NA	2.9
ERR1076075		5.49639	1780	0.734382	0.987949	Slovenia	Domestic wastewater	45.6484	14.8549	NA	2.9
SRR6837569	Singapore_WWTP	8.39217	25439	0.827301	0.999233	Singapore	Domestic wastewater	1.36205	103.866	545.4	8.28
SRR6837566		8.27021	25575	0.814849	0.998951	Singapore	Domestic wastewater	1.36205	103.866	545.4	8.28
SRR6837577		8.49157	26598	0.833439	0.999305	Singapore	Domestic wastewater	1.36205	103.866	545.4	8.28
SRR6837583		8.42535	26629	0.826845	0.999261	Singapore	Domestic wastewater	1.36205	103.866	545.4	8.28
SRR6837555		8.66659	24969	0.855926	0.999385	Singapore	Domestic wastewater	1.36205	103.866	545.4	8.28
SRR6837571		8.44685	26388	0.829696	0.999278	Singapore	Domestic wastewater	1.36205	103.866	545.4	8.28
SRR9637882	Korea_Gyeonggi_WWTP1	7.31333	5206	0.854603	0.998756	Korea	Domestic wastewater	35.1592	126.831	152.9	3.1
SRR9637883	Korea_Gyeonggi_WWTP2	7.10271	4080	0.854322	0.998495	Korea	Domestic wastewater	35.1592	126.831	152.9	3.1
SRR9637885	Korea_Chungnam_WWTP	7.33897	5611	0.850157	0.99848	Korea	Domestic wastewater	36.3424	127.395	157.3	2.6
SRR9637884		7.63106	7095	0.8606	0.999079	Korea	Domestic wastewater	36.3424	127.395	157.3	2.6
DRR205819	Japan_Tokyo_WWTP	4.28972	132	0.878537	0.984558	Janpa	Domestic wastewater	35.683	139.775	NA	7.8
SRR1145849	CHN_SH_WWTP1	7.11083	6418	0.811103	0.997936	China	Domestic wastewater	31.2678	121.484	2475	2.67466
SRR1145888	CHN_SH_WWTP2	7.38236	8144	0.819803	0.998296	China	Domestic wastewater	31.2678	121.484	2475	2.67466
SRR776449	CHN_HK_Shatin	7.27163	5189	0.850056	0.998322	China	Domestic wastewater	22.3139	114.179	741.35	4.9
SRR6032601	CHN_TW_WWTP1	7.07761	5887	0.815345	0.997703	China	Domestic wastewater	23.4568	121.283	2387	2.6
SRR6032603	CHN_TW_WWTP2	6.81757	7891	0.759747	0.994384	China	Domestic wastewater	23.4568	121.283	2387	2.6
SRR8223441	CHN_HK_SWH	7.69044	7369	0.863605	0.999058	China	Domestic wastewater	22.3139	114.179	741.35	4.9
SRR2308827	CHN_JS_Dapu	6.95174	5008	0.816048	0.997377	China	Domestic wastewater	34.5968	119.236	460	1.29347
SRR2308974		6.53559	3426	0.802982	0.995796	China	Domestic wastewater	34.5968	119.236	460	1.29347
SRR5942190	CHN_SD_BN	6.89165	6026	0.791794	0.996917	China	Industrial wastewater	37.3847	117.979	391.9	1.08681
SRR5937381		7.09156	6296	0.81068	0.997684	China	Industrial wastewater	37.3847	117.979	391.9	1.08681
SRR5942168		6.86475	5471	0.797557	0.99715	China	Industrial wastewater	37.3847	117.979	391.9	1.08681
SRR5942170		6.84021	4383	0.815719	0.997405	China	Industrial wastewater	37.3847	117.979	391.9	1.08681
SRR5958530	CHN_SD_KQ	6.72195	4454	0.800084	0.996061	China	Industrial wastewater	37.3847	117.979	391.9	1.08681
SRR5956233		7.29729	7217	0.821379	0.9969	China	Industrial wastewater	37.3847	117.979	391.9	1.08681
SRR5958513		7.25741	7169	0.817504	0.998189	China	Industrial wastewater	37.3847	117.979	391.9	1.08681
SRR5961546		6.87952	5849	0.793117	0.996421	China	Industrial wastewater	37.3847	117.979	391.9	1.08681
SRR5973122	CHN_SD_XD	5.81183	2843	0.730808	0.991231	China	Industrial wastewater	35.4129	116.587	829.1	0.902455
SRR5975970		6.81754	4770	0.804895	0.996367	China	Industrial wastewater	35.4129	116.587	829.1	0.902455
SRR5984028		7.23106	6058	0.830284	0.998338	China	Industrial wastewater	35.4129	116.587	829.1	0.902455
SRR5984051		7.36442	7422	0.82633	0.998418	China	Industrial wastewater	35.4129	116.587	829.1	0.902455
SRR5990339	CHN_SD_JB	6.35543	4906	0.747854	0.991641	China	Industrial wastewater	37.3847	117.979	391.9	1.08681
SRR5990338		4.95302	2199	0.643604	0.973944	China	Industrial wastewater	37.3847	117.979	391.9	1.08681
SRR5996639		6.72339	5442	0.781616	0.995967	China	Industrial wastewater	37.3847	117.979	391.9	1.08681
SRR5996632		7.09871	7843	0.791615	0.995117	China	Industrial wastewater	37.3847	117.979	391.9	1.08681
SRR5998639	CHN_SD_XNJ	6.78782	7436	0.761471	0.996508	China	Industrial wastewater	36.8149	118.053	470.6	1.32618
SRR6015029		6.21546	2741	0.785169	0.995243	China	Industrial wastewater	36.8149	118.053	470.6	1.32618
SRR6015030		6.71153	4949	0.788948	0.996788	China	Industrial wastewater	36.8149	118.053	470.6	1.32618
SRR6005095		5.03454	4408	0.599981	0.961222	China	Industrial wastewater	36.8149	118.053	470.6	1.32618
SRR1702226	India_Gujarat_CETP	5.13305	1115	0.731557	0.983461	India	Industrial wastewater	22.2587	71.1924	NA	NA
SRR1702227	India_Gujarat_ETP	5.3571	1043	0.770822	0.987192	India	Industrial wastewater	22.2587	71.1924	NA	NA
SRR2107178	Argentina_BA_TD	5.06417	550	0.802574	0.986059	Argentina	Industrial wastewater	-34.5952	-58.3828	1549	2.5
SRR2107179		5.04916	568	0.796132	0.985792	Argentina	Industrial wastewater	-34.5952	-58.3828	1549	2.5
SRR2107180		5.28448	607	0.824602	0.99067	Argentina	Industrial wastewater	-34.5952	-58.3828	1549	2.5
SRR2107181		5.31634	682	0.814761	0.990802	Argentina	Industrial wastewater	-34.5952	-58.3828	1549	2.5
SRR2107128	Argentina_BA_PRC	6.04717	1835	0.804701	0.994431	Argentina	Industrial wastewater	-34.5952	-58.3828	1549	2.5
SRR2107133		6.04328	1758	0.808798	0.994447	Argentina	Industrial wastewater	-34.5952	-58.3828	1549	2.5
SRR2107174		6.1798	1622	0.836078	0.996013	Argentina	Industrial wastewater	-34.5952	-58.3828	1549	2.5
SRR2107175		6.17475	1573	0.838876	0.996039	Argentina	Industrial wastewater	-34.5952	-58.3828	1549	2.5
SRR2107171	Argentina_BA_PSF	6.75028	1741	0.904595	0.997956	Argentina	Industrial wastewater	-34.5952	-58.3828	1549	2.5
SRR2107173		6.76045	1824	0.900338	0.997977	Argentina	Industrial wastewater	-34.5952	-58.3828	1549	2.5
SRR2107176		5.98662	1217	0.842694	0.99357	Argentina	Industrial wastewater	-34.5952	-58.3828	1549	2.5
SRR2107177		5.99849	1298	0.836775	0.993515	Argentina	Industrial wastewater	-34.5952	-58.3828	1549	2.5
SRR2107182	Argentina_Córdoba_WF	5.84098	1036	0.841262	0.994526	Argentina	Industrial wastewater	-31.2928	-64.1449	356	1
SRR2107183		5.84001	1005	0.844818	0.994524	Argentina	Industrial wastewater	-31.2928	-64.1449	356	1
SRR2107184		5.08665	996	0.736795	0.98757	Argentina	Industrial wastewater	-31.2928	-64.1449	356	1
SRR2107185		5.05635	767	0.761214	0.987417	Argentina	Industrial wastewater	-31.2928	-64.1449	356	1
SRR23875610	CHN_SD_BH	4.69707	929	0.687298	0.978392	China	Industrial wastewater	37.3847	117.979	391.9	1.08681
SRR23875609		4.66199	920	0.683138	0.978286	China	Industrial wastewater	37.3847	117.979	391.9	1.08681
SRR23875608		4.75842	1208	0.67051	0.978876	China	Industrial wastewater	37.3847	117.979	391.9	1.08681
SRR23875607		4.73929	1143	0.67306	0.978412	China	Industrial wastewater	37.3847	117.979	391.9	1.08681
SRR23875606		5.1306	1198	0.723801	0.979132	China	Industrial wastewater	37.3847	117.979	391.9	1.08681
SRR23875605		5.141	1221	0.723328	0.979647	China	Industrial wastewater	37.3847	117.979	391.9	1.08681
SRR23986425	CHN_SD_SY	5.70822	1794	0.761889	0.989673	China	Industrial wastewater	37.3847	117.979	391.9	1.08681
SRR23986424		5.64636	1807	0.752906	0.988468	China	Industrial wastewater	37.3847	117.979	391.9	1.08681
ERR2586215	Croatia_Zagreb_Pliva	6.11089	2136	0.797071	0.992371	Croatia	Industrial wastewater	45.8745	16.0685	68.4	1.84
ERR2586216		6.09205	2162	0.793361	0.992238	Croatia	Industrial wastewater	45.8745	16.0685	68.4	1.84
ERR2586217		6.12365	2206	0.79539	0.992577	Croatia	Industrial wastewater	45.8745	16.0685	68.4	1.84
ERR1414270	Sweden_Stockholm_Kappala	7.14784	4049	0.86054	0.99815	Sweden	Mixed wastewater	59.4084	18.1864	1054.9	5.59
ERR1414271		7.20423	4436	0.857901	0.998168	Sweden	Mixed wastewater	59.4084	18.1864	1054.9	5.59
ERR1414272		7.15204	4022	0.86174	0.998066	Sweden	Mixed wastewater	59.4084	18.1864	1054.9	5.59
ERR1414273		7.16999	4642	0.849234	0.998188	Sweden	Mixed wastewater	59.4084	18.1864	1054.9	5.59
ERR1414275	Sweden_Stockholm_Henriksdal	7.08945	4657	0.839373	0.997561	Sweden	Mixed wastewater	59.4084	18.1864	1054.9	5.59
ERR1414276		7.07601	4226	0.847527	0.997862	Sweden	Mixed wastewater	59.4084	18.1864	1054.9	5.59
ERR1414277		7.05495	4243	0.844598	0.997664	Sweden	Mixed wastewater	59.4084	18.1864	1054.9	5.59
ERR1414278		7.12556	4562	0.845712	0.997803	Sweden	Mixed wastewater	59.4084	18.1864	1054.9	5.59
ERR712368	Denmark_Aalborg_WWTP1	6.68169	6753	0.757756	0.994553	Denmark	Mixed wastewater	57.0877	9.93084	22.1	6.09
ERR712369	Denmark_Aalborg_WWTP2	6.86951	5424	0.798911	0.995928	Denmark	Mixed wastewater	57.0877	9.93084	22.1	6.09
ERR712370		6.13778	4063	0.73863	0.989031	Denmark	Mixed wastewater	57.0877	9.93084	22.1	6.09
ERR712371		6.98828	8263	0.774793	0.981678	Denmark	Mixed wastewater	57.0877	9.93084	22.1	6.09
ERR712372		7.42066	7157	0.836051	0.997965	Denmark	Mixed wastewater	57.0877	9.93084	22.1	6.09
ERR712373		7.31254	5428	0.850362	0.998051	Denmark	Mixed wastewater	57.0877	9.93084	22.1	6.09
ERR712374		6.99069	6886	0.791048	0.992184	Denmark	Mixed wastewater	57.0877	9.93084	22.1	6.09
ERR712376		7.07103	6198	0.809786	0.996838	Denmark	Mixed wastewater	57.0877	9.93084	22.1	6.09
ERR712377		6.95775	8216	0.771896	0.990677	Denmark	Mixed wastewater	57.0877	9.93084	22.1	6.09
ERR712378		6.76642	3694	0.82372	0.996409	Denmark	Mixed wastewater	57.0877	9.93084	22.1	6.09
ERR712379		7.04915	5703	0.815049	0.996963	Denmark	Mixed wastewater	57.0877	9.93084	22.1	6.09
ERR712380		7.34153	5953	0.844665	0.998411	Denmark	Mixed wastewater	57.0877	9.93084	22.1	6.09
ERR712381		7.35844	5691	0.851017	0.997943	Denmark	Mixed wastewater	57.0877	9.93084	22.1	6.09
ERR712382		7.3165	5819	0.843995	0.998046	Denmark	Mixed wastewater	57.0877	9.93084	22.1	6.09
ERR712383		1.8185	1753	0.24347	0.37685	Denmark	Mixed wastewater	57.0877	9.93084	22.1	6.09
ERR712384		1.7114	1599	0.231988	0.356496	Denmark	Mixed wastewater	57.0877	9.93084	22.1	6.09
ERR712389	Denmark_Aarhus_WWTP	4.97624	4892	0.58576	0.927176	Denmark	Mixed wastewater	56.2115	10.2432	35.2	6.09
ERR712390		4.19246	4176	0.502867	0.843262	Denmark	Mixed wastewater	56.2115	10.2432	35.2	6.09
ERR712391		3.88101	3999	0.467942	0.787679	Denmark	Mixed wastewater	56.2115	10.2432	35.2	6.09
ERR712385	Denmark_Hjørring_WWTP	5.92378	3934	0.715656	0.989247	Denmark	Mixed wastewater	57.482	10.0506	NA	6.09
ERR712386	Denmark_Middelfart_WWTP	3.43667	4375	0.409924	0.823935	Denmark	Mixed wastewater	55.4355	9.94056	3.96	6.09
ERR712387		3.36686	5226	0.39326	0.744374	Denmark	Mixed wastewater	55.4355	9.94056	3.96	6.09
ERR712388		4.16121	5195	0.486381	0.848666	Denmark	Mixed wastewater	55.4355	9.94056	3.96	6.09
SRR5571009	USA_Wisconsin_WWTP1	6.88092	2525	0.878341	0.997288	America	Mixed wastewater	43.7751	-87.6412	589.3	6.81
SRR5571008		6.88995	2604	0.876049	0.997164	America	Mixed wastewater	43.7751	-87.6412	589.3	6.81
SRR5571011		6.88569	2610	0.875251	0.997021	America	Mixed wastewater	43.7751	-87.6412	589.3	6.81
SRR13727143	Colombia_Antioquia_WWTP	4.95424	2626	0.629253	0.91498	Colombia	Mixed wastewater	6.37407	-75.5027	406.8	0.69
SRR12327456		6.24685	2523	0.797484	0.992445	Colombia	Mixed wastewater	6.37407	-75.5027	406.8	0.69
SRR12326541		6.56199	3245	0.811638	0.996185	Colombia	Mixed wastewater	6.37407	-75.5027	406.8	0.69
SRR12326204		4.93757	2584	0.628422	0.910981	Colombia	Mixed wastewater	6.37407	-75.5027	406.8	0.69
SRR12326496		5.82377	2655	0.738663	0.973989	Colombia	Mixed wastewater	6.37407	-75.5027	406.8	0.69
SRR12325978		6.4491	2885	0.809448	0.99578	Colombia	Mixed wastewater	6.37407	-75.5027	406.8	0.69
SRR8648013	Germany_Göttingen_WWTP	6.98134	4261	0.835362	0.997697	Germany	Mixed wastewater	51.5396	9.91415	12.5	4.86
ERR2586218	Croatia_Zagreb_WWTP	7.33485	3801	0.889825	0.998883	Croatia	Mixed wastewater	45.8745	16.0685	68.4	1.84
ERR2586219		7.33405	4021	0.883696	0.998862	Croatia	Mixed wastewater	45.8745	16.0685	68.4	1.84
ERR2586220		7.30587	3676	0.88992	0.998844	Croatia	Mixed wastewater	45.8745	16.0685	68.4	1.84
