# Supplementary material for: Global diversity and biogeography of DNA viral communities in activated sludge systems
Source: Microbiome. 2023 Oct 21;11:234. doi: 10.1186/s40168-023-01672-1 (PMC10589946; doi:10.1186/s40168-023-01672-1)
Supplement: Supplementary file 5 — Additional file 4: Table S3. Taxonomy assignment of viral operational taxonomic units (vOTUs). [file 40168_2023_1672_MOESM4_ESM.xlsx]

## Sheet: Table S3
Table S3: Taxonomy assignment of viral operational taxonomic units (vOTUs)
vOTU ID	Taxonomy	Method	Availability of sufficient marker genes
Argentina_BA_MSA_1005896||full	Viruses; Duplodnaviria; Heunggongvirae; Uroviricota; Caudoviricetes; Caudovirales; Myoviridae	VPF-class	TRUE
Argentina_BA_MSA_102605||full	Viruses; Duplodnaviria; Heunggongvirae; Uroviricota; Caudoviricetes; Caudovirales; Siphoviridae	VPF-class
Argentina_BA_MSA_1035785||full	Viruses; Duplodnaviria; Heunggongvirae; Uroviricota; Caudoviricetes; Caudovirales; Podoviridae	VPF-class
Argentina_BA_MSA_104713	Viruses; Duplodnaviria; Heunggongvirae; Uroviricota; Caudoviricetes; Caudovirales; Podoviridae	VPF-class
Argentina_BA_MSA_1049090||full	Viruses; Duplodnaviria; Heunggongvirae; Uroviricota; Caudoviricetes; Caudovirales; Podoviridae	VPF-class
Argentina_BA_MSA_1051783	Viruses; Duplodnaviria; Heunggongvirae; Uroviricota; Caudoviricetes; Caudovirales; Podoviridae	VPF-class
Argentina_BA_MSA_1052105||full	Viruses; Duplodnaviria; Heunggongvirae; Uroviricota; Caudoviricetes; Caudovirales; Siphoviridae	VPF-class	TRUE
Argentina_BA_MSA_105856||full	Viruses; Duplodnaviria; Heunggongvirae; Uroviricota; Caudoviricetes; Caudovirales; Siphoviridae	VPF-class
Argentina_BA_MSA_1061404	Viruses; Duplodnaviria; Heunggongvirae; Uroviricota; Caudoviricetes; Caudovirales; Siphoviridae	VPF-class
Argentina_BA_MSA_1063491	Viruses; Duplodnaviria; Heunggongvirae; Uroviricota; Caudoviricetes; Caudovirales; Podoviridae	VPF-class
Argentina_BA_MSA_106682	Viruses; Duplodnaviria; Heunggongvirae; Uroviricota; Caudoviricetes; Caudovirales; Siphoviridae	VPF-class
Argentina_BA_MSA_1066840	Viruses; Duplodnaviria; Heunggongvirae; Uroviricota; Caudoviricetes; Caudovirales; Myoviridae	VPF-class
Argentina_BA_MSA_1067801	Viruses; Duplodnaviria; Heunggongvirae; Uroviricota; Caudoviricetes; Caudovirales; Siphoviridae	VPF-class
Argentina_BA_MSA_1073066||full	Viruses; Duplodnaviria; Heunggongvirae; Uroviricota; Caudoviricetes; Caudovirales; Siphoviridae	VPF-class
Argentina_BA_MSA_1075158||full	Viruses; Duplodnaviria; Heunggongvirae; Uroviricota; Caudoviricetes; Caudovirales; Siphoviridae	VPF-class
Argentina_BA_MSA_1087208||full	Viruses; Duplodnaviria; Heunggongvirae; Uroviricota; Caudoviricetes; Caudovirales; Myoviridae	VPF-class
Argentina_BA_MSA_1093790	Viruses; Duplodnaviria; Heunggongvirae; Uroviricota; Caudoviricetes; Caudovirales; Podoviridae	VPF-class
Argentina_BA_MSA_1097040||0_partial	Viruses; Duplodnaviria; Heunggongvirae; Uroviricota; Caudoviricetes; Caudovirales; Podoviridae	VPF-class
Argentina_BA_MSA_1098572||0_partial_1	Viruses; Duplodnaviria; Heunggongvirae; Uroviricota; Caudoviricetes; Caudovirales; Myoviridae	vContact2	TRUE
Argentina_BA_MSA_1101559	Viruses; Duplodnaviria; Heunggongvirae; Uroviricota; Caudoviricetes; Caudovirales; Siphoviridae	VPF-class
Argentina_BA_MSA_1105304||full	Viruses; Varidnaviria; Bamfordvirae; Preplasmiviricota; Maveriviricetes; Priklausovirales; Lavidaviridae	VPF-class
Argentina_BA_MSA_1111568||full	Viruses; Duplodnaviria; Heunggongvirae; Uroviricota; Caudoviricetes; Caudovirales; Myoviridae	VPF-class
Argentina_BA_MSA_1115163	Viruses; Duplodnaviria; Heunggongvirae; Uroviricota; Caudoviricetes; Caudovirales; Myoviridae	VPF-class
Argentina_BA_MSA_1117322	Viruses; Duplodnaviria; Heunggongvirae; Uroviricota; Caudoviricetes; Caudovirales; Podoviridae	VPF-class
Argentina_BA_MSA_1121648||full	Viruses; Duplodnaviria; Heunggongvirae; Uroviricota; Caudoviricetes; Caudovirales; Siphoviridae	VPF-class	TRUE
Argentina_BA_MSA_1123027	Viruses; Duplodnaviria; Heunggongvirae; Uroviricota; Caudoviricetes; Caudovirales; Myoviridae	VPF-class
Argentina_BA_MSA_1123790||full	Viruses; Duplodnaviria; Heunggongvirae; Uroviricota; Caudoviricetes; Caudovirales; Myoviridae	VPF-class
Argentina_BA_MSA_1140102||full	Viruses; Duplodnaviria; Heunggongvirae; Uroviricota; Caudoviricetes; Caudovirales; Podoviridae	VPF-class
Argentina_BA_MSA_1140364	Viruses; Duplodnaviria; Heunggongvirae; Uroviricota; Caudoviricetes; Caudovirales; Podoviridae	VPF-class
Argentina_BA_MSA_114117||full	Viruses; Duplodnaviria; Heunggongvirae; Uroviricota; Caudoviricetes; Caudovirales; Myoviridae	VPF-class
Argentina_BA_MSA_11488	Viruses; Duplodnaviria; Heunggongvirae; Uroviricota; Caudoviricetes; Caudovirales; Podoviridae	VPF-class
Argentina_BA_MSA_1156983||full	Viruses; Duplodnaviria; Heunggongvirae; Uroviricota; Caudoviricetes; Caudovirales; Siphoviridae	vContact2	TRUE
Argentina_BA_MSA_1163302||full	Viruses; Duplodnaviria; Heunggongvirae; Uroviricota; Caudoviricetes; Caudovirales; Myoviridae	VPF-class	TRUE
Argentina_BA_MSA_1168762||full	Viruses; Duplodnaviria; Heunggongvirae; Uroviricota; Caudoviricetes; Caudovirales; Siphoviridae	VPF-class
Argentina_BA_MSA_1187555||full	Viruses; Varidnaviria; Bamfordvirae; Preplasmiviricota; Maveriviricetes; Priklausovirales; Lavidaviridae	VPF-class
Argentina_BA_MSA_1187825	Viruses; Duplodnaviria; Heunggongvirae; Uroviricota; Caudoviricetes; Caudovirales; Siphoviridae	VPF-class	TRUE
Argentina_BA_MSA_1187857	Viruses; Duplodnaviria; Heunggongvirae; Uroviricota; Caudoviricetes; Caudovirales; Myoviridae	VPF-class
Argentina_BA_MSA_1188100	Viruses; Duplodnaviria; Heunggongvirae; Uroviricota; Caudoviricetes; Caudovirales; Siphoviridae	VPF-class
Argentina_BA_MSA_126624_1	Viruses; Duplodnaviria; Heunggongvirae; Uroviricota; Caudoviricetes; Caudovirales; Myoviridae	VPF-class
Argentina_BA_MSA_133910||full	Viruses; Duplodnaviria; Heunggongvirae; Uroviricota; Caudoviricetes; Caudovirales; Siphoviridae	VPF-class
Argentina_BA_MSA_138260||full	Viruses; Duplodnaviria; Heunggongvirae; Uroviricota; Caudoviricetes; Caudovirales; Myoviridae	VPF-class
Argentina_BA_MSA_138495||full	Viruses; Duplodnaviria; Heunggongvirae; Uroviricota; Caudoviricetes; Caudovirales; Myoviridae	VPF-class
Argentina_BA_MSA_145332	Viruses; Duplodnaviria; Heunggongvirae; Uroviricota; Caudoviricetes; Caudovirales; Podoviridae	VPF-class
Argentina_BA_MSA_150899||full	Viruses; Duplodnaviria; Heunggongvirae; Uroviricota; Caudoviricetes; Caudovirales; Podoviridae	VPF-class
Argentina_BA_MSA_154347||full	Viruses; Duplodnaviria; Heunggongvirae; Uroviricota; Caudoviricetes; Caudovirales; Siphoviridae	VPF-class	TRUE
Argentina_BA_MSA_16336||full	Viruses; Duplodnaviria; Heunggongvirae; Uroviricota; Caudoviricetes; Caudovirales; Siphoviridae	VPF-class
Argentina_BA_MSA_172717	Viruses; Duplodnaviria; Heunggongvirae; Uroviricota; Caudoviricetes; Caudovirales; Podoviridae	VPF-class
Argentina_BA_MSA_174163||full_1	Viruses; Duplodnaviria; Heunggongvirae; Uroviricota; Caudoviricetes; Caudovirales; Siphoviridae	VPF-class
Argentina_BA_MSA_177801	Viruses; Duplodnaviria; Heunggongvirae; Uroviricota; Caudoviricetes; Caudovirales; Podoviridae	VPF-class
Argentina_BA_MSA_184475	Viruses; Duplodnaviria; Heunggongvirae; Uroviricota; Caudoviricetes; Caudovirales; Podoviridae	VPF-class
Argentina_BA_MSA_185607||full	Viruses; Duplodnaviria; Heunggongvirae; Uroviricota; Caudoviricetes; Caudovirales; Podoviridae	VPF-class
Argentina_BA_MSA_186793||full_1	Viruses; Duplodnaviria; Heunggongvirae; Uroviricota; Caudoviricetes; Caudovirales; Siphoviridae	VPF-class	TRUE
Argentina_BA_MSA_18721	Viruses; Duplodnaviria; Heunggongvirae; Uroviricota; Caudoviricetes; Caudovirales; Myoviridae	VPF-class
Argentina_BA_MSA_200220||full	Viruses; Duplodnaviria; Heunggongvirae; Uroviricota; Caudoviricetes; Caudovirales; Podoviridae	VPF-class
Argentina_BA_MSA_210024||full	Viruses; Duplodnaviria; Heunggongvirae; Uroviricota; Caudoviricetes; Caudovirales; Myoviridae	VPF-class
Argentina_BA_MSA_212691||full	Viruses; Varidnaviria; Bamfordvirae; Preplasmiviricota; Maveriviricetes; Priklausovirales; Lavidaviridae	VPF-class
Argentina_BA_MSA_219933||full	Viruses; Duplodnaviria; Heunggongvirae; Uroviricota; Caudoviricetes; Caudovirales; Myoviridae	VPF-class
Argentina_BA_MSA_227080||full	Viruses; Duplodnaviria; Heunggongvirae; Uroviricota; Caudoviricetes; Caudovirales; Siphoviridae	VPF-class	TRUE
Argentina_BA_MSA_243408||full	Viruses; Duplodnaviria; Heunggongvirae; Uroviricota; Caudoviricetes; Caudovirales; Siphoviridae	VPF-class	TRUE
Argentina_BA_MSA_245180||full	Viruses; Duplodnaviria; Heunggongvirae; Uroviricota; Caudoviricetes; Caudovirales; Siphoviridae	VPF-class
Argentina_BA_MSA_245884||full	Viruses; Duplodnaviria; Heunggongvirae; Uroviricota; Caudoviricetes; Caudovirales; Siphoviridae	VPF-class
Argentina_BA_MSA_246628||full	Viruses; Duplodnaviria; Heunggongvirae; Uroviricota; Caudoviricetes; Caudovirales; Siphoviridae	VPF-class
Argentina_BA_MSA_26052||full	Viruses; Duplodnaviria; Heunggongvirae; Uroviricota; Caudoviricetes; Caudovirales; Siphoviridae	VPF-class
Argentina_BA_MSA_277556	Viruses; Duplodnaviria; Heunggongvirae; Uroviricota; Caudoviricetes; Caudovirales; Myoviridae	VPF-class
Argentina_BA_MSA_291176||full	Viruses; Duplodnaviria; Heunggongvirae; Uroviricota; Caudoviricetes; Caudovirales; Siphoviridae	VPF-class
Argentina_BA_MSA_298712||full	Viruses; Duplodnaviria; Heunggongvirae; Uroviricota; Caudoviricetes; Caudovirales; Podoviridae	VPF-class
Argentina_BA_MSA_30503||full	Viruses; Duplodnaviria; Heunggongvirae; Uroviricota; Caudoviricetes; Caudovirales; Siphoviridae	VPF-class
Argentina_BA_MSA_310596	Viruses; Duplodnaviria; Heunggongvirae; Uroviricota; Caudoviricetes; Caudovirales; Siphoviridae	VPF-class
Argentina_BA_MSA_31204	Viruses; Duplodnaviria; Heunggongvirae; Uroviricota; Caudoviricetes; Caudovirales; Podoviridae	VPF-class
Argentina_BA_MSA_312903	Viruses; Duplodnaviria; Heunggongvirae; Uroviricota; Caudoviricetes; Caudovirales; Myoviridae	VPF-class
Argentina_BA_MSA_320744||full	Viruses; Duplodnaviria; Heunggongvirae; Uroviricota; Caudoviricetes; Caudovirales; Podoviridae	VPF-class
Argentina_BA_MSA_324346	Viruses; Duplodnaviria; Heunggongvirae; Uroviricota; Caudoviricetes; Caudovirales; Myoviridae	VPF-class
Argentina_BA_MSA_335052	Viruses; Duplodnaviria; Heunggongvirae; Uroviricota; Caudoviricetes; Caudovirales; Siphoviridae	VPF-class
Argentina_BA_MSA_340266	Viruses; Duplodnaviria; Heunggongvirae; Uroviricota; Caudoviricetes; Caudovirales; Siphoviridae	VPF-class
Argentina_BA_MSA_344430||0_partial_1	Viruses; Duplodnaviria; Heunggongvirae; Uroviricota; Caudoviricetes; Caudovirales; Siphoviridae	VPF-class	TRUE
Argentina_BA_MSA_349602||full	Viruses; Duplodnaviria; Heunggongvirae; Uroviricota; Caudoviricetes; Caudovirales; Siphoviridae	VPF-class
Argentina_BA_MSA_349707	Viruses; Duplodnaviria; Heunggongvirae; Uroviricota; Caudoviricetes; Caudovirales; Myoviridae	VPF-class
Argentina_BA_MSA_36733||full	Viruses; Duplodnaviria; Heunggongvirae; Uroviricota; Caudoviricetes; Caudovirales; Siphoviridae	VPF-class
Argentina_BA_MSA_384390	Viruses; Duplodnaviria; Heunggongvirae; Uroviricota; Caudoviricetes; Caudovirales; Siphoviridae	VPF-class	TRUE
Argentina_BA_MSA_385103	Viruses; Duplodnaviria; Heunggongvirae; Uroviricota; Caudoviricetes; Caudovirales; Siphoviridae	VPF-class
Argentina_BA_MSA_386289||full	Viruses; Duplodnaviria; Heunggongvirae; Uroviricota; Caudoviricetes; Caudovirales; Siphoviridae	VPF-class
Argentina_BA_MSA_390699||full	Viruses; Duplodnaviria; Heunggongvirae; Uroviricota; Caudoviricetes; Caudovirales; Siphoviridae	VPF-class
Argentina_BA_MSA_409327	Viruses; Duplodnaviria; Heunggongvirae; Uroviricota; Caudoviricetes; Caudovirales; Siphoviridae	VPF-class
Argentina_BA_MSA_414565	Viruses; Duplodnaviria; Heunggongvirae; Uroviricota; Caudoviricetes; Caudovirales; Siphoviridae	VPF-class
Argentina_BA_MSA_416146||0_partial_1	Viruses; Duplodnaviria; Heunggongvirae; Uroviricota; Caudoviricetes; Caudovirales; Siphoviridae	VPF-class
Argentina_BA_MSA_423635||full	Viruses; Duplodnaviria; Heunggongvirae; Uroviricota; Caudoviricetes; Caudovirales; Myoviridae	VPF-class
Argentina_BA_MSA_425092||full	Viruses; Duplodnaviria; Heunggongvirae; Uroviricota; Caudoviricetes; Caudovirales; Podoviridae	VPF-class
Argentina_BA_MSA_432700||full	Viruses; Duplodnaviria; Heunggongvirae; Uroviricota; Caudoviricetes; Caudovirales; Siphoviridae	VPF-class
Argentina_BA_MSA_449112	Viruses; Duplodnaviria; Heunggongvirae; Uroviricota; Caudoviricetes; Caudovirales; Podoviridae	VPF-class
Argentina_BA_MSA_457337||0_partial_1	Viruses; Duplodnaviria; Heunggongvirae; Uroviricota; Caudoviricetes; Caudovirales; Myoviridae	VPF-class
Argentina_BA_MSA_458754||full	Viruses; Duplodnaviria; Heunggongvirae; Uroviricota; Caudoviricetes; Caudovirales; Podoviridae	VPF-class
Argentina_BA_MSA_460304	Viruses; Duplodnaviria; Heunggongvirae; Uroviricota; Caudoviricetes; Caudovirales; Siphoviridae	VPF-class
Argentina_BA_MSA_465126||full	Viruses; Duplodnaviria; Heunggongvirae; Uroviricota; Caudoviricetes; Caudovirales; Siphoviridae	VPF-class
Argentina_BA_MSA_468215	Viruses; Duplodnaviria; Heunggongvirae; Uroviricota; Caudoviricetes; Caudovirales; Podoviridae	VPF-class
Argentina_BA_MSA_473679||full	Viruses; Duplodnaviria; Heunggongvirae; Uroviricota; Caudoviricetes; Caudovirales; Myoviridae	VPF-class
Argentina_BA_MSA_483952	Viruses; Duplodnaviria; Heunggongvirae; Uroviricota; Caudoviricetes; Caudovirales; Myoviridae	VPF-class
Argentina_BA_MSA_491125	Viruses; Duplodnaviria; Heunggongvirae; Uroviricota; Caudoviricetes; Caudovirales; Podoviridae	VPF-class
Argentina_BA_MSA_492415||full	Viruses; Duplodnaviria; Heunggongvirae; Uroviricota; Caudoviricetes; Caudovirales; Podoviridae	VPF-class
Argentina_BA_MSA_496025	Viruses; Duplodnaviria; Heunggongvirae; Uroviricota; Caudoviricetes; Caudovirales; Siphoviridae	VPF-class
Argentina_BA_MSA_511545||full	Viruses; Duplodnaviria; Heunggongvirae; Uroviricota; Caudoviricetes; Caudovirales; Myoviridae	VPF-class
Argentina_BA_MSA_517981||full	Viruses; Duplodnaviria; Heunggongvirae; Uroviricota; Caudoviricetes; Caudovirales; Siphoviridae	VPF-class
Argentina_BA_MSA_518049	Viruses; Duplodnaviria; Heunggongvirae; Uroviricota; Caudoviricetes; Caudovirales; Myoviridae	VPF-class
Argentina_BA_MSA_519504||full_1	Viruses; Duplodnaviria; Heunggongvirae; Uroviricota; Caudoviricetes; Caudovirales; Siphoviridae	VPF-class
Argentina_BA_MSA_520225||full_1	Viruses; Duplodnaviria; Heunggongvirae; Uroviricota; Caudoviricetes; Caudovirales; Siphoviridae	VPF-class	TRUE
Argentina_BA_MSA_523809||full_1	Viruses; Duplodnaviria; Heunggongvirae; Uroviricota; Caudoviricetes; Caudovirales; Siphoviridae	VPF-class
Argentina_BA_MSA_524200||full_fragment_2	Viruses; Duplodnaviria; Heunggongvirae; Uroviricota; Caudoviricetes; Caudovirales; Myoviridae	VPF-class
Argentina_BA_MSA_526282||full	Viruses; Duplodnaviria; Heunggongvirae; Uroviricota; Caudoviricetes; Caudovirales; Siphoviridae	VPF-class
Argentina_BA_MSA_529014	Viruses; Duplodnaviria; Heunggongvirae; Uroviricota; Caudoviricetes; Caudovirales; Myoviridae	VPF-class
Argentina_BA_MSA_548484||full	Viruses; Duplodnaviria; Heunggongvirae; Uroviricota; Caudoviricetes; Caudovirales; Myoviridae	VPF-class
Argentina_BA_MSA_55664||0_partial	Viruses; Duplodnaviria; Heunggongvirae; Uroviricota; Caudoviricetes; Caudovirales; Myoviridae	VPF-class
Argentina_BA_MSA_557919||full	Viruses; Duplodnaviria; Heunggongvirae; Uroviricota; Caudoviricetes; Caudovirales; Myoviridae	VPF-class
Argentina_BA_MSA_562547	Viruses; Duplodnaviria; Heunggongvirae; Uroviricota; Caudoviricetes; Caudovirales; Siphoviridae	VPF-class
Argentina_BA_MSA_565010	Viruses; Duplodnaviria; Heunggongvirae; Uroviricota; Caudoviricetes; Caudovirales; Myoviridae	VPF-class
Argentina_BA_MSA_568964	Viruses; Duplodnaviria; Heunggongvirae; Uroviricota; Caudoviricetes; Caudovirales; Podoviridae	VPF-class
Argentina_BA_MSA_569877	Viruses; Varidnaviria; Bamfordvirae; Nucleocytoviricota; Megaviricetes; Imitervirales; Mimiviridae	VPF-class
Argentina_BA_MSA_57324_fragment_2	Viruses; Varidnaviria; Bamfordvirae; Nucleocytoviricota; Megaviricetes; Imitervirales; Mimiviridae	VPF-class
Argentina_BA_MSA_573596	Viruses; Duplodnaviria; Heunggongvirae; Uroviricota; Caudoviricetes; Caudovirales; Siphoviridae	VPF-class	TRUE
Argentina_BA_MSA_579803||full	Viruses; Duplodnaviria; Heunggongvirae; Uroviricota; Caudoviricetes; Caudovirales; Siphoviridae	VPF-class	TRUE
Argentina_BA_MSA_596454||full	Viruses; Duplodnaviria; Heunggongvirae; Uroviricota; Caudoviricetes; Caudovirales; Siphoviridae	VPF-class	TRUE
Argentina_BA_MSA_59789	Viruses; Duplodnaviria; Heunggongvirae; Uroviricota; Caudoviricetes; Caudovirales; Myoviridae	VPF-class
Argentina_BA_MSA_598595	Viruses; Duplodnaviria; Heunggongvirae; Uroviricota; Caudoviricetes; Caudovirales; Siphoviridae	VPF-class
Argentina_BA_MSA_632539	Viruses; Duplodnaviria; Heunggongvirae; Uroviricota; Caudoviricetes; Caudovirales; Myoviridae	VPF-class
Argentina_BA_MSA_635536||full	Viruses; Varidnaviria; Bamfordvirae; Nucleocytoviricota; Megaviricetes; Pimascovirales; Iridoviridae	VPF-class
Argentina_BA_MSA_639062||full	Viruses; Duplodnaviria; Heunggongvirae; Uroviricota; Caudoviricetes; Caudovirales; Siphoviridae	VPF-class
Argentina_BA_MSA_640930	Viruses; Duplodnaviria; Heunggongvirae; Uroviricota; Caudoviricetes; Caudovirales; Siphoviridae	VPF-class	TRUE
Argentina_BA_MSA_644469||full_1	Viruses; Duplodnaviria; Heunggongvirae; Uroviricota; Caudoviricetes; Caudovirales; Podoviridae	VPF-class
Argentina_BA_MSA_649123	Viruses; Duplodnaviria; Heunggongvirae; Uroviricota; Caudoviricetes; Caudovirales; Podoviridae	VPF-class
Argentina_BA_MSA_650729||full	Viruses; Duplodnaviria; Heunggongvirae; Uroviricota; Caudoviricetes; Caudovirales; Siphoviridae	VPF-class	TRUE
Argentina_BA_MSA_671035||full	Viruses; Duplodnaviria; Heunggongvirae; Uroviricota; Caudoviricetes; Caudovirales; Podoviridae	VPF-class
Argentina_BA_MSA_673690	Viruses; Duplodnaviria; Heunggongvirae; Uroviricota; Caudoviricetes; Caudovirales; Myoviridae	VPF-class
Argentina_BA_MSA_673943	Viruses; Duplodnaviria; Heunggongvirae; Uroviricota; Caudoviricetes; Caudovirales; Myoviridae	VPF-class
Argentina_BA_MSA_676551	Viruses; Duplodnaviria; Heunggongvirae; Uroviricota; Caudoviricetes; Caudovirales; Siphoviridae	VPF-class
Argentina_BA_MSA_686981||full	Viruses; Duplodnaviria; Heunggongvirae; Uroviricota; Caudoviricetes; Caudovirales; Podoviridae	VPF-class	TRUE
Argentina_BA_MSA_689263	Viruses; Varidnaviria; Bamfordvirae; Nucleocytoviricota; Megaviricetes; Imitervirales; Mimiviridae	VPF-class
Argentina_BA_MSA_696051||full	Viruses; Duplodnaviria; Heunggongvirae; Uroviricota; Caudoviricetes; Caudovirales; Siphoviridae	VPF-class
Argentina_BA_MSA_704268||full	Viruses; Duplodnaviria; Heunggongvirae; Uroviricota; Caudoviricetes; Caudovirales; Siphoviridae	VPF-class	TRUE
Argentina_BA_MSA_708165||full	Viruses; Duplodnaviria; Heunggongvirae; Uroviricota; Caudoviricetes; Caudovirales; Myoviridae	VPF-class
Argentina_BA_MSA_70921||full	Viruses; Duplodnaviria; Heunggongvirae; Uroviricota; Caudoviricetes; Caudovirales; Siphoviridae	VPF-class	TRUE
Argentina_BA_MSA_719323	Viruses; Duplodnaviria; Heunggongvirae; Uroviricota; Caudoviricetes; Caudovirales; Myoviridae	VPF-class
Argentina_BA_MSA_734427||full	Viruses; Duplodnaviria; Heunggongvirae; Uroviricota; Caudoviricetes; Caudovirales; Siphoviridae	VPF-class	TRUE
Argentina_BA_MSA_745696||0_partial_1	Viruses; Duplodnaviria; Heunggongvirae; Uroviricota; Caudoviricetes; Caudovirales; Siphoviridae	VPF-class
Argentina_BA_MSA_746602	Viruses; Duplodnaviria; Heunggongvirae; Uroviricota; Caudoviricetes; Caudovirales; Myoviridae	VPF-class
Argentina_BA_MSA_750662||0_partial_1	Viruses; Duplodnaviria; Heunggongvirae; Uroviricota; Caudoviricetes; Caudovirales; Myoviridae	VPF-class
Argentina_BA_MSA_752107||full	Viruses; Duplodnaviria; Heunggongvirae; Uroviricota; Caudoviricetes; Caudovirales; Siphoviridae	VPF-class	TRUE
Argentina_BA_MSA_752150	Viruses; Duplodnaviria; Heunggongvirae; Uroviricota; Caudoviricetes; Caudovirales; Myoviridae	VPF-class
Argentina_BA_MSA_753246	Viruses; Duplodnaviria; Heunggongvirae; Uroviricota; Caudoviricetes; Caudovirales; Podoviridae	VPF-class
Argentina_BA_MSA_767038	Viruses; Duplodnaviria; Heunggongvirae; Uroviricota; Caudoviricetes; Caudovirales; Podoviridae	VPF-class
Argentina_BA_MSA_77112||full	Viruses; Duplodnaviria; Heunggongvirae; Uroviricota; Caudoviricetes; Caudovirales; Podoviridae	VPF-class
Argentina_BA_MSA_77411||full_fragment_3	Viruses; Varidnaviria; Bamfordvirae; Nucleocytoviricota; Megaviricetes; Imitervirales; Mimiviridae	VPF-class
Argentina_BA_MSA_787662||full	Viruses; Duplodnaviria; Heunggongvirae; Uroviricota; Caudoviricetes; Caudovirales; Podoviridae	VPF-class
Argentina_BA_MSA_79397||full	Viruses; Duplodnaviria; Heunggongvirae; Uroviricota; Caudoviricetes; Caudovirales; Siphoviridae	VPF-class	TRUE
Argentina_BA_MSA_806016||full	Viruses; Duplodnaviria; Heunggongvirae; Uroviricota; Caudoviricetes; Caudovirales; Podoviridae	VPF-class
Argentina_BA_MSA_806274||full_1	Viruses; Duplodnaviria; Heunggongvirae; Uroviricota; Caudoviricetes; Caudovirales; Siphoviridae	VPF-class	TRUE
Argentina_BA_MSA_818775	Viruses; Duplodnaviria; Heunggongvirae; Uroviricota; Caudoviricetes; Caudovirales; Siphoviridae	VPF-class
Argentina_BA_MSA_825793	Viruses; Duplodnaviria; Heunggongvirae; Uroviricota; Caudoviricetes; Caudovirales; Myoviridae	VPF-class
Argentina_BA_MSA_832132||full	Viruses; Duplodnaviria; Heunggongvirae; Uroviricota; Caudoviricetes; Caudovirales; Siphoviridae	VPF-class
Argentina_BA_MSA_838545_1	Viruses; Duplodnaviria; Heunggongvirae; Uroviricota; Caudoviricetes; Caudovirales; Myoviridae	VPF-class
Argentina_BA_MSA_852859||full	Viruses; Duplodnaviria; Heunggongvirae; Uroviricota; Caudoviricetes; Caudovirales; Siphoviridae	VPF-class
Argentina_BA_MSA_875243||full	Viruses; Duplodnaviria; Heunggongvirae; Uroviricota; Caudoviricetes; Caudovirales; Siphoviridae	VPF-class
Argentina_BA_MSA_876475	Viruses; Duplodnaviria; Heunggongvirae; Uroviricota; Caudoviricetes; Caudovirales; Myoviridae	VPF-class
Argentina_BA_MSA_880088||full	Viruses; Duplodnaviria; Heunggongvirae; Uroviricota; Caudoviricetes; Caudovirales; Siphoviridae	VPF-class
Argentina_BA_MSA_880418||full	Viruses; Duplodnaviria; Heunggongvirae; Uroviricota; Caudoviricetes; Caudovirales; Myoviridae	VPF-class
Argentina_BA_MSA_887447||full	Viruses; Duplodnaviria; Heunggongvirae; Uroviricota; Caudoviricetes; Caudovirales; Myoviridae	VPF-class
Argentina_BA_MSA_902482	Viruses; Duplodnaviria; Heunggongvirae; Uroviricota; Caudoviricetes; Caudovirales; Podoviridae	VPF-class
Argentina_BA_MSA_930922||0_partial_1	Viruses; Duplodnaviria; Heunggongvirae; Uroviricota; Caudoviricetes; Caudovirales; Siphoviridae	VPF-class	TRUE
Argentina_BA_MSA_942807||full	Viruses; Duplodnaviria; Heunggongvirae; Uroviricota; Caudoviricetes; Caudovirales; Myoviridae	VPF-class
Argentina_BA_MSA_95188||full	Viruses; Duplodnaviria; Heunggongvirae; Uroviricota; Caudoviricetes; Caudovirales; Siphoviridae	VPF-class
Argentina_BA_MSA_957466||full	Viruses; Duplodnaviria; Heunggongvirae; Uroviricota; Caudoviricetes; Caudovirales; Siphoviridae	VPF-class
Argentina_BA_MSA_958201||full	Viruses; Duplodnaviria; Heunggongvirae; Uroviricota; Caudoviricetes; Caudovirales; Siphoviridae	VPF-class
Argentina_BA_MSA_981563||full	Viruses; Duplodnaviria; Heunggongvirae; Uroviricota; Caudoviricetes; Caudovirales; Podoviridae	VPF-class
Argentina_BA_MSA_996042	Viruses; Duplodnaviria; Heunggongvirae; Uroviricota; Caudoviricetes; Caudovirales; Podoviridae	VPF-class
Argentina_BA_MSA_998395	Viruses; Duplodnaviria; Heunggongvirae; Uroviricota; Caudoviricetes; Caudovirales; Siphoviridae	VPF-class
Argentina_BA_MSB_1001586	Viruses; Duplodnaviria; Heunggongvirae; Uroviricota; Caudoviricetes; Caudovirales; Podoviridae	VPF-class
Argentina_BA_MSB_1008336	Viruses; Duplodnaviria; Heunggongvirae; Uroviricota; Caudoviricetes; Caudovirales; Podoviridae	VPF-class
Argentina_BA_MSB_1023365	Viruses; Duplodnaviria; Heunggongvirae; Uroviricota; Caudoviricetes; Caudovirales; Siphoviridae	VPF-class
Argentina_BA_MSB_1027100	Viruses; Duplodnaviria; Heunggongvirae; Uroviricota; Caudoviricetes; Caudovirales; Podoviridae	VPF-class
Argentina_BA_MSB_1032054	Viruses; Duplodnaviria; Heunggongvirae; Uroviricota; Caudoviricetes; Caudovirales; Myoviridae	VPF-class
Argentina_BA_MSB_1034207	Viruses; Duplodnaviria; Heunggongvirae; Uroviricota; Caudoviricetes; Caudovirales; Siphoviridae	VPF-class
Argentina_BA_MSB_1051915||full	Viruses; Duplodnaviria; Heunggongvirae; Uroviricota; Caudoviricetes; Caudovirales; Siphoviridae	VPF-class
Argentina_BA_MSB_1060527	Viruses; Duplodnaviria; Heunggongvirae; Uroviricota; Caudoviricetes; Caudovirales; Myoviridae	VPF-class
Argentina_BA_MSB_1063170||full	Viruses; Duplodnaviria; Heunggongvirae; Uroviricota; Caudoviricetes; Caudovirales; Myoviridae	VPF-class
Argentina_BA_MSB_1063406	Viruses; Duplodnaviria; Heunggongvirae; Uroviricota; Caudoviricetes; Caudovirales; Podoviridae	VPF-class
Argentina_BA_MSB_1063952	Viruses; Duplodnaviria; Heunggongvirae; Uroviricota; Caudoviricetes; Caudovirales; Siphoviridae	VPF-class
Argentina_BA_MSB_1064544	Viruses; Duplodnaviria; Heunggongvirae; Uroviricota; Caudoviricetes; Caudovirales; Myoviridae	VPF-class
Argentina_BA_MSB_1079698||full	Viruses; Duplodnaviria; Heunggongvirae; Uroviricota; Caudoviricetes; Caudovirales; Podoviridae	VPF-class
Argentina_BA_MSB_1090995	Viruses; Duplodnaviria; Heunggongvirae; Uroviricota; Caudoviricetes; Caudovirales; Siphoviridae	VPF-class
Argentina_BA_MSB_1093551||full	Viruses; Duplodnaviria; Heunggongvirae; Uroviricota; Caudoviricetes; Caudovirales; Siphoviridae	VPF-class
Argentina_BA_MSB_1101011	Viruses; Duplodnaviria; Heunggongvirae; Uroviricota; Caudoviricetes; Caudovirales; Podoviridae	VPF-class
Argentina_BA_MSB_1102927||full_1	Viruses; Duplodnaviria; Heunggongvirae; Uroviricota; Caudoviricetes; Caudovirales; Siphoviridae	VPF-class	TRUE
Argentina_BA_MSB_1109636	Viruses; Duplodnaviria; Heunggongvirae; Uroviricota; Caudoviricetes; Caudovirales; Siphoviridae	VPF-class
Argentina_BA_MSB_1123858	Viruses; Duplodnaviria; Heunggongvirae; Uroviricota; Caudoviricetes; Caudovirales; Myoviridae	VPF-class
Argentina_BA_MSB_1130424	Viruses; Duplodnaviria; Heunggongvirae; Uroviricota; Caudoviricetes; Caudovirales; Podoviridae	VPF-class
Argentina_BA_MSB_1131129	Viruses; Duplodnaviria; Heunggongvirae; Uroviricota; Caudoviricetes; Caudovirales; Siphoviridae	VPF-class
Argentina_BA_MSB_114451||0_partial_1	Viruses; Duplodnaviria; Heunggongvirae; Uroviricota; Caudoviricetes; Caudovirales; Siphoviridae	VPF-class	TRUE
Argentina_BA_MSB_1156164||full_1	Viruses; Duplodnaviria; Heunggongvirae; Uroviricota; Caudoviricetes; Caudovirales; Siphoviridae	VPF-class	TRUE
Argentina_BA_MSB_1165370||0_partial_1	Viruses; Duplodnaviria; Heunggongvirae; Uroviricota; Caudoviricetes; Caudovirales; Siphoviridae	VPF-class	TRUE
Argentina_BA_MSB_1176584||full	Viruses; Duplodnaviria; Heunggongvirae; Uroviricota; Caudoviricetes; Caudovirales; Siphoviridae	VPF-class	TRUE
Argentina_BA_MSB_1182559	Viruses; Duplodnaviria; Heunggongvirae; Uroviricota; Caudoviricetes; Caudovirales; Myoviridae	VPF-class
Argentina_BA_MSB_1184055	Viruses; Duplodnaviria; Heunggongvirae; Uroviricota; Caudoviricetes; Caudovirales; Myoviridae	VPF-class
Argentina_BA_MSB_1184678||full	Viruses; Duplodnaviria; Heunggongvirae; Uroviricota; Caudoviricetes; Caudovirales; Siphoviridae	VPF-class
Argentina_BA_MSB_1186702	Viruses; Duplodnaviria; Heunggongvirae; Uroviricota; Caudoviricetes; Caudovirales; Myoviridae	VPF-class
Argentina_BA_MSB_1188404	Viruses; Duplodnaviria; Heunggongvirae; Uroviricota; Caudoviricetes; Caudovirales; Siphoviridae	VPF-class
Argentina_BA_MSB_1189088	Viruses; Duplodnaviria; Heunggongvirae; Uroviricota; Caudoviricetes; Caudovirales; Podoviridae	VPF-class
Argentina_BA_MSB_1215363	Viruses; Duplodnaviria; Heunggongvirae; Uroviricota; Caudoviricetes; Caudovirales; Siphoviridae	VPF-class
Argentina_BA_MSB_1221672||full	Viruses; Duplodnaviria; Heunggongvirae; Uroviricota; Caudoviricetes; Caudovirales; Siphoviridae	VPF-class
Argentina_BA_MSB_1234765	Viruses; Duplodnaviria; Heunggongvirae; Peploviricota; Herviviricetes; Herpesvirales; Herpesviridae	VPF-class
Argentina_BA_MSB_1240712	Viruses; Duplodnaviria; Heunggongvirae; Uroviricota; Caudoviricetes; Caudovirales; Podoviridae	VPF-class
Argentina_BA_MSB_1247101||full_1	Viruses; Duplodnaviria; Heunggongvirae; Uroviricota; Caudoviricetes; Caudovirales; Siphoviridae	VPF-class	TRUE
Argentina_BA_MSB_1268247	Viruses; Duplodnaviria; Heunggongvirae; Uroviricota; Caudoviricetes; Caudovirales; Siphoviridae	VPF-class	TRUE
Argentina_BA_MSB_126916	Viruses; Duplodnaviria; Heunggongvirae; Uroviricota; Caudoviricetes; Caudovirales; Myoviridae	VPF-class
Argentina_BA_MSB_12995	Viruses; Duplodnaviria; Heunggongvirae; Uroviricota; Caudoviricetes; Caudovirales; Myoviridae	VPF-class
Argentina_BA_MSB_132051	Viruses; Duplodnaviria; Heunggongvirae; Uroviricota; Caudoviricetes; Caudovirales; Podoviridae	VPF-class
Argentina_BA_MSB_135708	Viruses; Duplodnaviria; Heunggongvirae; Uroviricota; Caudoviricetes; Caudovirales; Siphoviridae	VPF-class
Argentina_BA_MSB_138227	Viruses; Duplodnaviria; Heunggongvirae; Uroviricota; Caudoviricetes; Caudovirales; Myoviridae	VPF-class
Argentina_BA_MSB_148404	Viruses; Duplodnaviria; Heunggongvirae; Uroviricota; Caudoviricetes; Caudovirales; Podoviridae	VPF-class
Argentina_BA_MSB_152202||full	Viruses; Duplodnaviria; Heunggongvirae; Uroviricota; Caudoviricetes; Caudovirales; Siphoviridae	VPF-class
Argentina_BA_MSB_163582	Viruses; Duplodnaviria; Heunggongvirae; Uroviricota; Caudoviricetes; Caudovirales; Siphoviridae	VPF-class	TRUE
Argentina_BA_MSB_163909_fragment_1	Viruses; Duplodnaviria; Heunggongvirae; Uroviricota; Caudoviricetes; Caudovirales; Myoviridae	VPF-class
Argentina_BA_MSB_165044||full	Viruses; Duplodnaviria; Heunggongvirae; Uroviricota; Caudoviricetes; Caudovirales; Siphoviridae	VPF-class
Argentina_BA_MSB_167625	Viruses; Duplodnaviria; Heunggongvirae; Uroviricota; Caudoviricetes; Caudovirales; Siphoviridae	VPF-class
Argentina_BA_MSB_177787	Viruses; Duplodnaviria; Heunggongvirae; Uroviricota; Caudoviricetes; Caudovirales; Myoviridae	VPF-class
Argentina_BA_MSB_18244	Viruses; Duplodnaviria; Heunggongvirae; Uroviricota; Caudoviricetes; Caudovirales; Myoviridae	VPF-class
Argentina_BA_MSB_183724	Viruses; Duplodnaviria; Heunggongvirae; Uroviricota; Caudoviricetes; Caudovirales; Podoviridae	VPF-class
Argentina_BA_MSB_189983	Viruses; Duplodnaviria; Heunggongvirae; Uroviricota; Caudoviricetes; Caudovirales; Siphoviridae	VPF-class
Argentina_BA_MSB_196900	Viruses; Duplodnaviria; Heunggongvirae; Uroviricota; Caudoviricetes; Caudovirales; Myoviridae	VPF-class
Argentina_BA_MSB_215165	Viruses; Duplodnaviria; Heunggongvirae; Uroviricota; Caudoviricetes; Caudovirales; Podoviridae	VPF-class
Argentina_BA_MSB_2238||0_partial_1	Viruses; Duplodnaviria; Heunggongvirae; Uroviricota; Caudoviricetes; Caudovirales; Siphoviridae	VPF-class	TRUE
Argentina_BA_MSB_230333||full_1	Viruses; Duplodnaviria; Heunggongvirae; Uroviricota; Caudoviricetes; Caudovirales; Siphoviridae	VPF-class	TRUE
Argentina_BA_MSB_234279	Viruses; Duplodnaviria; Heunggongvirae; Uroviricota; Caudoviricetes; Caudovirales; Myoviridae	VPF-class
Argentina_BA_MSB_246789	Viruses; Duplodnaviria; Heunggongvirae; Uroviricota; Caudoviricetes; Caudovirales; Siphoviridae	VPF-class
Argentina_BA_MSB_2475||full_1	Viruses; Duplodnaviria; Heunggongvirae; Uroviricota; Caudoviricetes; Caudovirales; Siphoviridae	VPF-class
Argentina_BA_MSB_255952	Viruses; Duplodnaviria; Heunggongvirae; Uroviricota; Caudoviricetes; Caudovirales; Myoviridae	VPF-class
Argentina_BA_MSB_256402	Viruses; Duplodnaviria; Heunggongvirae; Uroviricota; Caudoviricetes; Caudovirales; Myoviridae	VPF-class
Argentina_BA_MSB_264627	Viruses; Duplodnaviria; Heunggongvirae; Uroviricota; Caudoviricetes; Caudovirales; Siphoviridae	VPF-class
Argentina_BA_MSB_266634	Viruses; Duplodnaviria; Heunggongvirae; Uroviricota; Caudoviricetes; Caudovirales; Siphoviridae	VPF-class
Argentina_BA_MSB_275650||full	Viruses; Duplodnaviria; Heunggongvirae; Uroviricota; Caudoviricetes; Caudovirales; Podoviridae	VPF-class	TRUE
Argentina_BA_MSB_275926	Viruses; Duplodnaviria; Heunggongvirae; Uroviricota; Caudoviricetes; Caudovirales; Siphoviridae	VPF-class
Argentina_BA_MSB_29225||full	Viruses; Duplodnaviria; Heunggongvirae; Uroviricota; Caudoviricetes; Caudovirales; Siphoviridae	VPF-class
Argentina_BA_MSB_292539||full	Viruses; Duplodnaviria; Heunggongvirae; Uroviricota; Caudoviricetes; Caudovirales; Siphoviridae	VPF-class
Argentina_BA_MSB_294788||full	Viruses; Duplodnaviria; Heunggongvirae; Uroviricota; Caudoviricetes; Caudovirales; Siphoviridae	VPF-class	TRUE
Argentina_BA_MSB_296274	Viruses; Duplodnaviria; Heunggongvirae; Uroviricota; Caudoviricetes; Caudovirales; Podoviridae	VPF-class
Argentina_BA_MSB_301181||full	Viruses; Duplodnaviria; Heunggongvirae; Uroviricota; Caudoviricetes; Caudovirales; Myoviridae	VPF-class
Argentina_BA_MSB_303049	Viruses; Duplodnaviria; Heunggongvirae; Uroviricota; Caudoviricetes; Caudovirales; Myoviridae	VPF-class
Argentina_BA_MSB_304630	Viruses; Duplodnaviria; Heunggongvirae; Uroviricota; Caudoviricetes; Caudovirales; Podoviridae	VPF-class
Argentina_BA_MSB_307426||full	Viruses; Duplodnaviria; Heunggongvirae; Uroviricota; Caudoviricetes; Caudovirales; Siphoviridae	VPF-class	TRUE
Argentina_BA_MSB_312742||full	Viruses; Duplodnaviria; Heunggongvirae; Uroviricota; Caudoviricetes; Caudovirales; Myoviridae	VPF-class
Argentina_BA_MSB_322869||full	Viruses; Duplodnaviria; Heunggongvirae; Uroviricota; Caudoviricetes; Caudovirales; Siphoviridae	VPF-class
Argentina_BA_MSB_325828	Viruses; Duplodnaviria; Heunggongvirae; Uroviricota; Caudoviricetes; Caudovirales; Podoviridae	VPF-class
Argentina_BA_MSB_326811||full	Viruses; Duplodnaviria; Heunggongvirae; Uroviricota; Caudoviricetes; Caudovirales; Myoviridae	VPF-class
Argentina_BA_MSB_335943	Viruses; Duplodnaviria; Heunggongvirae; Uroviricota; Caudoviricetes; Caudovirales; Myoviridae	VPF-class
Argentina_BA_MSB_347443	Viruses; Duplodnaviria; Heunggongvirae; Uroviricota; Caudoviricetes; Caudovirales; Myoviridae	VPF-class
Argentina_BA_MSB_374174||full	Viruses; Duplodnaviria; Heunggongvirae; Uroviricota; Caudoviricetes; Caudovirales; Siphoviridae	VPF-class	TRUE
Argentina_BA_MSB_384573||full	Viruses; Duplodnaviria; Heunggongvirae; Uroviricota; Caudoviricetes; Caudovirales; Siphoviridae	VPF-class	TRUE
Argentina_BA_MSB_387218||full_1	Viruses; Duplodnaviria; Heunggongvirae; Uroviricota; Caudoviricetes; Caudovirales; Siphoviridae	VPF-class
Argentina_BA_MSB_395240	Viruses; Duplodnaviria; Heunggongvirae; Uroviricota; Caudoviricetes; Caudovirales; Siphoviridae	VPF-class
Argentina_BA_MSB_395871	Viruses; Duplodnaviria; Heunggongvirae; Uroviricota; Caudoviricetes; Caudovirales; Podoviridae	VPF-class
Argentina_BA_MSB_400548||0_partial	Viruses; Duplodnaviria; Heunggongvirae; Uroviricota; Caudoviricetes; Caudovirales; Myoviridae	VPF-class
Argentina_BA_MSB_40812	Viruses; Duplodnaviria; Heunggongvirae; Uroviricota; Caudoviricetes; Caudovirales; Myoviridae	VPF-class
Argentina_BA_MSB_419095	Viruses; Duplodnaviria; Heunggongvirae; Uroviricota; Caudoviricetes; Caudovirales; Myoviridae	VPF-class
Argentina_BA_MSB_421896	Viruses; Duplodnaviria; Heunggongvirae; Uroviricota; Caudoviricetes; Caudovirales; Myoviridae	VPF-class
Argentina_BA_MSB_427500	Viruses; Duplodnaviria; Heunggongvirae; Uroviricota; Caudoviricetes; Caudovirales; Myoviridae	VPF-class
Argentina_BA_MSB_429121||full	Viruses; Duplodnaviria; Heunggongvirae; Uroviricota; Caudoviricetes; Caudovirales; Myoviridae	VPF-class
Argentina_BA_MSB_432188	Viruses; Duplodnaviria; Heunggongvirae; Uroviricota; Caudoviricetes; Caudovirales; Podoviridae	VPF-class
Argentina_BA_MSB_432306	Viruses; Duplodnaviria; Heunggongvirae; Uroviricota; Caudoviricetes; Caudovirales; Myoviridae	VPF-class
Argentina_BA_MSB_445101	Viruses; Duplodnaviria; Heunggongvirae; Uroviricota; Caudoviricetes; Caudovirales; Siphoviridae	VPF-class	TRUE
Argentina_BA_MSB_44582||full	Viruses; Duplodnaviria; Heunggongvirae; Uroviricota; Caudoviricetes; Caudovirales; Myoviridae	VPF-class
Argentina_BA_MSB_449000	Viruses; Duplodnaviria; Heunggongvirae; Uroviricota; Caudoviricetes; Caudovirales; Siphoviridae	VPF-class
Argentina_BA_MSB_453313||full	Viruses; Duplodnaviria; Heunggongvirae; Uroviricota; Caudoviricetes; Caudovirales; Siphoviridae	VPF-class
Argentina_BA_MSB_456278	Viruses; Duplodnaviria; Heunggongvirae; Uroviricota; Caudoviricetes; Caudovirales; Myoviridae	VPF-class
Argentina_BA_MSB_459976	Viruses; Duplodnaviria; Heunggongvirae; Uroviricota; Caudoviricetes; Caudovirales; Siphoviridae	VPF-class
Argentina_BA_MSB_462052	Viruses; Duplodnaviria; Heunggongvirae; Uroviricota; Caudoviricetes; Caudovirales; Siphoviridae	VPF-class
Argentina_BA_MSB_462156	Viruses; Duplodnaviria; Heunggongvirae; Uroviricota; Caudoviricetes; Caudovirales; Siphoviridae	VPF-class
Argentina_BA_MSB_464410||full_1	Viruses; Duplodnaviria; Heunggongvirae; Uroviricota; Caudoviricetes; Caudovirales; Podoviridae	VPF-class
Argentina_BA_MSB_471248	Viruses; Duplodnaviria; Heunggongvirae; Uroviricota; Caudoviricetes; Caudovirales; Siphoviridae	VPF-class
Argentina_BA_MSB_473082||full_1	Viruses; Duplodnaviria; Heunggongvirae; Uroviricota; Caudoviricetes; Caudovirales; Siphoviridae	VPF-class	TRUE
Argentina_BA_MSB_504048	Viruses; Duplodnaviria; Heunggongvirae; Uroviricota; Caudoviricetes; Caudovirales; Podoviridae	VPF-class
Argentina_BA_MSB_50746	Viruses; Duplodnaviria; Heunggongvirae; Uroviricota; Caudoviricetes; Caudovirales; Siphoviridae	VPF-class
Argentina_BA_MSB_508396||full	Viruses; Duplodnaviria; Heunggongvirae; Uroviricota; Caudoviricetes; Caudovirales; Siphoviridae	VPF-class	TRUE
Argentina_BA_MSB_530759	Viruses; Duplodnaviria; Heunggongvirae; Uroviricota; Caudoviricetes; Caudovirales; Podoviridae	VPF-class
Argentina_BA_MSB_534508	Viruses; Duplodnaviria; Heunggongvirae; Uroviricota; Caudoviricetes; Caudovirales; Myoviridae	VPF-class
Argentina_BA_MSB_53453	Viruses; Duplodnaviria; Heunggongvirae; Uroviricota; Caudoviricetes; Caudovirales; Siphoviridae	VPF-class
Argentina_BA_MSB_544725	Viruses; Duplodnaviria; Heunggongvirae; Uroviricota; Caudoviricetes; Caudovirales; Myoviridae	VPF-class
Argentina_BA_MSB_546011	Viruses; Duplodnaviria; Heunggongvirae; Uroviricota; Caudoviricetes; Caudovirales; Myoviridae	VPF-class
Argentina_BA_MSB_546374	Viruses; Duplodnaviria; Heunggongvirae; Uroviricota; Caudoviricetes; Caudovirales; Siphoviridae	VPF-class	TRUE
Argentina_BA_MSB_547874||full	Viruses; Duplodnaviria; Heunggongvirae; Uroviricota; Caudoviricetes; Caudovirales; Myoviridae	VPF-class
Argentina_BA_MSB_557526||full_1	Viruses; Duplodnaviria; Heunggongvirae; Uroviricota; Caudoviricetes; Caudovirales; Myoviridae	VPF-class
Argentina_BA_MSB_561477	Viruses; Duplodnaviria; Heunggongvirae; Uroviricota; Caudoviricetes; Caudovirales; Siphoviridae	VPF-class
Argentina_BA_MSB_564568	Viruses; Duplodnaviria; Heunggongvirae; Uroviricota; Caudoviricetes; Caudovirales; Siphoviridae	VPF-class	TRUE
Argentina_BA_MSB_583823	Viruses; Duplodnaviria; Heunggongvirae; Uroviricota; Caudoviricetes; Caudovirales; Siphoviridae	VPF-class
Argentina_BA_MSB_591842||full	Viruses; Duplodnaviria; Heunggongvirae; Uroviricota; Caudoviricetes; Caudovirales; Podoviridae	VPF-class
Argentina_BA_MSB_607212	Viruses; Duplodnaviria; Heunggongvirae; Uroviricota; Caudoviricetes; Caudovirales; Podoviridae	VPF-class
Argentina_BA_MSB_616271	Viruses; Duplodnaviria; Heunggongvirae; Uroviricota; Caudoviricetes; Caudovirales; Myoviridae	VPF-class
Argentina_BA_MSB_619125	Viruses; Duplodnaviria; Heunggongvirae; Uroviricota; Caudoviricetes; Caudovirales; Siphoviridae	VPF-class
Argentina_BA_MSB_621293	Viruses; Duplodnaviria; Heunggongvirae; Uroviricota; Caudoviricetes; Caudovirales; Siphoviridae	VPF-class
Argentina_BA_MSB_641360||full	Viruses; Duplodnaviria; Heunggongvirae; Uroviricota; Caudoviricetes; Caudovirales; Siphoviridae	VPF-class	TRUE
Argentina_BA_MSB_641377	Viruses; Duplodnaviria; Heunggongvirae; Uroviricota; Caudoviricetes; Caudovirales; Myoviridae	VPF-class
Argentina_BA_MSB_642883||full	Viruses; Duplodnaviria; Heunggongvirae; Uroviricota; Caudoviricetes; Caudovirales; Siphoviridae	VPF-class
Argentina_BA_MSB_645677	Viruses; Duplodnaviria; Heunggongvirae; Uroviricota; Caudoviricetes; Caudovirales; Siphoviridae	VPF-class
Argentina_BA_MSB_645710	Viruses; Duplodnaviria; Heunggongvirae; Uroviricota; Caudoviricetes; Caudovirales; Myoviridae	VPF-class
Argentina_BA_MSB_652559	Viruses; Duplodnaviria; Heunggongvirae; Uroviricota; Caudoviricetes; Caudovirales; Myoviridae	VPF-class
Argentina_BA_MSB_657728	Viruses; Duplodnaviria; Heunggongvirae; Uroviricota; Caudoviricetes; Caudovirales; Siphoviridae	VPF-class
Argentina_BA_MSB_658586	Viruses; Duplodnaviria; Heunggongvirae; Uroviricota; Caudoviricetes; Caudovirales; Myoviridae	VPF-class
Argentina_BA_MSB_658698||full	Viruses; Duplodnaviria; Heunggongvirae; Uroviricota; Caudoviricetes; Caudovirales; Siphoviridae	VPF-class
Argentina_BA_MSB_663962	Viruses; Duplodnaviria; Heunggongvirae; Uroviricota; Caudoviricetes; Caudovirales; Siphoviridae	VPF-class
Argentina_BA_MSB_66846	Viruses; Duplodnaviria; Heunggongvirae; Uroviricota; Caudoviricetes; Caudovirales; Myoviridae	VPF-class
Argentina_BA_MSB_668854	Viruses; Duplodnaviria; Heunggongvirae; Uroviricota; Caudoviricetes; Caudovirales; Myoviridae	VPF-class
Argentina_BA_MSB_671790	Viruses; Duplodnaviria; Heunggongvirae; Uroviricota; Caudoviricetes; Caudovirales; Siphoviridae	VPF-class	TRUE
Argentina_BA_MSB_672030	Viruses; Duplodnaviria; Heunggongvirae; Uroviricota; Caudoviricetes; Caudovirales; Podoviridae	VPF-class
Argentina_BA_MSB_679201	Viruses; Duplodnaviria; Heunggongvirae; Uroviricota; Caudoviricetes; Caudovirales; Siphoviridae	VPF-class
Argentina_BA_MSB_679565||full	Viruses; Duplodnaviria; Heunggongvirae; Uroviricota; Caudoviricetes; Caudovirales; Myoviridae	VPF-class
Argentina_BA_MSB_683952	Viruses; Duplodnaviria; Heunggongvirae; Uroviricota; Caudoviricetes; Caudovirales; Siphoviridae	VPF-class
Argentina_BA_MSB_687708	Viruses; Duplodnaviria; Heunggongvirae; Uroviricota; Caudoviricetes; Caudovirales; Myoviridae	VPF-class
Argentina_BA_MSB_695587||full	Viruses; Duplodnaviria; Heunggongvirae; Uroviricota; Caudoviricetes; Caudovirales; Siphoviridae	VPF-class
Argentina_BA_MSB_712443||full	Viruses; Duplodnaviria; Heunggongvirae; Uroviricota; Caudoviricetes; Caudovirales; Siphoviridae	VPF-class	TRUE
Argentina_BA_MSB_736203||full	Viruses; Duplodnaviria; Heunggongvirae; Uroviricota; Caudoviricetes; Caudovirales; Podoviridae	VPF-class
Argentina_BA_MSB_743077	Viruses; Duplodnaviria; Heunggongvirae; Uroviricota; Caudoviricetes; Caudovirales; Podoviridae	VPF-class
Argentina_BA_MSB_746756	Viruses; Duplodnaviria; Heunggongvirae; Uroviricota; Caudoviricetes; Caudovirales; Podoviridae	VPF-class
Argentina_BA_MSB_757869||full	Viruses; Duplodnaviria; Heunggongvirae; Uroviricota; Caudoviricetes; Caudovirales; Podoviridae	VPF-class
Argentina_BA_MSB_766934	Viruses; Duplodnaviria; Heunggongvirae; Uroviricota; Caudoviricetes; Caudovirales; Myoviridae	VPF-class
Argentina_BA_MSB_768823||full	Viruses; Duplodnaviria; Heunggongvirae; Uroviricota; Caudoviricetes; Caudovirales; Myoviridae	VPF-class	TRUE
Argentina_BA_MSB_794795||full	Viruses; Duplodnaviria; Heunggongvirae; Uroviricota; Caudoviricetes; Caudovirales; Myoviridae	VPF-class
Argentina_BA_MSB_805182	Viruses; Duplodnaviria; Heunggongvirae; Uroviricota; Caudoviricetes; Caudovirales; Podoviridae	VPF-class
Argentina_BA_MSB_806272	Viruses; Duplodnaviria; Heunggongvirae; Uroviricota; Caudoviricetes; Caudovirales; Siphoviridae	VPF-class	TRUE
Argentina_BA_MSB_806764	Viruses; Duplodnaviria; Heunggongvirae; Uroviricota; Caudoviricetes; Caudovirales; Podoviridae	VPF-class
Argentina_BA_MSB_815877	Viruses; Duplodnaviria; Heunggongvirae; Uroviricota; Caudoviricetes; Caudovirales; Podoviridae	VPF-class
Argentina_BA_MSB_845063	Viruses; Duplodnaviria; Heunggongvirae; Uroviricota; Caudoviricetes; Caudovirales; Myoviridae	VPF-class
Argentina_BA_MSB_848069_fragment_1	Viruses; Duplodnaviria; Heunggongvirae; Uroviricota; Caudoviricetes; Caudovirales; Siphoviridae	VPF-class
Argentina_BA_MSB_850353	Viruses; Duplodnaviria; Heunggongvirae; Uroviricota; Caudoviricetes; Caudovirales; Myoviridae	VPF-class
Argentina_BA_MSB_850910	Viruses; Duplodnaviria; Heunggongvirae; Uroviricota; Caudoviricetes; Caudovirales; Podoviridae	VPF-class
Argentina_BA_MSB_859564	Viruses; Duplodnaviria; Heunggongvirae; Uroviricota; Caudoviricetes; Caudovirales; Myoviridae	VPF-class
Argentina_BA_MSB_865175	Viruses; Duplodnaviria; Heunggongvirae; Uroviricota; Caudoviricetes; Caudovirales; Siphoviridae	VPF-class
Argentina_BA_MSB_869616	Viruses; Duplodnaviria; Heunggongvirae; Uroviricota; Caudoviricetes; Caudovirales; Schitoviridae	vContact2
Argentina_BA_MSB_876285	Viruses; Duplodnaviria; Heunggongvirae; Uroviricota; Caudoviricetes; Caudovirales; Podoviridae	VPF-class
Argentina_BA_MSB_87890||full_1	Viruses; Duplodnaviria; Heunggongvirae; Uroviricota; Caudoviricetes; Caudovirales; Myoviridae	VPF-class
Argentina_BA_MSB_88470	Viruses; Duplodnaviria; Heunggongvirae; Uroviricota; Caudoviricetes; Caudovirales; Myoviridae	VPF-class
Argentina_BA_MSB_891542	Viruses; Duplodnaviria; Heunggongvirae; Uroviricota; Caudoviricetes; Caudovirales; Podoviridae	VPF-class
Argentina_BA_MSB_909780	Viruses; Duplodnaviria; Heunggongvirae; Uroviricota; Caudoviricetes; Caudovirales; Siphoviridae	VPF-class
Argentina_BA_MSB_912887	Viruses; Duplodnaviria; Heunggongvirae; Uroviricota; Caudoviricetes; Caudovirales; Siphoviridae	VPF-class
Argentina_BA_MSB_913855||full_1	Viruses; Duplodnaviria; Heunggongvirae; Uroviricota; Caudoviricetes; Caudovirales; Siphoviridae	VPF-class	TRUE
Argentina_BA_MSB_917242	Viruses; Duplodnaviria; Heunggongvirae; Uroviricota; Caudoviricetes; Caudovirales; Myoviridae	VPF-class
Argentina_BA_MSB_940745	Viruses; Duplodnaviria; Heunggongvirae; Uroviricota; Caudoviricetes; Caudovirales; Siphoviridae	VPF-class
Argentina_BA_MSB_953038	Viruses; Duplodnaviria; Heunggongvirae; Uroviricota; Caudoviricetes; Caudovirales; Siphoviridae	VPF-class
Argentina_BA_MSB_955844	Viruses; Duplodnaviria; Heunggongvirae; Uroviricota; Caudoviricetes; Caudovirales; Podoviridae	VPF-class
Argentina_BA_MSB_958537	Viruses; Duplodnaviria; Heunggongvirae; Uroviricota; Caudoviricetes; Caudovirales; Myoviridae	VPF-class
Argentina_BA_MSB_964074	Viruses; Duplodnaviria; Heunggongvirae; Uroviricota; Caudoviricetes; Caudovirales; Podoviridae	VPF-class
Argentina_BA_MSB_966036	Viruses; Duplodnaviria; Heunggongvirae; Uroviricota; Caudoviricetes; Caudovirales; Podoviridae	VPF-class
Argentina_BA_MSB_966763	Viruses; Duplodnaviria; Heunggongvirae; Uroviricota; Caudoviricetes; Caudovirales; Podoviridae	VPF-class
Argentina_BA_MSB_967156||full	Viruses; Duplodnaviria; Heunggongvirae; Uroviricota; Caudoviricetes; Caudovirales; Podoviridae	VPF-class	TRUE
Argentina_BA_MSB_967643||full	Viruses; Duplodnaviria; Heunggongvirae; Uroviricota; Caudoviricetes; Caudovirales; Siphoviridae	VPF-class
Argentina_BA_MSB_968792	Viruses; Duplodnaviria; Heunggongvirae; Uroviricota; Caudoviricetes; Caudovirales; Siphoviridae	VPF-class
Argentina_BA_MSB_974897||full	Viruses; Duplodnaviria; Heunggongvirae; Uroviricota; Caudoviricetes; Caudovirales; Myoviridae	VPF-class
Argentina_BA_MSB_983030	Viruses; Duplodnaviria; Heunggongvirae; Uroviricota; Caudoviricetes; Caudovirales; Siphoviridae	VPF-class
Argentina_BA_MSB_992856	Viruses; Duplodnaviria; Heunggongvirae; Uroviricota; Caudoviricetes; Caudovirales; Myoviridae	VPF-class
Argentina_BA_MSB_993112||0_partial_1	Viruses; Duplodnaviria; Heunggongvirae; Uroviricota; Caudoviricetes; Caudovirales; Siphoviridae	VPF-class	TRUE
Argentina_BA_PRC_102153||full	Viruses; Duplodnaviria; Heunggongvirae; Uroviricota; Caudoviricetes; Caudovirales; Siphoviridae	VPF-class
Argentina_BA_PRC_102956||full	Viruses; Duplodnaviria; Heunggongvirae; Uroviricota; Caudoviricetes; Caudovirales; Myoviridae	VPF-class	TRUE
Argentina_BA_PRC_103019	Viruses; Duplodnaviria; Heunggongvirae; Uroviricota; Caudoviricetes; Caudovirales; Myoviridae	VPF-class
Argentina_BA_PRC_103374	Viruses; Duplodnaviria; Heunggongvirae; Uroviricota; Caudoviricetes; Caudovirales; Siphoviridae	VPF-class	TRUE
Argentina_BA_PRC_10478	Viruses; Duplodnaviria; Heunggongvirae; Uroviricota; Caudoviricetes; Caudovirales; Myoviridae	VPF-class
Argentina_BA_PRC_105732||full	Viruses; Duplodnaviria; Heunggongvirae; Uroviricota; Caudoviricetes; Caudovirales; Myoviridae	VPF-class	TRUE
Argentina_BA_PRC_111234||full_1	Viruses; Duplodnaviria; Heunggongvirae; Uroviricota; Caudoviricetes; Caudovirales; Siphoviridae	VPF-class
Argentina_BA_PRC_113718||full	Viruses; Duplodnaviria; Heunggongvirae; Uroviricota; Caudoviricetes; Caudovirales; Podoviridae	VPF-class
Argentina_BA_PRC_11383	Viruses; Duplodnaviria; Heunggongvirae; Uroviricota; Caudoviricetes; Caudovirales; Myoviridae	VPF-class	TRUE
Argentina_BA_PRC_11498||full	Viruses; Duplodnaviria; Heunggongvirae; Uroviricota; Caudoviricetes; Caudovirales; Myoviridae	VPF-class
Argentina_BA_PRC_118175	Viruses; Duplodnaviria; Heunggongvirae; Uroviricota; Caudoviricetes; Caudovirales; Myoviridae	VPF-class
Argentina_BA_PRC_121305	Viruses; Duplodnaviria; Heunggongvirae; Uroviricota; Caudoviricetes; Caudovirales; Podoviridae	VPF-class
Argentina_BA_PRC_124182	Viruses; Duplodnaviria; Heunggongvirae; Uroviricota; Caudoviricetes; Caudovirales; Myoviridae	VPF-class
Argentina_BA_PRC_126052_1	Viruses; Duplodnaviria; Heunggongvirae; Uroviricota; Caudoviricetes; Caudovirales; Myoviridae	VPF-class
Argentina_BA_PRC_126521||full	Viruses; Duplodnaviria; Heunggongvirae; Uroviricota; Caudoviricetes; Caudovirales; Siphoviridae	VPF-class	TRUE
Argentina_BA_PRC_127252||full	Viruses; Duplodnaviria; Heunggongvirae; Uroviricota; Caudoviricetes; Caudovirales; Siphoviridae	VPF-class
Argentina_BA_PRC_128379||full_1	Viruses; Duplodnaviria; Heunggongvirae; Uroviricota; Caudoviricetes; Caudovirales; Myoviridae	VPF-class
Argentina_BA_PRC_128954	Viruses; Duplodnaviria; Heunggongvirae; Uroviricota; Caudoviricetes; Caudovirales; Siphoviridae	VPF-class
Argentina_BA_PRC_129480||full	Viruses; Duplodnaviria; Heunggongvirae; Uroviricota; Caudoviricetes; Caudovirales; Siphoviridae	VPF-class
Argentina_BA_PRC_130970	Viruses; Duplodnaviria; Heunggongvirae; Uroviricota; Caudoviricetes; Caudovirales; Siphoviridae	VPF-class
Argentina_BA_PRC_131408	Viruses; Duplodnaviria; Heunggongvirae; Uroviricota; Caudoviricetes; Caudovirales; Myoviridae	VPF-class
Argentina_BA_PRC_13439||full	Viruses; Duplodnaviria; Heunggongvirae; Uroviricota; Caudoviricetes; Caudovirales; Siphoviridae	VPF-class	TRUE
Argentina_BA_PRC_136673||full_1	Viruses; Duplodnaviria; Heunggongvirae; Uroviricota; Caudoviricetes; Caudovirales; Siphoviridae	VPF-class
Argentina_BA_PRC_140230||full	Viruses; Duplodnaviria; Heunggongvirae; Uroviricota; Caudoviricetes; Caudovirales; Siphoviridae	VPF-class	TRUE
Argentina_BA_PRC_146194	Viruses; Duplodnaviria; Heunggongvirae; Uroviricota; Caudoviricetes; Caudovirales; Siphoviridae	VPF-class	TRUE
Argentina_BA_PRC_14729	Viruses; Duplodnaviria; Heunggongvirae; Uroviricota; Caudoviricetes; Caudovirales; Myoviridae	VPF-class
Argentina_BA_PRC_149100||0_partial	Viruses; Duplodnaviria; Heunggongvirae; Uroviricota; Caudoviricetes; Caudovirales; Myoviridae	VPF-class
Argentina_BA_PRC_153569	Viruses; Duplodnaviria; Heunggongvirae; Uroviricota; Caudoviricetes; Caudovirales; Myoviridae	VPF-class
Argentina_BA_PRC_154861||full	Viruses; Duplodnaviria; Heunggongvirae; Uroviricota; Caudoviricetes; Caudovirales; Siphoviridae	VPF-class
Argentina_BA_PRC_154976	Viruses; Duplodnaviria; Heunggongvirae; Uroviricota; Caudoviricetes; Caudovirales; Siphoviridae	VPF-class
Argentina_BA_PRC_155012	Viruses; Duplodnaviria; Heunggongvirae; Uroviricota; Caudoviricetes; Caudovirales; Siphoviridae	VPF-class	TRUE
Argentina_BA_PRC_155380	Viruses; Duplodnaviria; Heunggongvirae; Uroviricota; Caudoviricetes; Caudovirales; Siphoviridae	VPF-class
Argentina_BA_PRC_155836	Viruses; Duplodnaviria; Heunggongvirae; Uroviricota; Caudoviricetes; Caudovirales; Podoviridae	VPF-class
Argentina_BA_PRC_159247	Viruses; Duplodnaviria; Heunggongvirae; Uroviricota; Caudoviricetes; Caudovirales; Siphoviridae	VPF-class
Argentina_BA_PRC_160846	Viruses; Duplodnaviria; Heunggongvirae; Uroviricota; Caudoviricetes; Caudovirales; Myoviridae	VPF-class
Argentina_BA_PRC_161737||full_1	Viruses; Duplodnaviria; Heunggongvirae; Uroviricota; Caudoviricetes; Caudovirales; Podoviridae	VPF-class
Argentina_BA_PRC_163821	Viruses; Duplodnaviria; Heunggongvirae; Uroviricota; Caudoviricetes; Caudovirales; Siphoviridae	vContact2	TRUE
Argentina_BA_PRC_163955||full_1	Viruses; Duplodnaviria; Heunggongvirae; Uroviricota; Caudoviricetes; Caudovirales; Siphoviridae	VPF-class
Argentina_BA_PRC_164689||full	Viruses; Duplodnaviria; Heunggongvirae; Uroviricota; Caudoviricetes; Caudovirales; Siphoviridae	VPF-class
Argentina_BA_PRC_166119||full	Viruses; Duplodnaviria; Heunggongvirae; Uroviricota; Caudoviricetes; Caudovirales; Siphoviridae	VPF-class
Argentina_BA_PRC_167073	Viruses; Duplodnaviria; Heunggongvirae; Uroviricota; Caudoviricetes; Caudovirales; Siphoviridae	VPF-class
Argentina_BA_PRC_172161||full	Viruses; Duplodnaviria; Heunggongvirae; Uroviricota; Caudoviricetes; Caudovirales; Siphoviridae	VPF-class	TRUE
Argentina_BA_PRC_172904||full_1	Viruses; Duplodnaviria; Heunggongvirae; Uroviricota; Caudoviricetes; Caudovirales; Siphoviridae	VPF-class
Argentina_BA_PRC_176041	Viruses; Duplodnaviria; Heunggongvirae; Uroviricota; Caudoviricetes; Caudovirales; Podoviridae	VPF-class
Argentina_BA_PRC_179060||full	Viruses; Duplodnaviria; Heunggongvirae; Uroviricota; Caudoviricetes; Caudovirales; Podoviridae	VPF-class
Argentina_BA_PRC_181323||full	Viruses; Duplodnaviria; Heunggongvirae; Uroviricota; Caudoviricetes; Caudovirales; Siphoviridae	VPF-class	TRUE
Argentina_BA_PRC_184756||full	Viruses; Duplodnaviria; Heunggongvirae; Uroviricota; Caudoviricetes; Caudovirales; Myoviridae	VPF-class	TRUE
Argentina_BA_PRC_185022||full_1	Viruses; Duplodnaviria; Heunggongvirae; Uroviricota; Caudoviricetes; Caudovirales; Siphoviridae	VPF-class	TRUE
Argentina_BA_PRC_186388	Viruses; Duplodnaviria; Heunggongvirae; Uroviricota; Caudoviricetes; Caudovirales; Myoviridae	VPF-class
Argentina_BA_PRC_187367	Viruses; Duplodnaviria; Heunggongvirae; Uroviricota; Caudoviricetes; Caudovirales; Myoviridae	VPF-class
Argentina_BA_PRC_189768	Viruses; Duplodnaviria; Heunggongvirae; Uroviricota; Caudoviricetes; Caudovirales; Podoviridae	VPF-class
Argentina_BA_PRC_197281||full	Viruses; Duplodnaviria; Heunggongvirae; Uroviricota; Caudoviricetes; Caudovirales; Myoviridae	VPF-class
Argentina_BA_PRC_197451||full	Viruses; Duplodnaviria; Heunggongvirae; Uroviricota; Caudoviricetes; Caudovirales; Siphoviridae	VPF-class
Argentina_BA_PRC_198345	Viruses; Duplodnaviria; Heunggongvirae; Uroviricota; Caudoviricetes; Caudovirales; Myoviridae	VPF-class
Argentina_BA_PRC_199098||full	Viruses; Duplodnaviria; Heunggongvirae; Uroviricota; Caudoviricetes; Caudovirales; Siphoviridae	VPF-class	TRUE
Argentina_BA_PRC_199684	Viruses; Duplodnaviria; Heunggongvirae; Uroviricota; Caudoviricetes; Caudovirales; Siphoviridae	VPF-class	TRUE
Argentina_BA_PRC_199870||full	Viruses; Duplodnaviria; Heunggongvirae; Uroviricota; Caudoviricetes; Caudovirales; Siphoviridae	VPF-class
Argentina_BA_PRC_203790||full_1	Viruses; Duplodnaviria; Heunggongvirae; Uroviricota; Caudoviricetes; Caudovirales; Siphoviridae	VPF-class	TRUE
Argentina_BA_PRC_204752||0_partial_1	Viruses; Duplodnaviria; Heunggongvirae; Uroviricota; Caudoviricetes; Caudovirales; Siphoviridae	VPF-class
Argentina_BA_PRC_208953||full	Viruses; Duplodnaviria; Heunggongvirae; Uroviricota; Caudoviricetes; Caudovirales; Siphoviridae	VPF-class	TRUE
Argentina_BA_PRC_212690	Viruses; Duplodnaviria; Heunggongvirae; Uroviricota; Caudoviricetes; Caudovirales; Podoviridae	VPF-class
Argentina_BA_PRC_215118||full	Viruses; Duplodnaviria; Heunggongvirae; Uroviricota; Caudoviricetes; Caudovirales; Podoviridae	VPF-class
Argentina_BA_PRC_216515||full	Viruses; Duplodnaviria; Heunggongvirae; Uroviricota; Caudoviricetes; Caudovirales; Siphoviridae	VPF-class
Argentina_BA_PRC_217795||full	Viruses; Duplodnaviria; Heunggongvirae; Uroviricota; Caudoviricetes; Caudovirales; Myoviridae	VPF-class
Argentina_BA_PRC_221990||full	Viruses; Duplodnaviria; Heunggongvirae; Uroviricota; Caudoviricetes; Caudovirales; Siphoviridae	VPF-class
Argentina_BA_PRC_222448||full_1	Viruses; Duplodnaviria; Heunggongvirae; Uroviricota; Caudoviricetes; Caudovirales; Siphoviridae	VPF-class	TRUE
Argentina_BA_PRC_222864||0_partial_1	Viruses; Duplodnaviria; Heunggongvirae; Uroviricota; Caudoviricetes; Caudovirales; Siphoviridae	VPF-class
Argentina_BA_PRC_223205||full_1	Viruses; Duplodnaviria; Heunggongvirae; Uroviricota; Caudoviricetes; Caudovirales; Myoviridae	VPF-class
Argentina_BA_PRC_223273||full	Viruses; Duplodnaviria; Heunggongvirae; Uroviricota; Caudoviricetes; Caudovirales; Siphoviridae	VPF-class
Argentina_BA_PRC_224474	Viruses; Duplodnaviria; Heunggongvirae; Uroviricota; Caudoviricetes; Caudovirales; Siphoviridae	VPF-class
Argentina_BA_PRC_22735||full	Viruses; Duplodnaviria; Heunggongvirae; Uroviricota; Caudoviricetes; Caudovirales; Siphoviridae	VPF-class
Argentina_BA_PRC_2294||full	Viruses; Duplodnaviria; Heunggongvirae; Uroviricota; Caudoviricetes; Caudovirales; Siphoviridae	VPF-class	TRUE
Argentina_BA_PRC_231057||full	Viruses; Duplodnaviria; Heunggongvirae; Uroviricota; Caudoviricetes; Caudovirales; Siphoviridae	VPF-class	TRUE
Argentina_BA_PRC_237571||full_1	Viruses; Duplodnaviria; Heunggongvirae; Uroviricota; Caudoviricetes; Caudovirales; Siphoviridae	VPF-class
Argentina_BA_PRC_241419||full	Viruses; Duplodnaviria; Heunggongvirae; Uroviricota; Caudoviricetes; Caudovirales; Siphoviridae	VPF-class	TRUE
Argentina_BA_PRC_245307	Viruses; Duplodnaviria; Heunggongvirae; Uroviricota; Caudoviricetes; Caudovirales; Myoviridae	VPF-class
Argentina_BA_PRC_245905||0_partial	Viruses; Duplodnaviria; Heunggongvirae; Uroviricota; Caudoviricetes; Caudovirales; Siphoviridae	VPF-class
Argentina_BA_PRC_247247||full	Viruses; Duplodnaviria; Heunggongvirae; Uroviricota; Caudoviricetes; Caudovirales; Podoviridae	VPF-class
Argentina_BA_PRC_25165	Viruses; Duplodnaviria; Heunggongvirae; Uroviricota; Caudoviricetes; Caudovirales; Myoviridae	VPF-class
Argentina_BA_PRC_252351	Viruses; Duplodnaviria; Heunggongvirae; Uroviricota; Caudoviricetes; Caudovirales; Siphoviridae	VPF-class
Argentina_BA_PRC_253785	Viruses; Duplodnaviria; Heunggongvirae; Uroviricota; Caudoviricetes; Caudovirales; Myoviridae	VPF-class
Argentina_BA_PRC_259838	Viruses; Duplodnaviria; Heunggongvirae; Uroviricota; Caudoviricetes; Caudovirales; Siphoviridae	VPF-class
Argentina_BA_PRC_260586	Viruses; Duplodnaviria; Heunggongvirae; Uroviricota; Caudoviricetes; Caudovirales; Myoviridae	VPF-class
Argentina_BA_PRC_260612||full	Viruses; Duplodnaviria; Heunggongvirae; Uroviricota; Caudoviricetes; Caudovirales; Siphoviridae	VPF-class	TRUE
Argentina_BA_PRC_2617	Viruses; Duplodnaviria; Heunggongvirae; Uroviricota; Caudoviricetes; Caudovirales; Podoviridae	VPF-class
Argentina_BA_PRC_261711	Viruses; Duplodnaviria; Heunggongvirae; Uroviricota; Caudoviricetes; Caudovirales; Siphoviridae	VPF-class	TRUE
Argentina_BA_PRC_269928||full	Viruses; Duplodnaviria; Heunggongvirae; Uroviricota; Caudoviricetes; Caudovirales; Siphoviridae	VPF-class
Argentina_BA_PRC_271793||full	Viruses; Duplodnaviria; Heunggongvirae; Uroviricota; Caudoviricetes; Caudovirales; Myoviridae	VPF-class
Argentina_BA_PRC_272717	Viruses; Duplodnaviria; Heunggongvirae; Uroviricota; Caudoviricetes; Caudovirales; Myoviridae	VPF-class
Argentina_BA_PRC_274935	Viruses; Duplodnaviria; Heunggongvirae; Uroviricota; Caudoviricetes; Caudovirales; Siphoviridae	VPF-class	TRUE
Argentina_BA_PRC_277451	Viruses; Duplodnaviria; Heunggongvirae; Uroviricota; Caudoviricetes; Caudovirales; Siphoviridae	VPF-class
Argentina_BA_PRC_280677	Viruses; Duplodnaviria; Heunggongvirae; Uroviricota; Caudoviricetes; Caudovirales; Siphoviridae	VPF-class	TRUE
Argentina_BA_PRC_281590	Viruses; Duplodnaviria; Heunggongvirae; Uroviricota; Caudoviricetes; Caudovirales; Siphoviridae	VPF-class
Argentina_BA_PRC_281976	Viruses; Duplodnaviria; Heunggongvirae; Uroviricota; Caudoviricetes; Caudovirales; Siphoviridae	VPF-class
Argentina_BA_PRC_285219	Viruses; Duplodnaviria; Heunggongvirae; Uroviricota; Caudoviricetes; Caudovirales; Siphoviridae	VPF-class
Argentina_BA_PRC_290660	Viruses; Duplodnaviria; Heunggongvirae; Uroviricota; Caudoviricetes; Caudovirales; Myoviridae	VPF-class
Argentina_BA_PRC_290692	Viruses; Duplodnaviria; Heunggongvirae; Uroviricota; Caudoviricetes; Caudovirales; Siphoviridae	VPF-class
Argentina_BA_PRC_306939	Viruses; Duplodnaviria; Heunggongvirae; Uroviricota; Caudoviricetes; Caudovirales; Siphoviridae	VPF-class
Argentina_BA_PRC_308150	Viruses; Duplodnaviria; Heunggongvirae; Uroviricota; Caudoviricetes; Caudovirales; Podoviridae	VPF-class
Argentina_BA_PRC_310499||full	Viruses; Duplodnaviria; Heunggongvirae; Uroviricota; Caudoviricetes; Caudovirales; Myoviridae	VPF-class
Argentina_BA_PRC_310682||full_1	Viruses; Duplodnaviria; Heunggongvirae; Uroviricota; Caudoviricetes; Caudovirales; Siphoviridae	VPF-class
Argentina_BA_PRC_311143	Viruses; Duplodnaviria; Heunggongvirae; Uroviricota; Caudoviricetes; Caudovirales; Podoviridae	VPF-class
Argentina_BA_PRC_313086	Viruses; Duplodnaviria; Heunggongvirae; Uroviricota; Caudoviricetes; Caudovirales; Siphoviridae	VPF-class
Argentina_BA_PRC_313275	Viruses; Duplodnaviria; Heunggongvirae; Uroviricota; Caudoviricetes; Caudovirales; Podoviridae	VPF-class
Argentina_BA_PRC_313396||full	Viruses; Duplodnaviria; Heunggongvirae; Uroviricota; Caudoviricetes; Caudovirales; Myoviridae	VPF-class
Argentina_BA_PRC_31431||full	Viruses; Duplodnaviria; Heunggongvirae; Uroviricota; Caudoviricetes; Caudovirales; Siphoviridae	VPF-class
Argentina_BA_PRC_31444	Viruses; Duplodnaviria; Heunggongvirae; Uroviricota; Caudoviricetes; Caudovirales; Siphoviridae	VPF-class
Argentina_BA_PRC_31519	Viruses; Duplodnaviria; Heunggongvirae; Uroviricota; Caudoviricetes; Caudovirales; Podoviridae	VPF-class
Argentina_BA_PRC_315197||full	Viruses; Duplodnaviria; Heunggongvirae; Uroviricota; Caudoviricetes; Caudovirales; Siphoviridae	VPF-class
Argentina_BA_PRC_315737	Viruses; Duplodnaviria; Heunggongvirae; Uroviricota; Caudoviricetes; Caudovirales; Siphoviridae	VPF-class
Argentina_BA_PRC_315828||full	Viruses; Duplodnaviria; Heunggongvirae; Uroviricota; Caudoviricetes; Caudovirales; Myoviridae	VPF-class
Argentina_BA_PRC_318253	Viruses; Duplodnaviria; Heunggongvirae; Uroviricota; Caudoviricetes; Caudovirales; Podoviridae	VPF-class
Argentina_BA_PRC_318833||0_partial_1	Viruses; Duplodnaviria; Heunggongvirae; Uroviricota; Caudoviricetes; Caudovirales; Siphoviridae	VPF-class	TRUE
Argentina_BA_PRC_320631||full_1	Viruses; Duplodnaviria; Heunggongvirae; Uroviricota; Caudoviricetes; Caudovirales; Siphoviridae	VPF-class	TRUE
Argentina_BA_PRC_321201	Viruses; Duplodnaviria; Heunggongvirae; Uroviricota; Caudoviricetes; Caudovirales; Siphoviridae	VPF-class
Argentina_BA_PRC_322816	Viruses; Duplodnaviria; Heunggongvirae; Uroviricota; Caudoviricetes; Caudovirales; Podoviridae	VPF-class
Argentina_BA_PRC_326651||full_1	Viruses; Duplodnaviria; Heunggongvirae; Uroviricota; Caudoviricetes; Caudovirales; Podoviridae	VPF-class
Argentina_BA_PRC_332068||full	Viruses; Duplodnaviria; Heunggongvirae; Uroviricota; Caudoviricetes; Caudovirales; Siphoviridae	VPF-class
Argentina_BA_PRC_332518	Viruses; Duplodnaviria; Heunggongvirae; Uroviricota; Caudoviricetes; Caudovirales; Siphoviridae	VPF-class
Argentina_BA_PRC_337443||full	Viruses; Duplodnaviria; Heunggongvirae; Uroviricota; Caudoviricetes; Caudovirales; Podoviridae	VPF-class
Argentina_BA_PRC_33805||full	Viruses; Duplodnaviria; Heunggongvirae; Uroviricota; Caudoviricetes; Caudovirales; Myoviridae	VPF-class
Argentina_BA_PRC_340552	Viruses; Duplodnaviria; Heunggongvirae; Uroviricota; Caudoviricetes; Caudovirales; Myoviridae	VPF-class
Argentina_BA_PRC_341122	Viruses; Duplodnaviria; Heunggongvirae; Uroviricota; Caudoviricetes; Caudovirales; Siphoviridae	VPF-class
Argentina_BA_PRC_341854	Viruses; Duplodnaviria; Heunggongvirae; Uroviricota; Caudoviricetes; Caudovirales; Siphoviridae	VPF-class
Argentina_BA_PRC_342804||full	Viruses; Duplodnaviria; Heunggongvirae; Uroviricota; Caudoviricetes; Caudovirales; Siphoviridae	VPF-class
Argentina_BA_PRC_343819	Viruses; Duplodnaviria; Heunggongvirae; Uroviricota; Caudoviricetes; Caudovirales; Siphoviridae	VPF-class
Argentina_BA_PRC_344429	Viruses; Duplodnaviria; Heunggongvirae; Uroviricota; Caudoviricetes; Caudovirales; Podoviridae	VPF-class
Argentina_BA_PRC_346681||full	Viruses; Duplodnaviria; Heunggongvirae; Uroviricota; Caudoviricetes; Caudovirales; Siphoviridae	VPF-class
Argentina_BA_PRC_347643||full_fragment_1	Viruses; Duplodnaviria; Heunggongvirae; Uroviricota; Caudoviricetes; Caudovirales; Siphoviridae	VPF-class
Argentina_BA_PRC_34991||full	Viruses; Duplodnaviria; Heunggongvirae; Uroviricota; Caudoviricetes; Caudovirales; Siphoviridae	VPF-class
Argentina_BA_PRC_351406||0_partial	Viruses; Duplodnaviria; Heunggongvirae; Uroviricota; Caudoviricetes; Caudovirales; Siphoviridae	VPF-class
Argentina_BA_PRC_352283||full	Viruses; Duplodnaviria; Heunggongvirae; Uroviricota; Caudoviricetes; Caudovirales; Siphoviridae	VPF-class
Argentina_BA_PRC_35233	Viruses; Duplodnaviria; Heunggongvirae; Uroviricota; Caudoviricetes; Caudovirales; Podoviridae	VPF-class
Argentina_BA_PRC_353040||full	Viruses; Duplodnaviria; Heunggongvirae; Uroviricota; Caudoviricetes; Caudovirales; Podoviridae	VPF-class
Argentina_BA_PRC_354171	Viruses; Duplodnaviria; Heunggongvirae; Uroviricota; Caudoviricetes; Caudovirales; Myoviridae	VPF-class
Argentina_BA_PRC_357389	Viruses; Duplodnaviria; Heunggongvirae; Uroviricota; Caudoviricetes; Caudovirales; Siphoviridae	VPF-class
Argentina_BA_PRC_361434||full	Viruses; Duplodnaviria; Heunggongvirae; Uroviricota; Caudoviricetes; Caudovirales; Siphoviridae	VPF-class
Argentina_BA_PRC_361643||full	Viruses; Duplodnaviria; Heunggongvirae; Uroviricota; Caudoviricetes; Caudovirales; Siphoviridae	VPF-class
Argentina_BA_PRC_368210||full	Viruses; Duplodnaviria; Heunggongvirae; Uroviricota; Caudoviricetes; Caudovirales; Myoviridae	VPF-class
Argentina_BA_PRC_36981	Viruses; Duplodnaviria; Heunggongvirae; Uroviricota; Caudoviricetes; Caudovirales; Podoviridae	VPF-class
Argentina_BA_PRC_370957	Viruses; Duplodnaviria; Heunggongvirae; Uroviricota; Caudoviricetes; Caudovirales; Podoviridae	VPF-class
Argentina_BA_PRC_37170||full_1	Viruses; Duplodnaviria; Heunggongvirae; Uroviricota; Caudoviricetes; Caudovirales; Podoviridae	VPF-class
Argentina_BA_PRC_372375||full_1	Viruses; Duplodnaviria; Heunggongvirae; Uroviricota; Caudoviricetes; Caudovirales; Siphoviridae	VPF-class	TRUE
Argentina_BA_PRC_373372||0_partial_1	Viruses; Duplodnaviria; Heunggongvirae; Uroviricota; Caudoviricetes; Caudovirales; Siphoviridae	VPF-class
Argentina_BA_PRC_374551	Viruses; Duplodnaviria; Heunggongvirae; Uroviricota; Caudoviricetes; Caudovirales; Myoviridae	VPF-class
Argentina_BA_PRC_378342	Viruses; Duplodnaviria; Heunggongvirae; Uroviricota; Caudoviricetes; Caudovirales; Siphoviridae	VPF-class	TRUE
Argentina_BA_PRC_381742||full	Viruses; Duplodnaviria; Heunggongvirae; Uroviricota; Caudoviricetes; Caudovirales; Podoviridae	VPF-class
Argentina_BA_PRC_382510||full	Viruses; Duplodnaviria; Heunggongvirae; Uroviricota; Caudoviricetes; Caudovirales; Myoviridae	VPF-class	TRUE
Argentina_BA_PRC_384581	Viruses; Duplodnaviria; Heunggongvirae; Uroviricota; Caudoviricetes; Caudovirales; Myoviridae	VPF-class
Argentina_BA_PRC_384875	Viruses; Duplodnaviria; Heunggongvirae; Uroviricota; Caudoviricetes; Caudovirales; Myoviridae	VPF-class
Argentina_BA_PRC_385787||full	Viruses; Duplodnaviria; Heunggongvirae; Uroviricota; Caudoviricetes; Caudovirales; Siphoviridae	VPF-class	TRUE
Argentina_BA_PRC_38686||full	Viruses; Duplodnaviria; Heunggongvirae; Uroviricota; Caudoviricetes; Caudovirales; Siphoviridae	VPF-class
Argentina_BA_PRC_387410||full	Viruses; Duplodnaviria; Heunggongvirae; Uroviricota; Caudoviricetes; Caudovirales; Myoviridae	VPF-class
Argentina_BA_PRC_388190	Viruses; Duplodnaviria; Heunggongvirae; Uroviricota; Caudoviricetes; Caudovirales; Siphoviridae	VPF-class
Argentina_BA_PRC_3919	Viruses; Duplodnaviria; Heunggongvirae; Uroviricota; Caudoviricetes; Caudovirales; Siphoviridae	VPF-class
Argentina_BA_PRC_392474	Viruses; Duplodnaviria; Heunggongvirae; Uroviricota; Caudoviricetes; Caudovirales; Siphoviridae	VPF-class
Argentina_BA_PRC_397019||full	Viruses; Duplodnaviria; Heunggongvirae; Uroviricota; Caudoviricetes; Caudovirales; Myoviridae	VPF-class	TRUE
Argentina_BA_PRC_397285||full	Viruses; Duplodnaviria; Heunggongvirae; Uroviricota; Caudoviricetes; Caudovirales; Siphoviridae	VPF-class
Argentina_BA_PRC_400456	Viruses; Duplodnaviria; Heunggongvirae; Uroviricota; Caudoviricetes; Caudovirales; Podoviridae	VPF-class
Argentina_BA_PRC_400890||full	Viruses; Duplodnaviria; Heunggongvirae; Uroviricota; Caudoviricetes; Caudovirales; Siphoviridae	VPF-class
Argentina_BA_PRC_402832	Viruses; Duplodnaviria; Heunggongvirae; Uroviricota; Caudoviricetes; Caudovirales; Myoviridae	VPF-class
Argentina_BA_PRC_402851	Viruses; Duplodnaviria; Heunggongvirae; Uroviricota; Caudoviricetes; Caudovirales; Myoviridae	VPF-class
Argentina_BA_PRC_40432	Viruses; Duplodnaviria; Heunggongvirae; Uroviricota; Caudoviricetes; Caudovirales; Podoviridae	VPF-class
Argentina_BA_PRC_406642||full	Viruses; Duplodnaviria; Heunggongvirae; Uroviricota; Caudoviricetes; Caudovirales; Siphoviridae	VPF-class
Argentina_BA_PRC_407591	Viruses; Duplodnaviria; Heunggongvirae; Uroviricota; Caudoviricetes; Caudovirales; Myoviridae	VPF-class
Argentina_BA_PRC_410420||full	Viruses; Duplodnaviria; Heunggongvirae; Uroviricota; Caudoviricetes; Caudovirales; Siphoviridae	VPF-class
Argentina_BA_PRC_411232_1	Viruses; Duplodnaviria; Heunggongvirae; Uroviricota; Caudoviricetes; Caudovirales; Myoviridae	VPF-class
Argentina_BA_PRC_412019||0_partial_1	Viruses; Duplodnaviria; Heunggongvirae; Uroviricota; Caudoviricetes; Caudovirales; Podoviridae	VPF-class
Argentina_BA_PRC_413127	Viruses; Duplodnaviria; Heunggongvirae; Uroviricota; Caudoviricetes; Caudovirales; Siphoviridae	VPF-class
Argentina_BA_PRC_415712	Viruses; Duplodnaviria; Heunggongvirae; Uroviricota; Caudoviricetes; Caudovirales; Siphoviridae	VPF-class
Argentina_BA_PRC_416684	Viruses; Duplodnaviria; Heunggongvirae; Uroviricota; Caudoviricetes; Caudovirales; Myoviridae	VPF-class
Argentina_BA_PRC_417349	Viruses; Duplodnaviria; Heunggongvirae; Uroviricota; Caudoviricetes; Caudovirales; Siphoviridae	VPF-class
Argentina_BA_PRC_417534||full_1	Viruses; Duplodnaviria; Heunggongvirae; Uroviricota; Caudoviricetes; Caudovirales; Siphoviridae	VPF-class	TRUE
Argentina_BA_PRC_418282	Viruses; Duplodnaviria; Heunggongvirae; Uroviricota; Caudoviricetes; Caudovirales; Podoviridae	VPF-class
Argentina_BA_PRC_423032||full	Viruses; Duplodnaviria; Heunggongvirae; Uroviricota; Caudoviricetes; Caudovirales; Podoviridae	VPF-class
Argentina_BA_PRC_423355||full	Viruses; Duplodnaviria; Heunggongvirae; Uroviricota; Caudoviricetes; Caudovirales; Myoviridae	VPF-class	TRUE
Argentina_BA_PRC_424102	Viruses; Duplodnaviria; Heunggongvirae; Uroviricota; Caudoviricetes; Caudovirales; Podoviridae	VPF-class
Argentina_BA_PRC_425277||full	Viruses; Duplodnaviria; Heunggongvirae; Uroviricota; Caudoviricetes; Caudovirales; Myoviridae	VPF-class
Argentina_BA_PRC_425763||full	Viruses; Duplodnaviria; Heunggongvirae; Uroviricota; Caudoviricetes; Caudovirales; Siphoviridae	VPF-class
Argentina_BA_PRC_427266||full_1	Viruses; Duplodnaviria; Heunggongvirae; Uroviricota; Caudoviricetes; Caudovirales; Siphoviridae	VPF-class
Argentina_BA_PRC_428676	Viruses; Duplodnaviria; Heunggongvirae; Uroviricota; Caudoviricetes; Caudovirales; Siphoviridae	VPF-class
Argentina_BA_PRC_43164	Viruses; Duplodnaviria; Heunggongvirae; Uroviricota; Caudoviricetes; Caudovirales; Myoviridae	VPF-class
Argentina_BA_PRC_432242||full	Viruses; Duplodnaviria; Heunggongvirae; Uroviricota; Caudoviricetes; Caudovirales; Siphoviridae	VPF-class	TRUE
Argentina_BA_PRC_434543	Viruses; Duplodnaviria; Heunggongvirae; Uroviricota; Caudoviricetes; Caudovirales; Siphoviridae	VPF-class
Argentina_BA_PRC_435481||full	Viruses; Duplodnaviria; Heunggongvirae; Uroviricota; Caudoviricetes; Caudovirales; Myoviridae	VPF-class	TRUE
Argentina_BA_PRC_437073	Viruses; Duplodnaviria; Heunggongvirae; Uroviricota; Caudoviricetes; Caudovirales; Siphoviridae	VPF-class
Argentina_BA_PRC_439496||full_1	Viruses; Duplodnaviria; Heunggongvirae; Uroviricota; Caudoviricetes; Caudovirales; Myoviridae	VPF-class
Argentina_BA_PRC_449211||full	Viruses; Duplodnaviria; Heunggongvirae; Uroviricota; Caudoviricetes; Caudovirales; Myoviridae	VPF-class	TRUE
Argentina_BA_PRC_454469	Viruses; Duplodnaviria; Heunggongvirae; Uroviricota; Caudoviricetes; Caudovirales; Siphoviridae	VPF-class
Argentina_BA_PRC_458049	Viruses; Duplodnaviria; Heunggongvirae; Uroviricota; Caudoviricetes; Caudovirales; Myoviridae	VPF-class
Argentina_BA_PRC_45879	Viruses; Duplodnaviria; Heunggongvirae; Uroviricota; Caudoviricetes; Caudovirales; Siphoviridae	VPF-class
Argentina_BA_PRC_458970||full	Viruses; Duplodnaviria; Heunggongvirae; Uroviricota; Caudoviricetes; Caudovirales; Siphoviridae	VPF-class
Argentina_BA_PRC_459540	Viruses; Duplodnaviria; Heunggongvirae; Uroviricota; Caudoviricetes; Caudovirales; Myoviridae	VPF-class
Argentina_BA_PRC_460025	Viruses; Duplodnaviria; Heunggongvirae; Uroviricota; Caudoviricetes; Caudovirales; Myoviridae	VPF-class
Argentina_BA_PRC_461032	Viruses; Duplodnaviria; Heunggongvirae; Uroviricota; Caudoviricetes; Caudovirales; Myoviridae	VPF-class
Argentina_BA_PRC_46148	Viruses; Duplodnaviria; Heunggongvirae; Uroviricota; Caudoviricetes; Caudovirales; Podoviridae	VPF-class
Argentina_BA_PRC_463119	Viruses; Duplodnaviria; Heunggongvirae; Uroviricota; Caudoviricetes; Caudovirales; Myoviridae	VPF-class	TRUE
Argentina_BA_PRC_46367	Viruses; Duplodnaviria; Heunggongvirae; Uroviricota; Caudoviricetes; Caudovirales; Myoviridae	VPF-class
Argentina_BA_PRC_463875	Viruses; Duplodnaviria; Heunggongvirae; Uroviricota; Caudoviricetes; Caudovirales; Myoviridae	VPF-class
Argentina_BA_PRC_465958||full	Viruses; Duplodnaviria; Heunggongvirae; Uroviricota; Caudoviricetes; Caudovirales; Siphoviridae	VPF-class
Argentina_BA_PRC_467440	Viruses; Duplodnaviria; Heunggongvirae; Uroviricota; Caudoviricetes; Caudovirales; Siphoviridae	VPF-class
Argentina_BA_PRC_467805	Viruses; Duplodnaviria; Heunggongvirae; Uroviricota; Caudoviricetes; Caudovirales; Podoviridae	VPF-class
Argentina_BA_PRC_468228||full	Viruses; Duplodnaviria; Heunggongvirae; Uroviricota; Caudoviricetes; Caudovirales; Siphoviridae	VPF-class	TRUE
Argentina_BA_PRC_469595	Viruses; Duplodnaviria; Heunggongvirae; Uroviricota; Caudoviricetes; Caudovirales; Siphoviridae	VPF-class
Argentina_BA_PRC_47112||full	Viruses; Duplodnaviria; Heunggongvirae; Uroviricota; Caudoviricetes; Caudovirales; Podoviridae	VPF-class
Argentina_BA_PRC_471801	Viruses; Duplodnaviria; Heunggongvirae; Uroviricota; Caudoviricetes; Caudovirales; Siphoviridae	VPF-class	TRUE
Argentina_BA_PRC_474195	Viruses; Duplodnaviria; Heunggongvirae; Uroviricota; Caudoviricetes; Caudovirales; Siphoviridae	VPF-class
Argentina_BA_PRC_475377||full	Viruses; Duplodnaviria; Heunggongvirae; Uroviricota; Caudoviricetes; Caudovirales; Myoviridae	VPF-class
Argentina_BA_PRC_476050	Viruses; Duplodnaviria; Heunggongvirae; Uroviricota; Caudoviricetes; Caudovirales; Myoviridae	VPF-class
Argentina_BA_PRC_476622||full_fragment_1	Viruses; Duplodnaviria; Heunggongvirae; Uroviricota; Caudoviricetes; Caudovirales; Myoviridae	VPF-class
Argentina_BA_PRC_477058||full_1	Viruses; Duplodnaviria; Heunggongvirae; Uroviricota; Caudoviricetes; Caudovirales; Siphoviridae	VPF-class
Argentina_BA_PRC_477934	Viruses; Duplodnaviria; Heunggongvirae; Uroviricota; Caudoviricetes; Caudovirales; Myoviridae	VPF-class
Argentina_BA_PRC_478059	Viruses; Duplodnaviria; Heunggongvirae; Uroviricota; Caudoviricetes; Caudovirales; Siphoviridae	VPF-class
Argentina_BA_PRC_479860	Viruses; Duplodnaviria; Heunggongvirae; Uroviricota; Caudoviricetes; Caudovirales; Podoviridae	VPF-class
Argentina_BA_PRC_480007	Viruses; Duplodnaviria; Heunggongvirae; Uroviricota; Caudoviricetes; Caudovirales; Myoviridae	VPF-class
Argentina_BA_PRC_481605||full	Viruses; Duplodnaviria; Heunggongvirae; Uroviricota; Caudoviricetes; Caudovirales; Siphoviridae	VPF-class
Argentina_BA_PRC_487661	Viruses; Duplodnaviria; Heunggongvirae; Uroviricota; Caudoviricetes; Caudovirales; Myoviridae	VPF-class
Argentina_BA_PRC_488179||full	Viruses; Duplodnaviria; Heunggongvirae; Uroviricota; Caudoviricetes; Caudovirales; Myoviridae	VPF-class	TRUE
Argentina_BA_PRC_488791||full	Viruses; Duplodnaviria; Heunggongvirae; Uroviricota; Caudoviricetes; Caudovirales; Siphoviridae	VPF-class
Argentina_BA_PRC_489111||full	Viruses; Duplodnaviria; Heunggongvirae; Uroviricota; Caudoviricetes; Caudovirales; Myoviridae	VPF-class	TRUE
Argentina_BA_PRC_489235||full	Viruses; Duplodnaviria; Heunggongvirae; Uroviricota; Caudoviricetes; Caudovirales; Siphoviridae	VPF-class	TRUE
Argentina_BA_PRC_52896||full	Viruses; Monodnaviria; Loebvirae; Hofneiviricota; Faserviricetes; Tubulavirales; Inoviridae	VPF-class
Argentina_BA_PRC_5549||full	Viruses; Duplodnaviria; Heunggongvirae; Uroviricota; Caudoviricetes; Caudovirales; Siphoviridae	VPF-class	TRUE
Argentina_BA_PRC_60759||full	Viruses; Duplodnaviria; Heunggongvirae; Uroviricota; Caudoviricetes; Caudovirales; Podoviridae	VPF-class
Argentina_BA_PRC_61139	Viruses; Duplodnaviria; Heunggongvirae; Uroviricota; Caudoviricetes; Caudovirales; Siphoviridae	VPF-class
Argentina_BA_PRC_63428||full	Viruses; Duplodnaviria; Heunggongvirae; Uroviricota; Caudoviricetes; Caudovirales; Myoviridae	VPF-class
Argentina_BA_PRC_66666	Viruses; Duplodnaviria; Heunggongvirae; Uroviricota; Caudoviricetes; Caudovirales; Siphoviridae	VPF-class
Argentina_BA_PRC_67583||full	Viruses; Duplodnaviria; Heunggongvirae; Uroviricota; Caudoviricetes; Caudovirales; Myoviridae	VPF-class
Argentina_BA_PRC_71651||full_1	Viruses; Duplodnaviria; Heunggongvirae; Uroviricota; Caudoviricetes; Caudovirales; Podoviridae	VPF-class
Argentina_BA_PRC_73025	Viruses; Duplodnaviria; Heunggongvirae; Uroviricota; Caudoviricetes; Caudovirales; Siphoviridae	VPF-class
Argentina_BA_PRC_75497	Viruses; Duplodnaviria; Heunggongvirae; Uroviricota; Caudoviricetes; Caudovirales; Myoviridae	VPF-class
Argentina_BA_PRC_79305||full	Viruses; Duplodnaviria; Heunggongvirae; Uroviricota; Caudoviricetes; Caudovirales; Siphoviridae	VPF-class
Argentina_BA_PRC_80738||full	Viruses; Duplodnaviria; Heunggongvirae; Uroviricota; Caudoviricetes; Caudovirales; Siphoviridae	VPF-class
Argentina_BA_PRC_83882||full_fragment_1	Viruses; Duplodnaviria; Heunggongvirae; Uroviricota; Caudoviricetes; Caudovirales; Siphoviridae	VPF-class	TRUE
Argentina_BA_PRC_86846	Viruses; Duplodnaviria; Heunggongvirae; Uroviricota; Caudoviricetes; Caudovirales; Siphoviridae	VPF-class
Argentina_BA_PRC_91147||full	Viruses; Duplodnaviria; Heunggongvirae; Uroviricota; Caudoviricetes; Caudovirales; Podoviridae	VPF-class
Argentina_BA_PRC_91191	Viruses; Duplodnaviria; Heunggongvirae; Uroviricota; Caudoviricetes; Caudovirales; Podoviridae	VPF-class
Argentina_BA_PRC_93896||full_1	Viruses; Duplodnaviria; Heunggongvirae; Uroviricota; Caudoviricetes; Caudovirales; Siphoviridae	VPF-class
Argentina_BA_PRC_94542||0_partial	Viruses; Duplodnaviria; Heunggongvirae; Uroviricota; Caudoviricetes; Caudovirales; Siphoviridae	VPF-class	TRUE
Argentina_BA_PRC_9550	Viruses; Duplodnaviria; Heunggongvirae; Uroviricota; Caudoviricetes; Caudovirales; Siphoviridae	VPF-class
Argentina_BA_PRC_96477||full	Viruses; Duplodnaviria; Heunggongvirae; Uroviricota; Caudoviricetes; Caudovirales; Siphoviridae	VPF-class	TRUE
Argentina_BA_PRC_97090||0_partial	Viruses; Duplodnaviria; Heunggongvirae; Uroviricota; Caudoviricetes; Caudovirales; Siphoviridae	VPF-class
Argentina_BA_PRC_98155||full	Viruses; Duplodnaviria; Heunggongvirae; Uroviricota; Caudoviricetes; Caudovirales; Podoviridae	VPF-class
Argentina_BA_PSF_101989||full_1	Viruses; Duplodnaviria; Heunggongvirae; Uroviricota; Caudoviricetes; Caudovirales; Siphoviridae	VPF-class
Argentina_BA_PSF_102696	Viruses; Duplodnaviria; Heunggongvirae; Uroviricota; Caudoviricetes; Caudovirales; Myoviridae	VPF-class
Argentina_BA_PSF_106144	Viruses; Duplodnaviria; Heunggongvirae; Uroviricota; Caudoviricetes; Caudovirales; Podoviridae	VPF-class
Argentina_BA_PSF_11053||full_1	Viruses; Duplodnaviria; Heunggongvirae; Uroviricota; Caudoviricetes; Caudovirales; Siphoviridae	VPF-class
Argentina_BA_PSF_112290	Viruses; Duplodnaviria; Heunggongvirae; Uroviricota; Caudoviricetes; Caudovirales; Myoviridae	VPF-class
Argentina_BA_PSF_114194	Viruses; Duplodnaviria; Heunggongvirae; Uroviricota; Caudoviricetes; Caudovirales; Myoviridae	vContact2
Argentina_BA_PSF_115404||full	Viruses; Duplodnaviria; Heunggongvirae; Uroviricota; Caudoviricetes; Caudovirales; Siphoviridae	VPF-class
Argentina_BA_PSF_115899||0_partial	Viruses; Duplodnaviria; Heunggongvirae; Uroviricota; Caudoviricetes; Caudovirales; Siphoviridae	VPF-class	TRUE
Argentina_BA_PSF_116706	Viruses; Duplodnaviria; Heunggongvirae; Uroviricota; Caudoviricetes; Caudovirales; Myoviridae	VPF-class
Argentina_BA_PSF_117494||full	Viruses; Duplodnaviria; Heunggongvirae; Uroviricota; Caudoviricetes; Caudovirales; Siphoviridae	VPF-class	TRUE
Argentina_BA_PSF_118723||full_1	Viruses; Duplodnaviria; Heunggongvirae; Uroviricota; Caudoviricetes; Caudovirales; Siphoviridae	VPF-class	TRUE
Argentina_BA_PSF_120323	Viruses; Duplodnaviria; Heunggongvirae; Uroviricota; Caudoviricetes; Caudovirales; Podoviridae	VPF-class
Argentina_BA_PSF_127845||full_1	Viruses; Duplodnaviria; Heunggongvirae; Uroviricota; Caudoviricetes; Caudovirales; Siphoviridae	VPF-class	TRUE
Argentina_BA_PSF_128671	Viruses; Duplodnaviria; Heunggongvirae; Uroviricota; Caudoviricetes; Caudovirales; Myoviridae	VPF-class
Argentina_BA_PSF_128994||full_1	Viruses; Duplodnaviria; Heunggongvirae; Uroviricota; Caudoviricetes; Caudovirales; Siphoviridae	VPF-class	TRUE
Argentina_BA_PSF_130793_fragment_1	Viruses; Duplodnaviria; Heunggongvirae; Uroviricota; Caudoviricetes; Caudovirales; Siphoviridae	VPF-class
Argentina_BA_PSF_131444||full_1	Viruses; Duplodnaviria; Heunggongvirae; Uroviricota; Caudoviricetes; Caudovirales; Siphoviridae	VPF-class
Argentina_BA_PSF_134278	Viruses; Duplodnaviria; Heunggongvirae; Uroviricota; Caudoviricetes; Caudovirales; Myoviridae	VPF-class
Argentina_BA_PSF_136163||full_1	Viruses; Duplodnaviria; Heunggongvirae; Uroviricota; Caudoviricetes; Caudovirales; Siphoviridae	vContact2
Argentina_BA_PSF_145505||0_partial_1	Viruses; Duplodnaviria; Heunggongvirae; Uroviricota; Caudoviricetes; Caudovirales; Siphoviridae	VPF-class
Argentina_BA_PSF_147498	Viruses; Duplodnaviria; Heunggongvirae; Uroviricota; Caudoviricetes; Caudovirales; Siphoviridae	VPF-class
Argentina_BA_PSF_148997	Viruses; Duplodnaviria; Heunggongvirae; Uroviricota; Caudoviricetes; Caudovirales; Siphoviridae	VPF-class
Argentina_BA_PSF_149114||full_1	Viruses; Duplodnaviria; Heunggongvirae; Uroviricota; Caudoviricetes; Caudovirales; Myoviridae	VPF-class	TRUE
Argentina_BA_PSF_149471||full	Viruses; Duplodnaviria; Heunggongvirae; Uroviricota; Caudoviricetes; Caudovirales; Myoviridae	VPF-class	TRUE
Argentina_BA_PSF_15600	Viruses; Duplodnaviria; Heunggongvirae; Uroviricota; Caudoviricetes; Caudovirales; Siphoviridae	VPF-class
Argentina_BA_PSF_161114	Viruses; Duplodnaviria; Heunggongvirae; Uroviricota; Caudoviricetes; Caudovirales; Siphoviridae	VPF-class
Argentina_BA_PSF_172005||full	Viruses; Duplodnaviria; Heunggongvirae; Uroviricota; Caudoviricetes; Caudovirales; Siphoviridae	VPF-class
Argentina_BA_PSF_174639||full	Viruses; Duplodnaviria; Heunggongvirae; Uroviricota; Caudoviricetes; Caudovirales; Siphoviridae	VPF-class
Argentina_BA_PSF_174721||full	Viruses; Duplodnaviria; Heunggongvirae; Uroviricota; Caudoviricetes; Caudovirales; Siphoviridae	VPF-class	TRUE
Argentina_BA_PSF_175341	Viruses; Duplodnaviria; Heunggongvirae; Uroviricota; Caudoviricetes; Caudovirales; Podoviridae	VPF-class
Argentina_BA_PSF_180589||full	Viruses; Duplodnaviria; Heunggongvirae; Uroviricota; Caudoviricetes; Caudovirales; Siphoviridae	VPF-class
Argentina_BA_PSF_181100	Viruses; Duplodnaviria; Heunggongvirae; Uroviricota; Caudoviricetes; Caudovirales; Podoviridae	VPF-class
Argentina_BA_PSF_187614	Viruses; Duplodnaviria; Heunggongvirae; Uroviricota; Caudoviricetes; Caudovirales; Myoviridae	VPF-class
Argentina_BA_PSF_196909||full	Viruses; Duplodnaviria; Heunggongvirae; Uroviricota; Caudoviricetes; Caudovirales; Myoviridae	VPF-class
Argentina_BA_PSF_197934||full	Viruses; Duplodnaviria; Heunggongvirae; Uroviricota; Caudoviricetes; Caudovirales; Siphoviridae	VPF-class
Argentina_BA_PSF_202910	Viruses; Duplodnaviria; Heunggongvirae; Uroviricota; Caudoviricetes; Caudovirales; Myoviridae	VPF-class
Argentina_BA_PSF_203064	Viruses; Duplodnaviria; Heunggongvirae; Uroviricota; Caudoviricetes; Caudovirales; Myoviridae	VPF-class
Argentina_BA_PSF_205042||full	Viruses; Duplodnaviria; Heunggongvirae; Uroviricota; Caudoviricetes; Caudovirales; Myoviridae	VPF-class
Argentina_BA_PSF_20979||full	Viruses; Duplodnaviria; Heunggongvirae; Uroviricota; Caudoviricetes; Caudovirales; Myoviridae	VPF-class
Argentina_BA_PSF_211964	Viruses; Duplodnaviria; Heunggongvirae; Uroviricota; Caudoviricetes; Caudovirales; Siphoviridae	VPF-class
Argentina_BA_PSF_215061	Viruses; Duplodnaviria; Heunggongvirae; Uroviricota; Caudoviricetes; Caudovirales; Myoviridae	VPF-class
Argentina_BA_PSF_219938||full	Viruses; Duplodnaviria; Heunggongvirae; Uroviricota; Caudoviricetes; Caudovirales; Siphoviridae	VPF-class
Argentina_BA_PSF_223096	Viruses; Duplodnaviria; Heunggongvirae; Uroviricota; Caudoviricetes; Caudovirales; Myoviridae	VPF-class
Argentina_BA_PSF_226559||full_1	Viruses; Duplodnaviria; Heunggongvirae; Uroviricota; Caudoviricetes; Caudovirales; Siphoviridae	VPF-class	TRUE
Argentina_BA_PSF_226772	Viruses; Duplodnaviria; Heunggongvirae; Uroviricota; Caudoviricetes; Caudovirales; Myoviridae	VPF-class
Argentina_BA_PSF_231523||0_partial	Viruses; Duplodnaviria; Heunggongvirae; Uroviricota; Caudoviricetes; Caudovirales; Siphoviridae	VPF-class	TRUE
Argentina_BA_PSF_231916||full	Viruses; Duplodnaviria; Heunggongvirae; Uroviricota; Caudoviricetes; Caudovirales; Siphoviridae	VPF-class
Argentina_BA_PSF_238938	Viruses; Duplodnaviria; Heunggongvirae; Uroviricota; Caudoviricetes; Caudovirales; Podoviridae	VPF-class
Argentina_BA_PSF_241902||full	Viruses; Duplodnaviria; Heunggongvirae; Uroviricota; Caudoviricetes; Caudovirales; Siphoviridae	VPF-class	TRUE
Argentina_BA_PSF_256796||0_partial_1	Viruses; Duplodnaviria; Heunggongvirae; Uroviricota; Caudoviricetes; Caudovirales; Siphoviridae	VPF-class
Argentina_BA_PSF_257780||full	Viruses; Duplodnaviria; Heunggongvirae; Uroviricota; Caudoviricetes; Caudovirales; Siphoviridae	VPF-class
Argentina_BA_PSF_258219||full	Viruses; Duplodnaviria; Heunggongvirae; Uroviricota; Caudoviricetes; Caudovirales; Myoviridae	VPF-class
Argentina_BA_PSF_25836||full_1	Viruses; Duplodnaviria; Heunggongvirae; Uroviricota; Caudoviricetes; Caudovirales; Siphoviridae	VPF-class	TRUE
Argentina_BA_PSF_258528||full	Viruses; Duplodnaviria; Heunggongvirae; Uroviricota; Caudoviricetes; Caudovirales; Siphoviridae	VPF-class
Argentina_BA_PSF_275936	Viruses; Duplodnaviria; Heunggongvirae; Uroviricota; Caudoviricetes; Caudovirales; Myoviridae	VPF-class
Argentina_BA_PSF_277640	Viruses; Duplodnaviria; Heunggongvirae; Uroviricota; Caudoviricetes; Caudovirales; Podoviridae	VPF-class
Argentina_BA_PSF_279497	Viruses; Duplodnaviria; Heunggongvirae; Uroviricota; Caudoviricetes; Caudovirales; Siphoviridae	VPF-class
Argentina_BA_PSF_279506	Viruses; Duplodnaviria; Heunggongvirae; Uroviricota; Caudoviricetes; Caudovirales; Myoviridae	VPF-class
Argentina_BA_PSF_283657_fragment_2	Viruses; Varidnaviria; Bamfordvirae; Nucleocytoviricota; Megaviricetes; Imitervirales; Mimiviridae	VPF-class
Argentina_BA_PSF_296117||full	Viruses; Duplodnaviria; Heunggongvirae; Uroviricota; Caudoviricetes; Caudovirales; Podoviridae	VPF-class
Argentina_BA_PSF_29789||full	Viruses; Duplodnaviria; Heunggongvirae; Uroviricota; Caudoviricetes; Caudovirales; Siphoviridae	VPF-class
Argentina_BA_PSF_304921||full	Viruses; Duplodnaviria; Heunggongvirae; Uroviricota; Caudoviricetes; Caudovirales; Podoviridae	VPF-class
Argentina_BA_PSF_307120||full	Viruses; Duplodnaviria; Heunggongvirae; Uroviricota; Caudoviricetes; Caudovirales; Podoviridae	VPF-class
Argentina_BA_PSF_313890||full_1	Viruses; Duplodnaviria; Heunggongvirae; Uroviricota; Caudoviricetes; Caudovirales; Siphoviridae	VPF-class
Argentina_BA_PSF_319351||full_1	Viruses; Duplodnaviria; Heunggongvirae; Uroviricota; Caudoviricetes; Caudovirales; Myoviridae	VPF-class
Argentina_BA_PSF_323494||full	Viruses; Duplodnaviria; Heunggongvirae; Uroviricota; Caudoviricetes; Caudovirales; Myoviridae	VPF-class
Argentina_BA_PSF_328661||full	Viruses; Duplodnaviria; Heunggongvirae; Uroviricota; Caudoviricetes; Caudovirales; Siphoviridae	VPF-class
Argentina_BA_PSF_335317||full_1	Viruses; Duplodnaviria; Heunggongvirae; Uroviricota; Caudoviricetes; Caudovirales; Siphoviridae	VPF-class
Argentina_BA_PSF_33657||full	Viruses; Duplodnaviria; Heunggongvirae; Uroviricota; Caudoviricetes; Caudovirales; Siphoviridae	VPF-class
Argentina_BA_PSF_336643	Viruses; Duplodnaviria; Heunggongvirae; Uroviricota; Caudoviricetes; Caudovirales; Myoviridae	VPF-class
Argentina_BA_PSF_341868||full	Viruses; Duplodnaviria; Heunggongvirae; Uroviricota; Caudoviricetes; Caudovirales; Myoviridae	VPF-class
Argentina_BA_PSF_347671||full	Viruses; Duplodnaviria; Heunggongvirae; Uroviricota; Caudoviricetes; Caudovirales; Podoviridae	VPF-class
Argentina_BA_PSF_351134	Viruses; Duplodnaviria; Heunggongvirae; Uroviricota; Caudoviricetes; Caudovirales; Siphoviridae	VPF-class
Argentina_BA_PSF_351751	Viruses; Varidnaviria; Bamfordvirae; Nucleocytoviricota; Megaviricetes; Imitervirales; Mimiviridae	VPF-class
Argentina_BA_PSF_352383||full	Viruses; Duplodnaviria; Heunggongvirae; Uroviricota; Caudoviricetes; Caudovirales; Myoviridae	VPF-class
Argentina_BA_PSF_372303	Viruses; Duplodnaviria; Heunggongvirae; Uroviricota; Caudoviricetes; Caudovirales; Myoviridae	VPF-class
Argentina_BA_PSF_377151||full	Viruses; Duplodnaviria; Heunggongvirae; Uroviricota; Caudoviricetes; Caudovirales; Siphoviridae	VPF-class	TRUE
Argentina_BA_PSF_378619||full	Viruses; Duplodnaviria; Heunggongvirae; Uroviricota; Caudoviricetes; Caudovirales; Myoviridae	VPF-class
Argentina_BA_PSF_382655||full_1	Viruses; Duplodnaviria; Heunggongvirae; Uroviricota; Caudoviricetes; Caudovirales; Siphoviridae	VPF-class	TRUE
Argentina_BA_PSF_383370||full_1	Viruses; Duplodnaviria; Heunggongvirae; Uroviricota; Caudoviricetes; Caudovirales; Myoviridae	VPF-class
Argentina_BA_PSF_38380||full	Viruses; Duplodnaviria; Heunggongvirae; Uroviricota; Caudoviricetes; Caudovirales; Siphoviridae	VPF-class	TRUE
Argentina_BA_PSF_384633||0_partial	Viruses; Duplodnaviria; Heunggongvirae; Uroviricota; Caudoviricetes; Caudovirales; Myoviridae	VPF-class
Argentina_BA_PSF_384886||full	Viruses; Duplodnaviria; Heunggongvirae; Uroviricota; Caudoviricetes; Caudovirales; Podoviridae	VPF-class
Argentina_BA_PSF_385163||full	Viruses; Duplodnaviria; Heunggongvirae; Uroviricota; Caudoviricetes; Caudovirales; Podoviridae	VPF-class
Argentina_BA_PSF_387538	Viruses; Duplodnaviria; Heunggongvirae; Uroviricota; Caudoviricetes; Caudovirales; Siphoviridae	VPF-class
Argentina_BA_PSF_387592||full	Viruses; Duplodnaviria; Heunggongvirae; Uroviricota; Caudoviricetes; Caudovirales; Siphoviridae	VPF-class
Argentina_BA_PSF_389604||full	Viruses; Duplodnaviria; Heunggongvirae; Uroviricota; Caudoviricetes; Caudovirales; Podoviridae	VPF-class
Argentina_BA_PSF_389925	Viruses; Duplodnaviria; Heunggongvirae; Uroviricota; Caudoviricetes; Caudovirales; Podoviridae	VPF-class
Argentina_BA_PSF_392745||full	Viruses; Duplodnaviria; Heunggongvirae; Uroviricota; Caudoviricetes; Caudovirales; Podoviridae	VPF-class
Argentina_BA_PSF_400804||full	Viruses; Duplodnaviria; Heunggongvirae; Uroviricota; Caudoviricetes; Caudovirales; Podoviridae	VPF-class
Argentina_BA_PSF_40349	Viruses; Varidnaviria; Bamfordvirae; Nucleocytoviricota; Megaviricetes; Imitervirales; Mimiviridae	VPF-class
Argentina_BA_PSF_403615||full	Viruses; Duplodnaviria; Heunggongvirae; Uroviricota; Caudoviricetes; Caudovirales; Siphoviridae	VPF-class
Argentina_BA_PSF_403779||full	Viruses; Duplodnaviria; Heunggongvirae; Uroviricota; Caudoviricetes; Caudovirales; Myoviridae	VPF-class
Argentina_BA_PSF_407175||full_1	Viruses; Duplodnaviria; Heunggongvirae; Uroviricota; Caudoviricetes; Caudovirales; Siphoviridae	VPF-class	TRUE
Argentina_BA_PSF_408499||full	Viruses; Duplodnaviria; Heunggongvirae; Uroviricota; Caudoviricetes; Caudovirales; Siphoviridae	VPF-class	TRUE
Argentina_BA_PSF_414227	Viruses; Duplodnaviria; Heunggongvirae; Uroviricota; Caudoviricetes; Caudovirales; Myoviridae	VPF-class
Argentina_BA_PSF_416002||full_1	Viruses; Duplodnaviria; Heunggongvirae; Uroviricota; Caudoviricetes; Caudovirales; Siphoviridae	VPF-class	TRUE
Argentina_BA_PSF_419183||full	Viruses; Duplodnaviria; Heunggongvirae; Uroviricota; Caudoviricetes; Caudovirales; Myoviridae	vContact2
Argentina_BA_PSF_421350	Viruses; Duplodnaviria; Heunggongvirae; Uroviricota; Caudoviricetes; Caudovirales; Myoviridae	VPF-class
Argentina_BA_PSF_422680||full	Viruses; Varidnaviria; Bamfordvirae; Nucleocytoviricota; Megaviricetes; Imitervirales; Mimiviridae	VPF-class
Argentina_BA_PSF_437340	Viruses; Duplodnaviria; Heunggongvirae; Uroviricota; Caudoviricetes; Caudovirales; Siphoviridae	VPF-class	TRUE
Argentina_BA_PSF_441999||full	Viruses; Duplodnaviria; Heunggongvirae; Uroviricota; Caudoviricetes; Caudovirales; Siphoviridae	VPF-class
Argentina_BA_PSF_448652||full	Viruses; Duplodnaviria; Heunggongvirae; Uroviricota; Caudoviricetes; Caudovirales; Myoviridae	VPF-class
Argentina_BA_PSF_450131||full_1	Viruses; Duplodnaviria; Heunggongvirae; Uroviricota; Caudoviricetes; Caudovirales; Siphoviridae	VPF-class
Argentina_BA_PSF_458963||full	Viruses; Duplodnaviria; Heunggongvirae; Uroviricota; Caudoviricetes; Caudovirales; Siphoviridae	VPF-class
Argentina_BA_PSF_459428||full_1	Viruses; Duplodnaviria; Heunggongvirae; Uroviricota; Caudoviricetes; Caudovirales; Siphoviridae	VPF-class
Argentina_BA_PSF_460297||0_partial	Viruses; Duplodnaviria; Heunggongvirae; Uroviricota; Caudoviricetes; Caudovirales; Siphoviridae	VPF-class
Argentina_BA_PSF_465867||full_1	Viruses; Duplodnaviria; Heunggongvirae; Uroviricota; Caudoviricetes; Caudovirales; Siphoviridae	VPF-class
Argentina_BA_PSF_469049	Viruses; Duplodnaviria; Heunggongvirae; Uroviricota; Caudoviricetes; Caudovirales; Siphoviridae	VPF-class
Argentina_BA_PSF_469196	Viruses; Duplodnaviria; Heunggongvirae; Uroviricota; Caudoviricetes; Caudovirales; Siphoviridae	VPF-class
Argentina_BA_PSF_480489	Viruses; Duplodnaviria; Heunggongvirae; Uroviricota; Caudoviricetes; Caudovirales; Myoviridae	VPF-class
Argentina_BA_PSF_480950||full	Viruses; Duplodnaviria; Heunggongvirae; Uroviricota; Caudoviricetes; Caudovirales; Myoviridae	VPF-class
Argentina_BA_PSF_483713	Viruses; Duplodnaviria; Heunggongvirae; Uroviricota; Caudoviricetes; Caudovirales; Myoviridae	VPF-class
Argentina_BA_PSF_48505||full	Viruses; Duplodnaviria; Heunggongvirae; Uroviricota; Caudoviricetes; Caudovirales; Siphoviridae	VPF-class	TRUE
Argentina_BA_PSF_486251||0_partial	Viruses; Duplodnaviria; Heunggongvirae; Uroviricota; Caudoviricetes; Caudovirales; Siphoviridae	VPF-class
Argentina_BA_PSF_487830||full	Viruses; Duplodnaviria; Heunggongvirae; Uroviricota; Caudoviricetes; Caudovirales; Siphoviridae	VPF-class
Argentina_BA_PSF_49206	Viruses; Duplodnaviria; Heunggongvirae; Uroviricota; Caudoviricetes; Caudovirales; Myoviridae	VPF-class
Argentina_BA_PSF_502689	Viruses; Varidnaviria; Bamfordvirae; Nucleocytoviricota; Megaviricetes; Imitervirales; Mimiviridae	VPF-class
Argentina_BA_PSF_512114	Viruses; Duplodnaviria; Heunggongvirae; Uroviricota; Caudoviricetes; Caudovirales; Podoviridae	VPF-class
Argentina_BA_PSF_512399||0_partial	Viruses; Duplodnaviria; Heunggongvirae; Uroviricota; Caudoviricetes; Caudovirales; Myoviridae	VPF-class
Argentina_BA_PSF_513134||full_fragment_1_1	Viruses; Duplodnaviria; Heunggongvirae; Uroviricota; Caudoviricetes; Caudovirales; Siphoviridae	VPF-class
Argentina_BA_PSF_51540||full_1	Viruses; Duplodnaviria; Heunggongvirae; Uroviricota; Caudoviricetes; Caudovirales; Myoviridae	VPF-class
Argentina_BA_PSF_520789||full	Viruses; Duplodnaviria; Heunggongvirae; Uroviricota; Caudoviricetes; Caudovirales; Siphoviridae	VPF-class
Argentina_BA_PSF_52274	Viruses; Duplodnaviria; Heunggongvirae; Uroviricota; Caudoviricetes; Caudovirales; Siphoviridae	VPF-class
Argentina_BA_PSF_525325||full_1	Viruses; Duplodnaviria; Heunggongvirae; Uroviricota; Caudoviricetes; Caudovirales; Myoviridae	vContact2
Argentina_BA_PSF_526736	Viruses; Duplodnaviria; Heunggongvirae; Uroviricota; Caudoviricetes; Caudovirales; Myoviridae	VPF-class
Argentina_BA_PSF_527321||full_1	Viruses; Duplodnaviria; Heunggongvirae; Uroviricota; Caudoviricetes; Caudovirales; Myoviridae	VPF-class	TRUE
Argentina_BA_PSF_528549||full_1	Viruses; Duplodnaviria; Heunggongvirae; Uroviricota; Caudoviricetes; Caudovirales; Siphoviridae	VPF-class
Argentina_BA_PSF_529239||0_partial_1	Viruses; Duplodnaviria; Heunggongvirae; Uroviricota; Caudoviricetes; Caudovirales; Siphoviridae	VPF-class
Argentina_BA_PSF_533623||full	Viruses; Duplodnaviria; Heunggongvirae; Uroviricota; Caudoviricetes; Caudovirales; Podoviridae	VPF-class
Argentina_BA_PSF_534074||full	Viruses; Duplodnaviria; Heunggongvirae; Uroviricota; Caudoviricetes; Caudovirales; Siphoviridae	VPF-class
Argentina_BA_PSF_544221	Viruses; Duplodnaviria; Heunggongvirae; Uroviricota; Caudoviricetes; Caudovirales; Myoviridae	VPF-class
Argentina_BA_PSF_547596	Viruses; Duplodnaviria; Heunggongvirae; Uroviricota; Caudoviricetes; Caudovirales; Siphoviridae	VPF-class
Argentina_BA_PSF_551014	Viruses; Duplodnaviria; Heunggongvirae; Uroviricota; Caudoviricetes; Caudovirales; Myoviridae	VPF-class
Argentina_BA_PSF_553178	Viruses; Duplodnaviria; Heunggongvirae; Uroviricota; Caudoviricetes; Caudovirales; Myoviridae	VPF-class
Argentina_BA_PSF_553317||full	Viruses; Duplodnaviria; Heunggongvirae; Uroviricota; Caudoviricetes; Caudovirales; Myoviridae	VPF-class
Argentina_BA_PSF_556562	Viruses; Duplodnaviria; Heunggongvirae; Uroviricota; Caudoviricetes; Caudovirales; Siphoviridae	VPF-class
Argentina_BA_PSF_559910||full	Viruses; Duplodnaviria; Heunggongvirae; Uroviricota; Caudoviricetes; Caudovirales; Siphoviridae	VPF-class
Argentina_BA_PSF_561631	Viruses; Duplodnaviria; Heunggongvirae; Uroviricota; Caudoviricetes; Caudovirales; Siphoviridae	VPF-class
Argentina_BA_PSF_563380	Viruses; Duplodnaviria; Heunggongvirae; Uroviricota; Caudoviricetes; Caudovirales; Myoviridae	VPF-class
Argentina_BA_PSF_564326||full	Viruses; Duplodnaviria; Heunggongvirae; Uroviricota; Caudoviricetes; Caudovirales; Siphoviridae	VPF-class
Argentina_BA_PSF_576364||full	Viruses; Duplodnaviria; Heunggongvirae; Uroviricota; Caudoviricetes; Caudovirales; Siphoviridae	VPF-class
Argentina_BA_PSF_578913	Viruses; Duplodnaviria; Heunggongvirae; Uroviricota; Caudoviricetes; Caudovirales; Siphoviridae	VPF-class
Argentina_BA_PSF_581736||full	Viruses; Duplodnaviria; Heunggongvirae; Uroviricota; Caudoviricetes; Caudovirales; Myoviridae	VPF-class
Argentina_BA_PSF_584451||full_1	Viruses; Duplodnaviria; Heunggongvirae; Uroviricota; Caudoviricetes; Caudovirales; Siphoviridae	VPF-class
Argentina_BA_PSF_584761||full	Viruses; Duplodnaviria; Heunggongvirae; Uroviricota; Caudoviricetes; Caudovirales; Siphoviridae	VPF-class
Argentina_BA_PSF_586656	Viruses; Duplodnaviria; Heunggongvirae; Uroviricota; Caudoviricetes; Caudovirales; Podoviridae	VPF-class
Argentina_BA_PSF_592909	Viruses; Duplodnaviria; Heunggongvirae; Uroviricota; Caudoviricetes; Caudovirales; Myoviridae	VPF-class
Argentina_BA_PSF_595653||full_1	Viruses; Duplodnaviria; Heunggongvirae; Uroviricota; Caudoviricetes; Caudovirales; Siphoviridae	VPF-class	TRUE
Argentina_BA_PSF_600858	Viruses; Duplodnaviria; Heunggongvirae; Uroviricota; Caudoviricetes; Caudovirales; Myoviridae	VPF-class
Argentina_BA_PSF_612395	Viruses; Duplodnaviria; Heunggongvirae; Uroviricota; Caudoviricetes; Caudovirales; Myoviridae	VPF-class
Argentina_BA_PSF_620143||0_partial_1	Viruses; Duplodnaviria; Heunggongvirae; Uroviricota; Caudoviricetes; Caudovirales; Myoviridae	VPF-class
Argentina_BA_PSF_621961	Viruses; Duplodnaviria; Heunggongvirae; Uroviricota; Caudoviricetes; Caudovirales; Myoviridae	VPF-class
Argentina_BA_PSF_623935	Viruses; Duplodnaviria; Heunggongvirae; Uroviricota; Caudoviricetes; Caudovirales; Myoviridae	VPF-class
Argentina_BA_PSF_629481||full_1	Viruses; Duplodnaviria; Heunggongvirae; Uroviricota; Caudoviricetes; Caudovirales; Myoviridae	VPF-class
Argentina_BA_PSF_631224||full	Viruses; Duplodnaviria; Heunggongvirae; Uroviricota; Caudoviricetes; Caudovirales; Siphoviridae	VPF-class	TRUE
Argentina_BA_PSF_638498_1	Viruses; Duplodnaviria; Heunggongvirae; Uroviricota; Caudoviricetes; Caudovirales; Siphoviridae	VPF-class
Argentina_BA_PSF_641427	Viruses; Duplodnaviria; Heunggongvirae; Uroviricota; Caudoviricetes; Caudovirales; Podoviridae	VPF-class
Argentina_BA_PSF_643155	Viruses; Duplodnaviria; Heunggongvirae; Uroviricota; Caudoviricetes; Caudovirales; Podoviridae	VPF-class
Argentina_BA_PSF_643459||full	Viruses; Duplodnaviria; Heunggongvirae; Uroviricota; Caudoviricetes; Caudovirales; Myoviridae	VPF-class
Argentina_BA_PSF_645651_1	Viruses; Duplodnaviria; Heunggongvirae; Uroviricota; Caudoviricetes; Caudovirales; Myoviridae	VPF-class
Argentina_BA_PSF_647560||full_1	Viruses; Duplodnaviria; Heunggongvirae; Uroviricota; Caudoviricetes; Caudovirales; Siphoviridae	VPF-class	TRUE
Argentina_BA_PSF_648398	Viruses; Duplodnaviria; Heunggongvirae; Uroviricota; Caudoviricetes; Caudovirales; Myoviridae	VPF-class
Argentina_BA_PSF_651735	Viruses; Duplodnaviria; Heunggongvirae; Uroviricota; Caudoviricetes; Caudovirales; Myoviridae	VPF-class
Argentina_BA_PSF_658324||full_1	Viruses; Duplodnaviria; Heunggongvirae; Uroviricota; Caudoviricetes; Caudovirales; Myoviridae	VPF-class
Argentina_BA_PSF_659787||full	Viruses; Varidnaviria; Bamfordvirae; Nucleocytoviricota; Megaviricetes; Imitervirales; Mimiviridae	VPF-class
Argentina_BA_PSF_663091	Viruses; Duplodnaviria; Heunggongvirae; Uroviricota; Caudoviricetes; Caudovirales; Podoviridae	VPF-class
Argentina_BA_PSF_663222||full	Viruses; Monodnaviria; Loebvirae; Hofneiviricota; Faserviricetes; Tubulavirales; Inoviridae	VPF-class
Argentina_BA_PSF_663803||full	Viruses; Duplodnaviria; Heunggongvirae; Uroviricota; Caudoviricetes; Caudovirales; Myoviridae	VPF-class	TRUE
Argentina_BA_PSF_664399||full_1	Viruses; Duplodnaviria; Heunggongvirae; Uroviricota; Caudoviricetes; Caudovirales; Siphoviridae	VPF-class	TRUE
Argentina_BA_PSF_664472	Viruses; Duplodnaviria; Heunggongvirae; Uroviricota; Caudoviricetes; Caudovirales; Myoviridae	VPF-class
Argentina_BA_PSF_666789	Viruses; Duplodnaviria; Heunggongvirae; Uroviricota; Caudoviricetes; Caudovirales; Siphoviridae	VPF-class
Argentina_BA_PSF_667358||full_1	Viruses; Duplodnaviria; Heunggongvirae; Uroviricota; Caudoviricetes; Caudovirales; Siphoviridae	VPF-class	TRUE
Argentina_BA_PSF_668667	Viruses; Naldaviricetes; Lefavirales; Baculoviridae	VPF-class
Argentina_BA_PSF_669059	Viruses; Duplodnaviria; Heunggongvirae; Uroviricota; Caudoviricetes; Caudovirales; Myoviridae	VPF-class
Argentina_BA_PSF_669531||full	Viruses; Duplodnaviria; Heunggongvirae; Uroviricota; Caudoviricetes; Caudovirales; Myoviridae	VPF-class
Argentina_BA_PSF_672956||full	Viruses; Duplodnaviria; Heunggongvirae; Uroviricota; Caudoviricetes; Caudovirales; Siphoviridae	VPF-class
Argentina_BA_PSF_673717	Viruses; Duplodnaviria; Heunggongvirae; Uroviricota; Caudoviricetes; Caudovirales; Myoviridae	VPF-class
Argentina_BA_PSF_679061	Viruses; Duplodnaviria; Heunggongvirae; Uroviricota; Caudoviricetes; Caudovirales; Myoviridae	VPF-class
Argentina_BA_PSF_679183	Viruses; Duplodnaviria; Heunggongvirae; Uroviricota; Caudoviricetes; Caudovirales; Siphoviridae	VPF-class
Argentina_BA_PSF_679184	Viruses; Duplodnaviria; Heunggongvirae; Uroviricota; Caudoviricetes; Caudovirales; Myoviridae	vContact2
Argentina_BA_PSF_679185||full	Viruses; Duplodnaviria; Heunggongvirae; Uroviricota; Caudoviricetes; Caudovirales; Myoviridae	VPF-class
Argentina_BA_PSF_679189||full	Viruses; Duplodnaviria; Heunggongvirae; Uroviricota; Caudoviricetes; Caudovirales; Siphoviridae	VPF-class	TRUE
Argentina_BA_PSF_679208	Viruses; Duplodnaviria; Heunggongvirae; Uroviricota; Caudoviricetes; Caudovirales; Siphoviridae	VPF-class
Argentina_BA_PSF_679223	Viruses; Duplodnaviria; Heunggongvirae; Uroviricota; Caudoviricetes; Caudovirales; Siphoviridae	VPF-class
Argentina_BA_PSF_679227||full	Viruses; Monodnaviria; Loebvirae; Hofneiviricota; Faserviricetes; Tubulavirales; Inoviridae	VPF-class
Argentina_BA_PSF_7244_fragment_1	Viruses; Duplodnaviria; Heunggongvirae; Uroviricota; Caudoviricetes; Caudovirales; Siphoviridae	VPF-class
Argentina_BA_PSF_72658||full_1	Viruses; Duplodnaviria; Heunggongvirae; Uroviricota; Caudoviricetes; Caudovirales; Siphoviridae	VPF-class	TRUE
Argentina_BA_PSF_7383||full	Viruses; Duplodnaviria; Heunggongvirae; Uroviricota; Caudoviricetes; Caudovirales; Myoviridae	VPF-class
Argentina_BA_PSF_76595||full	Viruses; Duplodnaviria; Heunggongvirae; Uroviricota; Caudoviricetes; Caudovirales; Myoviridae	VPF-class
Argentina_BA_PSF_78446	Viruses; Duplodnaviria; Heunggongvirae; Uroviricota; Caudoviricetes; Caudovirales; Siphoviridae	VPF-class
Argentina_BA_PSF_83268	Viruses; Duplodnaviria; Heunggongvirae; Uroviricota; Caudoviricetes; Caudovirales; Myoviridae	VPF-class
Argentina_BA_PSF_88226||full	Viruses; Duplodnaviria; Heunggongvirae; Uroviricota; Caudoviricetes; Caudovirales; Myoviridae	VPF-class
Argentina_BA_PSF_94896||full	Viruses; Duplodnaviria; Heunggongvirae; Uroviricota; Caudoviricetes; Caudovirales; Podoviridae	VPF-class
Argentina_BA_PSF_95423||0_partial_1	Viruses; Duplodnaviria; Heunggongvirae; Uroviricota; Caudoviricetes; Caudovirales; Podoviridae	VPF-class
Argentina_BA_TD_116497||full_1	Viruses; Duplodnaviria; Heunggongvirae; Uroviricota; Caudoviricetes; Caudovirales; Siphoviridae	VPF-class	TRUE
Argentina_BA_TD_122016||full	Viruses; Duplodnaviria; Heunggongvirae; Uroviricota; Caudoviricetes; Caudovirales; Siphoviridae	VPF-class
Argentina_BA_TD_123021	Viruses; Duplodnaviria; Heunggongvirae; Uroviricota; Caudoviricetes; Caudovirales; Siphoviridae	VPF-class
Argentina_BA_TD_133633||full	Viruses; Duplodnaviria; Heunggongvirae; Uroviricota; Caudoviricetes; Caudovirales; Myoviridae	VPF-class
Argentina_BA_TD_137185||full_1	Viruses; Duplodnaviria; Heunggongvirae; Uroviricota; Caudoviricetes; Caudovirales; Siphoviridae	VPF-class
Argentina_BA_TD_137828||full_fragment_1	Viruses; Duplodnaviria; Heunggongvirae; Uroviricota; Caudoviricetes; Caudovirales; Siphoviridae	VPF-class
Argentina_BA_TD_153980	Viruses; Duplodnaviria; Heunggongvirae; Uroviricota; Caudoviricetes; Caudovirales; Myoviridae	VPF-class
Argentina_BA_TD_17860	Viruses; Duplodnaviria; Heunggongvirae; Uroviricota; Caudoviricetes; Caudovirales; Myoviridae	VPF-class
Argentina_BA_TD_191132||full	Viruses; Duplodnaviria; Heunggongvirae; Uroviricota; Caudoviricetes; Caudovirales; Podoviridae	VPF-class
Argentina_BA_TD_192801||full	Viruses; Duplodnaviria; Heunggongvirae; Uroviricota; Caudoviricetes; Caudovirales; Siphoviridae	VPF-class
Argentina_BA_TD_211381||full	Viruses; Duplodnaviria; Heunggongvirae; Uroviricota; Caudoviricetes; Caudovirales; Myoviridae	VPF-class
Argentina_BA_TD_211726||full	Viruses; Duplodnaviria; Heunggongvirae; Uroviricota; Caudoviricetes; Caudovirales; Podoviridae	VPF-class
Argentina_BA_TD_215123||full	Viruses; Duplodnaviria; Heunggongvirae; Uroviricota; Caudoviricetes; Caudovirales; Siphoviridae	VPF-class	TRUE
Argentina_BA_TD_246525	Viruses; Duplodnaviria; Heunggongvirae; Uroviricota; Caudoviricetes; Caudovirales; Myoviridae	VPF-class
Argentina_BA_TD_248446	Viruses; Duplodnaviria; Heunggongvirae; Uroviricota; Caudoviricetes; Caudovirales; Siphoviridae	VPF-class
Argentina_BA_TD_257883||full	Viruses; Duplodnaviria; Heunggongvirae; Uroviricota; Caudoviricetes; Caudovirales; Siphoviridae	VPF-class
Argentina_BA_TD_263617	Viruses; Duplodnaviria; Heunggongvirae; Uroviricota; Caudoviricetes; Caudovirales; Myoviridae	VPF-class
Argentina_BA_TD_264757	Viruses; Duplodnaviria; Heunggongvirae; Uroviricota; Caudoviricetes; Caudovirales; Siphoviridae	VPF-class
Argentina_BA_TD_265790||full	Viruses; Duplodnaviria; Heunggongvirae; Uroviricota; Caudoviricetes; Caudovirales; Siphoviridae	VPF-class
Argentina_BA_TD_266669||full	Viruses; Duplodnaviria; Heunggongvirae; Uroviricota; Caudoviricetes; Caudovirales; Myoviridae	VPF-class
Argentina_BA_TD_269088||full	Viruses; Duplodnaviria; Heunggongvirae; Uroviricota; Caudoviricetes; Caudovirales; Podoviridae	VPF-class
Argentina_BA_TD_286894||full	Viruses; Duplodnaviria; Heunggongvirae; Uroviricota; Caudoviricetes; Caudovirales; Siphoviridae	VPF-class
Argentina_BA_TD_287126||full	Viruses; Duplodnaviria; Heunggongvirae; Uroviricota; Caudoviricetes; Caudovirales; Siphoviridae	VPF-class
Argentina_BA_TD_287855||full	Viruses; Duplodnaviria; Heunggongvirae; Uroviricota; Caudoviricetes; Caudovirales; Myoviridae	VPF-class
Argentina_BA_TD_289126||full	Viruses; Duplodnaviria; Heunggongvirae; Uroviricota; Caudoviricetes; Caudovirales; Myoviridae	VPF-class
Argentina_BA_TD_291370||full	Viruses; Duplodnaviria; Heunggongvirae; Uroviricota; Caudoviricetes; Caudovirales; Myoviridae	VPF-class
Argentina_BA_TD_293139||full	Viruses; Duplodnaviria; Heunggongvirae; Uroviricota; Caudoviricetes; Caudovirales; Podoviridae	VPF-class
Argentina_BA_TD_295046	Viruses; Duplodnaviria; Heunggongvirae; Uroviricota; Caudoviricetes; Caudovirales; Podoviridae	VPF-class
Argentina_BA_TD_319560||full	Viruses; Duplodnaviria; Heunggongvirae; Uroviricota; Caudoviricetes; Caudovirales; Myoviridae	VPF-class	TRUE
Argentina_BA_TD_329553||full	Viruses; Duplodnaviria; Heunggongvirae; Uroviricota; Caudoviricetes; Caudovirales; Podoviridae	VPF-class
Argentina_BA_TD_33258	Viruses; Duplodnaviria; Heunggongvirae; Uroviricota; Caudoviricetes; Caudovirales; Myoviridae	VPF-class
Argentina_BA_TD_337674||full	Viruses; Duplodnaviria; Heunggongvirae; Uroviricota; Caudoviricetes; Caudovirales; Myoviridae	VPF-class
Argentina_BA_TD_34772||full	Viruses; Duplodnaviria; Heunggongvirae; Uroviricota; Caudoviricetes; Caudovirales; Myoviridae	VPF-class
Argentina_BA_TD_350846||full	Viruses; Duplodnaviria; Heunggongvirae; Uroviricota; Caudoviricetes; Caudovirales; Siphoviridae	VPF-class
Argentina_BA_TD_357804||full	Viruses; Duplodnaviria; Heunggongvirae; Uroviricota; Caudoviricetes; Caudovirales; Siphoviridae	VPF-class
Argentina_BA_TD_360441||full	Viruses; Duplodnaviria; Heunggongvirae; Uroviricota; Caudoviricetes; Caudovirales; Siphoviridae	VPF-class	TRUE
Argentina_BA_TD_361138||0_partial	Viruses; Duplodnaviria; Heunggongvirae; Uroviricota; Caudoviricetes; Caudovirales; Siphoviridae	VPF-class
Argentina_BA_TD_36644||full	Viruses; Duplodnaviria; Heunggongvirae; Uroviricota; Caudoviricetes; Caudovirales; Myoviridae	VPF-class
Argentina_BA_TD_369338||full	Viruses; Duplodnaviria; Heunggongvirae; Uroviricota; Caudoviricetes; Caudovirales; Siphoviridae	VPF-class	TRUE
Argentina_BA_TD_38688||full	Viruses; Duplodnaviria; Heunggongvirae; Uroviricota; Caudoviricetes; Caudovirales; Siphoviridae	VPF-class
Argentina_BA_TD_38987||full_1	Viruses; Duplodnaviria; Heunggongvirae; Uroviricota; Caudoviricetes; Caudovirales; Myoviridae	VPF-class
Argentina_BA_TD_412252||full	Viruses; Duplodnaviria; Heunggongvirae; Uroviricota; Caudoviricetes; Caudovirales; Myoviridae	VPF-class
Argentina_BA_TD_419143	Viruses; Duplodnaviria; Heunggongvirae; Uroviricota; Caudoviricetes; Caudovirales; Myoviridae	VPF-class
Argentina_BA_TD_424228||full	Viruses; Duplodnaviria; Heunggongvirae; Uroviricota; Caudoviricetes; Caudovirales; Siphoviridae	VPF-class
Argentina_BA_TD_424742||full	Viruses; Duplodnaviria; Heunggongvirae; Uroviricota; Caudoviricetes; Caudovirales; Siphoviridae	VPF-class
Argentina_BA_TD_431563||full	Viruses; Duplodnaviria; Heunggongvirae; Uroviricota; Caudoviricetes; Caudovirales; Myoviridae	VPF-class
Argentina_BA_TD_437077||full	Viruses; Duplodnaviria; Heunggongvirae; Uroviricota; Caudoviricetes; Caudovirales; Myoviridae	VPF-class
Argentina_BA_TD_442333||full	Viruses; Duplodnaviria; Heunggongvirae; Uroviricota; Caudoviricetes; Caudovirales; Siphoviridae	VPF-class
Argentina_BA_TD_443042||full	Viruses; Duplodnaviria; Heunggongvirae; Uroviricota; Caudoviricetes; Caudovirales; Myoviridae	VPF-class	TRUE
Argentina_BA_TD_443569_1	Viruses; Duplodnaviria; Heunggongvirae; Uroviricota; Caudoviricetes; Caudovirales; Siphoviridae	VPF-class
Argentina_BA_TD_449174||full	Viruses; Duplodnaviria; Heunggongvirae; Uroviricota; Caudoviricetes; Caudovirales; Siphoviridae	VPF-class
Argentina_BA_TD_450499||full	Viruses; Duplodnaviria; Heunggongvirae; Uroviricota; Caudoviricetes; Caudovirales; Myoviridae	VPF-class	TRUE
Argentina_BA_TD_450679||full	Viruses; Duplodnaviria; Heunggongvirae; Uroviricota; Caudoviricetes; Caudovirales; Siphoviridae	VPF-class	TRUE
Argentina_BA_TD_47085||full	Viruses; Duplodnaviria; Heunggongvirae; Uroviricota; Caudoviricetes; Caudovirales; Siphoviridae	VPF-class	TRUE
Argentina_BA_TD_476063||0_partial_1	Viruses; Duplodnaviria; Heunggongvirae; Uroviricota; Caudoviricetes; Caudovirales; Siphoviridae	VPF-class	TRUE
Argentina_BA_TD_477199_1	Viruses; Duplodnaviria; Heunggongvirae; Uroviricota; Caudoviricetes; Caudovirales; Myoviridae	VPF-class
Argentina_BA_TD_489295	Viruses; Duplodnaviria; Heunggongvirae; Uroviricota; Caudoviricetes; Caudovirales; Podoviridae	VPF-class
Argentina_BA_TD_497019	Viruses; Duplodnaviria; Heunggongvirae; Uroviricota; Caudoviricetes; Caudovirales; Myoviridae	VPF-class
Argentina_BA_TD_500230||full_1	Viruses; Duplodnaviria; Heunggongvirae; Uroviricota; Caudoviricetes; Caudovirales; Podoviridae	VPF-class
Argentina_BA_TD_501561||full	Viruses; Duplodnaviria; Heunggongvirae; Uroviricota; Caudoviricetes; Caudovirales; Siphoviridae	VPF-class
Argentina_BA_TD_502439||full	Viruses; Duplodnaviria; Heunggongvirae; Uroviricota; Caudoviricetes; Caudovirales; Myoviridae	VPF-class
Argentina_BA_TD_510095||full	Viruses; Duplodnaviria; Heunggongvirae; Uroviricota; Caudoviricetes; Caudovirales; Siphoviridae	VPF-class
Argentina_BA_TD_511874||full	Viruses; Duplodnaviria; Heunggongvirae; Uroviricota; Caudoviricetes; Caudovirales; Myoviridae	VPF-class
Argentina_BA_TD_517903	Viruses; Duplodnaviria; Heunggongvirae; Uroviricota; Caudoviricetes; Caudovirales; Myoviridae	VPF-class
Argentina_BA_TD_534116||full	Viruses; Duplodnaviria; Heunggongvirae; Uroviricota; Caudoviricetes; Caudovirales; Myoviridae	VPF-class
Argentina_BA_TD_534449||full	Viruses; Duplodnaviria; Heunggongvirae; Uroviricota; Caudoviricetes; Caudovirales; Myoviridae	VPF-class
Argentina_BA_TD_535154||0_partial_1	Viruses; Duplodnaviria; Heunggongvirae; Uroviricota; Caudoviricetes; Caudovirales; Siphoviridae	VPF-class	TRUE
Argentina_BA_TD_537102||full_1	Viruses; Duplodnaviria; Heunggongvirae; Uroviricota; Caudoviricetes; Caudovirales; Siphoviridae	VPF-class	TRUE
Argentina_BA_TD_538053||full	Viruses; Duplodnaviria; Heunggongvirae; Uroviricota; Caudoviricetes; Caudovirales; Siphoviridae	VPF-class
Argentina_BA_TD_538269	Viruses; Duplodnaviria; Heunggongvirae; Uroviricota; Caudoviricetes; Caudovirales; Siphoviridae	VPF-class
Argentina_BA_TD_542228||full	Viruses; Duplodnaviria; Heunggongvirae; Uroviricota; Caudoviricetes; Caudovirales; Podoviridae	VPF-class
Argentina_BA_TD_546524||full	Viruses; Duplodnaviria; Heunggongvirae; Uroviricota; Caudoviricetes; Caudovirales; Siphoviridae	VPF-class
Argentina_BA_TD_547278||full_1	Viruses; Duplodnaviria; Heunggongvirae; Uroviricota; Caudoviricetes; Caudovirales; Myoviridae	VPF-class
Argentina_BA_TD_554124||full	Viruses; Duplodnaviria; Heunggongvirae; Uroviricota; Caudoviricetes; Caudovirales; Siphoviridae	VPF-class	TRUE
Argentina_BA_TD_566520||full_1	Viruses; Duplodnaviria; Heunggongvirae; Uroviricota; Caudoviricetes; Caudovirales; Podoviridae	VPF-class
Argentina_BA_TD_572003||full	Viruses; Duplodnaviria; Heunggongvirae; Uroviricota; Caudoviricetes; Caudovirales; Myoviridae	VPF-class
Argentina_BA_TD_572010	Viruses; Duplodnaviria; Heunggongvirae; Uroviricota; Caudoviricetes; Caudovirales; Podoviridae	VPF-class
Argentina_BA_TD_61301	Viruses; Duplodnaviria; Heunggongvirae; Uroviricota; Caudoviricetes; Caudovirales; Siphoviridae	vContact2
Argentina_BA_TD_63676||full	Viruses; Duplodnaviria; Heunggongvirae; Uroviricota; Caudoviricetes; Caudovirales; Siphoviridae	VPF-class
Argentina_BA_TD_68395||full_1	Viruses; Duplodnaviria; Heunggongvirae; Uroviricota; Caudoviricetes; Caudovirales; Siphoviridae	VPF-class	TRUE
Argentina_BA_TD_69369	Viruses; Duplodnaviria; Heunggongvirae; Uroviricota; Caudoviricetes; Caudovirales; Siphoviridae	VPF-class
Argentina_BA_TD_75300||full	Viruses; Duplodnaviria; Heunggongvirae; Uroviricota; Caudoviricetes; Caudovirales; Siphoviridae	VPF-class
Argentina_BA_TD_87906	Viruses; Duplodnaviria; Heunggongvirae; Uroviricota; Caudoviricetes; Caudovirales; Myoviridae	VPF-class
Argentina_BA_TD_89313||full	Viruses; Duplodnaviria; Heunggongvirae; Uroviricota; Caudoviricetes; Caudovirales; Myoviridae	VPF-class
Argentina_Cordoba_WF_101427||full	Viruses; Duplodnaviria; Heunggongvirae; Uroviricota; Caudoviricetes; Caudovirales; Siphoviridae	VPF-class	TRUE
Argentina_Cordoba_WF_103829	Viruses; Duplodnaviria; Heunggongvirae; Uroviricota; Caudoviricetes; Caudovirales; Siphoviridae	VPF-class
Argentina_Cordoba_WF_11616	Viruses; Duplodnaviria; Heunggongvirae; Uroviricota; Caudoviricetes; Caudovirales; Myoviridae	VPF-class
Argentina_Cordoba_WF_121278	Viruses; Duplodnaviria; Heunggongvirae; Uroviricota; Caudoviricetes; Caudovirales; Podoviridae	VPF-class
Argentina_Cordoba_WF_132674||full	Viruses; Duplodnaviria; Heunggongvirae; Uroviricota; Caudoviricetes; Caudovirales; Myoviridae	VPF-class	TRUE
Argentina_Cordoba_WF_134876||full	Viruses; Duplodnaviria; Heunggongvirae; Uroviricota; Caudoviricetes; Caudovirales; Myoviridae	VPF-class
Argentina_Cordoba_WF_1351_1	Viruses; Duplodnaviria; Heunggongvirae; Uroviricota; Caudoviricetes; Caudovirales; Siphoviridae	vContact2	TRUE
Argentina_Cordoba_WF_135374	Viruses; Duplodnaviria; Heunggongvirae; Uroviricota; Caudoviricetes; Caudovirales; Podoviridae	VPF-class
Argentina_Cordoba_WF_136440||0_partial	Viruses; Duplodnaviria; Heunggongvirae; Uroviricota; Caudoviricetes; Caudovirales; Siphoviridae	VPF-class
Argentina_Cordoba_WF_151281||full	Viruses; Duplodnaviria; Heunggongvirae; Uroviricota; Caudoviricetes; Caudovirales; Myoviridae	vContact2
Argentina_Cordoba_WF_152016	Viruses; Duplodnaviria; Heunggongvirae; Uroviricota; Caudoviricetes; Caudovirales; Siphoviridae	VPF-class
Argentina_Cordoba_WF_163544||full_1	Viruses; Duplodnaviria; Heunggongvirae; Uroviricota; Caudoviricetes; Caudovirales; Siphoviridae	VPF-class
Argentina_Cordoba_WF_185884	Viruses; Duplodnaviria; Heunggongvirae; Uroviricota; Caudoviricetes; Caudovirales; Myoviridae	VPF-class
Argentina_Cordoba_WF_199974	Viruses; Duplodnaviria; Heunggongvirae; Uroviricota; Caudoviricetes; Caudovirales; Siphoviridae	VPF-class	TRUE
Argentina_Cordoba_WF_204777||full	Viruses; Duplodnaviria; Heunggongvirae; Uroviricota; Caudoviricetes; Caudovirales; Siphoviridae	VPF-class
Argentina_Cordoba_WF_207308||full	Viruses; Duplodnaviria; Heunggongvirae; Uroviricota; Caudoviricetes; Caudovirales; Siphoviridae	VPF-class
Argentina_Cordoba_WF_213994	Viruses; Duplodnaviria; Heunggongvirae; Uroviricota; Caudoviricetes; Caudovirales; Siphoviridae	VPF-class	TRUE
Argentina_Cordoba_WF_214133||full	Viruses; Duplodnaviria; Heunggongvirae; Uroviricota; Caudoviricetes; Caudovirales; Podoviridae	VPF-class
Argentina_Cordoba_WF_215500	Viruses; Duplodnaviria; Heunggongvirae; Uroviricota; Caudoviricetes; Caudovirales; Siphoviridae	VPF-class
Argentina_Cordoba_WF_217414	Viruses; Duplodnaviria; Heunggongvirae; Uroviricota; Caudoviricetes; Caudovirales; Siphoviridae	VPF-class
Argentina_Cordoba_WF_217629||full	Viruses; Duplodnaviria; Heunggongvirae; Uroviricota; Caudoviricetes; Caudovirales; Podoviridae	VPF-class
Argentina_Cordoba_WF_225204	Viruses; Duplodnaviria; Heunggongvirae; Uroviricota; Caudoviricetes; Caudovirales; Podoviridae	VPF-class
Argentina_Cordoba_WF_227649	Viruses; Duplodnaviria; Heunggongvirae; Uroviricota; Caudoviricetes; Caudovirales; Myoviridae	VPF-class
Argentina_Cordoba_WF_228034||full	Viruses; Duplodnaviria; Heunggongvirae; Uroviricota; Caudoviricetes; Caudovirales; Siphoviridae	VPF-class
Argentina_Cordoba_WF_243415||0_partial	Viruses; Duplodnaviria; Heunggongvirae; Uroviricota; Caudoviricetes; Caudovirales; Siphoviridae	VPF-class	TRUE
Argentina_Cordoba_WF_244223||full	Viruses; Duplodnaviria; Heunggongvirae; Uroviricota; Caudoviricetes; Caudovirales; Myoviridae	VPF-class
Argentina_Cordoba_WF_244297||full	Viruses; Duplodnaviria; Heunggongvirae; Uroviricota; Caudoviricetes; Caudovirales; Siphoviridae	VPF-class	TRUE
Argentina_Cordoba_WF_253322||full	Viruses; Duplodnaviria; Heunggongvirae; Uroviricota; Caudoviricetes; Caudovirales; Siphoviridae	VPF-class
Argentina_Cordoba_WF_255101||full	Viruses; Duplodnaviria; Heunggongvirae; Uroviricota; Caudoviricetes; Caudovirales; Siphoviridae	VPF-class
Argentina_Cordoba_WF_263514	Viruses; Duplodnaviria; Heunggongvirae; Uroviricota; Caudoviricetes; Caudovirales; Siphoviridae	VPF-class
Argentina_Cordoba_WF_268531||full	Viruses; Duplodnaviria; Heunggongvirae; Uroviricota; Caudoviricetes; Caudovirales; Siphoviridae	VPF-class
Argentina_Cordoba_WF_270100	Viruses; Duplodnaviria; Heunggongvirae; Uroviricota; Caudoviricetes; Caudovirales; Myoviridae	VPF-class
Argentina_Cordoba_WF_271557	Viruses; Duplodnaviria; Heunggongvirae; Uroviricota; Caudoviricetes; Caudovirales; Siphoviridae	vContact2
Argentina_Cordoba_WF_278994	Viruses; Duplodnaviria; Heunggongvirae; Uroviricota; Caudoviricetes; Caudovirales; Myoviridae	VPF-class
Argentina_Cordoba_WF_279382||0_partial	Viruses; Duplodnaviria; Heunggongvirae; Uroviricota; Caudoviricetes; Caudovirales; Myoviridae	VPF-class
Argentina_Cordoba_WF_281192	Viruses; Duplodnaviria; Heunggongvirae; Uroviricota; Caudoviricetes; Caudovirales; Siphoviridae	vContact2
Argentina_Cordoba_WF_281274	Viruses; Duplodnaviria; Heunggongvirae; Uroviricota; Caudoviricetes; Caudovirales; Siphoviridae	VPF-class
Argentina_Cordoba_WF_288421	Viruses; Duplodnaviria; Heunggongvirae; Uroviricota; Caudoviricetes; Caudovirales; Myoviridae	VPF-class
Argentina_Cordoba_WF_289797_fragment_2	Viruses; Duplodnaviria; Heunggongvirae; Uroviricota; Caudoviricetes; Caudovirales; Siphoviridae	VPF-class
Argentina_Cordoba_WF_291389||full	Viruses; Duplodnaviria; Heunggongvirae; Uroviricota; Caudoviricetes; Caudovirales; Siphoviridae	VPF-class
Argentina_Cordoba_WF_296223	Viruses; Duplodnaviria; Heunggongvirae; Uroviricota; Caudoviricetes; Caudovirales; Siphoviridae	VPF-class	TRUE
Argentina_Cordoba_WF_301409||full	Viruses; Duplodnaviria; Heunggongvirae; Uroviricota; Caudoviricetes; Caudovirales; Siphoviridae	VPF-class
Argentina_Cordoba_WF_304641	Viruses; Duplodnaviria; Heunggongvirae; Uroviricota; Caudoviricetes; Caudovirales; Siphoviridae	VPF-class
Argentina_Cordoba_WF_305090||full_1	Viruses; Duplodnaviria; Heunggongvirae; Uroviricota; Caudoviricetes; Caudovirales; Myoviridae	VPF-class
Argentina_Cordoba_WF_306374||full	Viruses; Duplodnaviria; Heunggongvirae; Uroviricota; Caudoviricetes; Caudovirales; Siphoviridae	VPF-class	TRUE
Argentina_Cordoba_WF_306906||0_partial_1	Viruses; Duplodnaviria; Heunggongvirae; Uroviricota; Caudoviricetes; Caudovirales; Siphoviridae	VPF-class
Argentina_Cordoba_WF_308694||full	Viruses; Duplodnaviria; Heunggongvirae; Uroviricota; Caudoviricetes; Caudovirales; Siphoviridae	VPF-class
Argentina_Cordoba_WF_31491||full	Viruses; Duplodnaviria; Heunggongvirae; Uroviricota; Caudoviricetes; Caudovirales; Podoviridae	VPF-class
Argentina_Cordoba_WF_315064||full	Viruses; Duplodnaviria; Heunggongvirae; Uroviricota; Caudoviricetes; Caudovirales; Podoviridae	VPF-class
Argentina_Cordoba_WF_326131||full	Viruses; Duplodnaviria; Heunggongvirae; Uroviricota; Caudoviricetes; Caudovirales; Siphoviridae	VPF-class
Argentina_Cordoba_WF_327217||full	Viruses; Duplodnaviria; Heunggongvirae; Uroviricota; Caudoviricetes; Caudovirales; Siphoviridae	VPF-class
Argentina_Cordoba_WF_332599||full_1	Viruses; Duplodnaviria; Heunggongvirae; Uroviricota; Caudoviricetes; Caudovirales; Siphoviridae	vContact2
Argentina_Cordoba_WF_353468||0_partial	Viruses; Duplodnaviria; Heunggongvirae; Uroviricota; Caudoviricetes; Caudovirales; Siphoviridae	VPF-class
Argentina_Cordoba_WF_353843||full	Viruses; Duplodnaviria; Heunggongvirae; Uroviricota; Caudoviricetes; Caudovirales; Siphoviridae	VPF-class
Argentina_Cordoba_WF_353909	Viruses; Duplodnaviria; Heunggongvirae; Uroviricota; Caudoviricetes; Caudovirales; Siphoviridae	vContact2	TRUE
Argentina_Cordoba_WF_354419||full	Viruses; Duplodnaviria; Heunggongvirae; Uroviricota; Caudoviricetes; Caudovirales; Podoviridae	VPF-class
Argentina_Cordoba_WF_356783||full	Viruses; Duplodnaviria; Heunggongvirae; Uroviricota; Caudoviricetes; Caudovirales; Siphoviridae	VPF-class
Argentina_Cordoba_WF_357718||0_partial_1	Viruses; Duplodnaviria; Heunggongvirae; Uroviricota; Caudoviricetes; Caudovirales; Siphoviridae	VPF-class	TRUE
Argentina_Cordoba_WF_358548||full_1	Viruses; Duplodnaviria; Heunggongvirae; Uroviricota; Caudoviricetes; Caudovirales; Siphoviridae	VPF-class
Argentina_Cordoba_WF_362797||0_partial	Viruses; Duplodnaviria; Heunggongvirae; Uroviricota; Caudoviricetes; Caudovirales; Myoviridae	VPF-class
Argentina_Cordoba_WF_363731||full_1	Viruses; Duplodnaviria; Heunggongvirae; Uroviricota; Caudoviricetes; Caudovirales; Siphoviridae	VPF-class
Argentina_Cordoba_WF_370487||full	Viruses; Duplodnaviria; Heunggongvirae; Uroviricota; Caudoviricetes; Caudovirales; Myoviridae	VPF-class	TRUE
Argentina_Cordoba_WF_371546||full	Viruses; Duplodnaviria; Heunggongvirae; Uroviricota; Caudoviricetes; Caudovirales; Siphoviridae	VPF-class	TRUE
Argentina_Cordoba_WF_376768||full	Viruses; Duplodnaviria; Heunggongvirae; Uroviricota; Caudoviricetes; Caudovirales; Siphoviridae	VPF-class
Argentina_Cordoba_WF_379708||full	Viruses; Duplodnaviria; Heunggongvirae; Uroviricota; Caudoviricetes; Caudovirales; Myoviridae	VPF-class
Argentina_Cordoba_WF_381592||full	Viruses; Duplodnaviria; Heunggongvirae; Uroviricota; Caudoviricetes; Caudovirales; Myoviridae	VPF-class
Argentina_Cordoba_WF_382012	Viruses; Duplodnaviria; Heunggongvirae; Uroviricota; Caudoviricetes; Caudovirales; Siphoviridae	VPF-class
Argentina_Cordoba_WF_384009||full	Viruses; Duplodnaviria; Heunggongvirae; Uroviricota; Caudoviricetes; Caudovirales; Siphoviridae	VPF-class
Argentina_Cordoba_WF_393908	Viruses; Duplodnaviria; Heunggongvirae; Uroviricota; Caudoviricetes; Caudovirales; Myoviridae	VPF-class
Argentina_Cordoba_WF_395779	Viruses; Duplodnaviria; Heunggongvirae; Uroviricota; Caudoviricetes; Caudovirales; Siphoviridae	VPF-class
Argentina_Cordoba_WF_399335||full_1	Viruses; Duplodnaviria; Heunggongvirae; Uroviricota; Caudoviricetes; Caudovirales; Siphoviridae	VPF-class	TRUE
Argentina_Cordoba_WF_402285||full_1	Viruses; Duplodnaviria; Heunggongvirae; Uroviricota; Caudoviricetes; Caudovirales; Siphoviridae	VPF-class
Argentina_Cordoba_WF_402653||full_1	Viruses; Duplodnaviria; Heunggongvirae; Uroviricota; Caudoviricetes; Caudovirales; Siphoviridae	VPF-class
Argentina_Cordoba_WF_403192||full	Viruses; Duplodnaviria; Heunggongvirae; Uroviricota; Caudoviricetes; Caudovirales; Myoviridae	VPF-class	TRUE
Argentina_Cordoba_WF_406204||full	Viruses; Duplodnaviria; Heunggongvirae; Uroviricota; Caudoviricetes; Caudovirales; Siphoviridae	VPF-class	TRUE
Argentina_Cordoba_WF_415539||full_1	Viruses; Duplodnaviria; Heunggongvirae; Uroviricota; Caudoviricetes; Caudovirales; Myoviridae	VPF-class
Argentina_Cordoba_WF_420208||full_fragment_1_1	Viruses; Duplodnaviria; Heunggongvirae; Uroviricota; Caudoviricetes; Caudovirales; Siphoviridae	VPF-class	TRUE
Argentina_Cordoba_WF_420977	Viruses; Duplodnaviria; Heunggongvirae; Uroviricota; Caudoviricetes; Caudovirales; Siphoviridae	VPF-class
Argentina_Cordoba_WF_422345||full	Viruses; Duplodnaviria; Heunggongvirae; Uroviricota; Caudoviricetes; Caudovirales; Siphoviridae	VPF-class
Argentina_Cordoba_WF_435116	Viruses; Duplodnaviria; Heunggongvirae; Uroviricota; Caudoviricetes; Caudovirales; Siphoviridae	VPF-class
Argentina_Cordoba_WF_436271||full	Viruses; Duplodnaviria; Heunggongvirae; Uroviricota; Caudoviricetes; Caudovirales; Siphoviridae	vContact2
Argentina_Cordoba_WF_436749	Viruses; Duplodnaviria; Heunggongvirae; Uroviricota; Caudoviricetes; Caudovirales; Myoviridae	VPF-class
Argentina_Cordoba_WF_43687	Viruses; Duplodnaviria; Heunggongvirae; Uroviricota; Caudoviricetes; Caudovirales; Siphoviridae	VPF-class
Argentina_Cordoba_WF_451555||full	Viruses; Duplodnaviria; Heunggongvirae; Uroviricota; Caudoviricetes; Caudovirales; Myoviridae	VPF-class
Argentina_Cordoba_WF_452206	Viruses; Duplodnaviria; Heunggongvirae; Uroviricota; Caudoviricetes; Caudovirales; Siphoviridae	VPF-class
Argentina_Cordoba_WF_455739||full	Viruses; Duplodnaviria; Heunggongvirae; Uroviricota; Caudoviricetes; Caudovirales; Siphoviridae	VPF-class
Argentina_Cordoba_WF_459513||full	Viruses; Duplodnaviria; Heunggongvirae; Uroviricota; Caudoviricetes; Caudovirales; Siphoviridae	VPF-class
Argentina_Cordoba_WF_463633||full_fragment_1	Viruses; Duplodnaviria; Heunggongvirae; Uroviricota; Caudoviricetes; Caudovirales; Myoviridae	VPF-class
Argentina_Cordoba_WF_466339||full	Viruses; Duplodnaviria; Heunggongvirae; Uroviricota; Caudoviricetes; Caudovirales; Podoviridae	VPF-class
Argentina_Cordoba_WF_483923||full	Viruses; Duplodnaviria; Heunggongvirae; Uroviricota; Caudoviricetes; Caudovirales; Siphoviridae	VPF-class	TRUE
Argentina_Cordoba_WF_487816||full	Viruses; Duplodnaviria; Heunggongvirae; Uroviricota; Caudoviricetes; Caudovirales; Siphoviridae	VPF-class
Argentina_Cordoba_WF_489632||full	Viruses; Duplodnaviria; Heunggongvirae; Uroviricota; Caudoviricetes; Caudovirales; Myoviridae	VPF-class
Argentina_Cordoba_WF_494737	Viruses; Duplodnaviria; Heunggongvirae; Uroviricota; Caudoviricetes; Caudovirales; Siphoviridae	VPF-class
Argentina_Cordoba_WF_50441||full	Viruses; Duplodnaviria; Heunggongvirae; Uroviricota; Caudoviricetes; Caudovirales; Myoviridae	VPF-class	TRUE
Argentina_Cordoba_WF_505206||0_partial_1	Viruses; Duplodnaviria; Heunggongvirae; Uroviricota; Caudoviricetes; Caudovirales; Siphoviridae	VPF-class	TRUE
Argentina_Cordoba_WF_50979	Viruses; Duplodnaviria; Heunggongvirae; Uroviricota; Caudoviricetes; Caudovirales; Podoviridae	VPF-class
Argentina_Cordoba_WF_517187||full	Viruses; Duplodnaviria; Heunggongvirae; Uroviricota; Caudoviricetes; Caudovirales; Siphoviridae	VPF-class
Argentina_Cordoba_WF_521028||0_partial_1	Viruses; Duplodnaviria; Heunggongvirae; Uroviricota; Caudoviricetes; Caudovirales; Siphoviridae	VPF-class	TRUE
Argentina_Cordoba_WF_527872_fragment_1	Viruses; Duplodnaviria; Heunggongvirae; Uroviricota; Caudoviricetes; Caudovirales; Myoviridae	VPF-class
Argentina_Cordoba_WF_531523||full	Viruses; Duplodnaviria; Heunggongvirae; Uroviricota; Caudoviricetes; Caudovirales; Myoviridae	VPF-class
Argentina_Cordoba_WF_531555	Viruses; Duplodnaviria; Heunggongvirae; Uroviricota; Caudoviricetes; Caudovirales; Siphoviridae	VPF-class
Argentina_Cordoba_WF_534708	Viruses; Duplodnaviria; Heunggongvirae; Uroviricota; Caudoviricetes; Caudovirales; Siphoviridae	VPF-class	TRUE
Argentina_Cordoba_WF_540441	Viruses; Duplodnaviria; Heunggongvirae; Uroviricota; Caudoviricetes; Caudovirales; Siphoviridae	VPF-class
Argentina_Cordoba_WF_554535	Viruses; Duplodnaviria; Heunggongvirae; Uroviricota; Caudoviricetes; Caudovirales; Siphoviridae	VPF-class
Argentina_Cordoba_WF_556713||full	Viruses; Duplodnaviria; Heunggongvirae; Uroviricota; Caudoviricetes; Caudovirales; Siphoviridae	VPF-class	TRUE
Argentina_Cordoba_WF_562578	Viruses; Duplodnaviria; Heunggongvirae; Uroviricota; Caudoviricetes; Caudovirales; Siphoviridae	VPF-class
Argentina_Cordoba_WF_567749	Viruses; Duplodnaviria; Heunggongvirae; Uroviricota; Caudoviricetes; Caudovirales; Siphoviridae	VPF-class	TRUE
Argentina_Cordoba_WF_571054||full	Viruses; Duplodnaviria; Heunggongvirae; Uroviricota; Caudoviricetes; Caudovirales; Siphoviridae	VPF-class
Argentina_Cordoba_WF_577095	Viruses; Duplodnaviria; Heunggongvirae; Uroviricota; Caudoviricetes; Caudovirales; Siphoviridae	VPF-class
Argentina_Cordoba_WF_579279||0_partial_1	Viruses; Duplodnaviria; Heunggongvirae; Uroviricota; Caudoviricetes; Caudovirales; Siphoviridae	VPF-class	TRUE
Argentina_Cordoba_WF_588332||full_1	Viruses; Duplodnaviria; Heunggongvirae; Uroviricota; Caudoviricetes; Caudovirales; Siphoviridae	VPF-class	TRUE
Argentina_Cordoba_WF_589340||full	Viruses; Duplodnaviria; Heunggongvirae; Uroviricota; Caudoviricetes; Caudovirales; Myoviridae	VPF-class
Argentina_Cordoba_WF_593403||full	Viruses; Duplodnaviria; Heunggongvirae; Uroviricota; Caudoviricetes; Caudovirales; Siphoviridae	VPF-class	TRUE
Argentina_Cordoba_WF_59632	Viruses; Duplodnaviria; Heunggongvirae; Uroviricota; Caudoviricetes; Caudovirales; Podoviridae	VPF-class
Argentina_Cordoba_WF_601040||full	Viruses; Duplodnaviria; Heunggongvirae; Uroviricota; Caudoviricetes; Caudovirales; Siphoviridae	VPF-class	TRUE
Argentina_Cordoba_WF_601203	Viruses; Duplodnaviria; Heunggongvirae; Uroviricota; Caudoviricetes; Caudovirales; Siphoviridae	VPF-class	TRUE
Argentina_Cordoba_WF_73846||1_partial	Viruses; Duplodnaviria; Heunggongvirae; Uroviricota; Caudoviricetes; Caudovirales; Podoviridae	VPF-class	TRUE
Argentina_Cordoba_WF_76619	Viruses; Duplodnaviria; Heunggongvirae; Uroviricota; Caudoviricetes; Caudovirales; Myoviridae	VPF-class
Argentina_Cordoba_WF_80397||full	Viruses; Duplodnaviria; Heunggongvirae; Uroviricota; Caudoviricetes; Caudovirales; Siphoviridae	vContact2
Argentina_Cordoba_WF_87808	Viruses; Duplodnaviria; Heunggongvirae; Uroviricota; Caudoviricetes; Caudovirales; Siphoviridae	VPF-class
Argentina_Cordoba_WF_95541	Viruses; Duplodnaviria; Heunggongvirae; Uroviricota; Caudoviricetes; Caudovirales; Myoviridae	VPF-class
Argentina_Cordoba_WF_96229||full	Viruses; Duplodnaviria; Heunggongvirae; Uroviricota; Caudoviricetes; Caudovirales; Siphoviridae	VPF-class
CHN_BJ_WWTP_106633	Viruses; Duplodnaviria; Heunggongvirae; Uroviricota; Caudoviricetes; Caudovirales; Siphoviridae	VPF-class
CHN_BJ_WWTP_107290	Viruses; Duplodnaviria; Heunggongvirae; Uroviricota; Caudoviricetes; Caudovirales; Podoviridae	VPF-class
CHN_BJ_WWTP_127078	Viruses; Duplodnaviria; Heunggongvirae; Uroviricota; Caudoviricetes; Caudovirales; Siphoviridae	VPF-class
CHN_BJ_WWTP_144608	Viruses; Duplodnaviria; Heunggongvirae; Uroviricota; Caudoviricetes; Caudovirales; Siphoviridae	VPF-class
CHN_BJ_WWTP_169793	Viruses; Duplodnaviria; Heunggongvirae; Uroviricota; Caudoviricetes; Caudovirales; Podoviridae	VPF-class
CHN_BJ_WWTP_17063	Viruses; Duplodnaviria; Heunggongvirae; Uroviricota; Caudoviricetes; Caudovirales; Podoviridae	VPF-class
CHN_BJ_WWTP_171326	Viruses; Duplodnaviria; Heunggongvirae; Uroviricota; Caudoviricetes; Caudovirales; Podoviridae	VPF-class
CHN_BJ_WWTP_177952	Viruses; Duplodnaviria; Heunggongvirae; Uroviricota; Caudoviricetes; Caudovirales; Siphoviridae	VPF-class
CHN_BJ_WWTP_17880||0_partial	Viruses; Duplodnaviria; Heunggongvirae; Uroviricota; Caudoviricetes; Caudovirales; Myoviridae	VPF-class
CHN_BJ_WWTP_18692	Viruses; Duplodnaviria; Heunggongvirae; Uroviricota; Caudoviricetes; Caudovirales; Siphoviridae	VPF-class
CHN_BJ_WWTP_192982	Viruses; Duplodnaviria; Heunggongvirae; Uroviricota; Caudoviricetes; Caudovirales; Siphoviridae	VPF-class
CHN_BJ_WWTP_194476||full	Viruses; Duplodnaviria; Heunggongvirae; Uroviricota; Caudoviricetes; Caudovirales; Siphoviridae	vContact2
CHN_BJ_WWTP_198450	Viruses; Duplodnaviria; Heunggongvirae; Uroviricota; Caudoviricetes; Caudovirales; Podoviridae	VPF-class
CHN_BJ_WWTP_203719	Viruses; Duplodnaviria; Heunggongvirae; Uroviricota; Caudoviricetes; Caudovirales; Podoviridae	VPF-class
CHN_BJ_WWTP_231950	Viruses; Duplodnaviria; Heunggongvirae; Uroviricota; Caudoviricetes; Caudovirales; Siphoviridae	VPF-class
CHN_BJ_WWTP_255580	Viruses; Duplodnaviria; Heunggongvirae; Uroviricota; Caudoviricetes; Caudovirales; Podoviridae	VPF-class
CHN_BJ_WWTP_284954	Viruses; Duplodnaviria; Heunggongvirae; Uroviricota; Caudoviricetes; Caudovirales; Myoviridae	VPF-class
CHN_BJ_WWTP_320666	Viruses; Duplodnaviria; Heunggongvirae; Uroviricota; Caudoviricetes; Caudovirales; Siphoviridae	VPF-class
CHN_BJ_WWTP_333882	Viruses; Duplodnaviria; Heunggongvirae; Uroviricota; Caudoviricetes; Caudovirales; Siphoviridae	VPF-class
CHN_BJ_WWTP_355730	Viruses; Duplodnaviria; Heunggongvirae; Uroviricota; Caudoviricetes; Caudovirales; Myoviridae	VPF-class
CHN_BJ_WWTP_371924||full	Viruses; Duplodnaviria; Heunggongvirae; Uroviricota; Caudoviricetes; Caudovirales; Siphoviridae	VPF-class
CHN_BJ_WWTP_378204||full	Viruses; Duplodnaviria; Heunggongvirae; Uroviricota; Caudoviricetes; Caudovirales; Myoviridae	VPF-class
CHN_BJ_WWTP_46517	Viruses; Duplodnaviria; Heunggongvirae; Uroviricota; Caudoviricetes; Caudovirales; Podoviridae	VPF-class
CHN_BJ_WWTP_47140	Viruses; Duplodnaviria; Heunggongvirae; Uroviricota; Caudoviricetes; Caudovirales; Podoviridae	VPF-class
CHN_BJ_WWTP_56436||full	Viruses; Duplodnaviria; Heunggongvirae; Uroviricota; Caudoviricetes; Caudovirales; Siphoviridae	VPF-class
CHN_BJ_WWTP_66273	Viruses; Duplodnaviria; Heunggongvirae; Uroviricota; Caudoviricetes; Caudovirales; Podoviridae	VPF-class
CHN_BJ_WWTP_73117	Viruses; Duplodnaviria; Heunggongvirae; Uroviricota; Caudoviricetes; Caudovirales; Siphoviridae	VPF-class
CHN_BJ_WWTP_99348	Viruses; Duplodnaviria; Heunggongvirae; Uroviricota; Caudoviricetes; Caudovirales; Podoviridae	VPF-class
CHN_FJ_JM_100159	Viruses; Duplodnaviria; Heunggongvirae; Uroviricota; Caudoviricetes; Caudovirales; Siphoviridae	VPF-class	TRUE
CHN_FJ_JM_1001711||full	Viruses; Duplodnaviria; Heunggongvirae; Uroviricota; Caudoviricetes; Caudovirales; Myoviridae	VPF-class	TRUE
CHN_FJ_JM_1007309	Viruses; Duplodnaviria; Heunggongvirae; Uroviricota; Caudoviricetes; Caudovirales; Myoviridae	VPF-class
CHN_FJ_JM_1022906_1	Viruses; Duplodnaviria; Heunggongvirae; Uroviricota; Caudoviricetes; Caudovirales; Myoviridae	VPF-class
CHN_FJ_JM_1032165	Viruses; Duplodnaviria; Heunggongvirae; Uroviricota; Caudoviricetes; Caudovirales; Podoviridae	VPF-class
CHN_FJ_JM_103320||full	Viruses; Duplodnaviria; Heunggongvirae; Uroviricota; Caudoviricetes; Caudovirales; Podoviridae	VPF-class
CHN_FJ_JM_103586	Viruses; Duplodnaviria; Heunggongvirae; Uroviricota; Caudoviricetes; Caudovirales; Siphoviridae	VPF-class	TRUE
CHN_FJ_JM_1047754	Viruses; Duplodnaviria; Heunggongvirae; Uroviricota; Caudoviricetes; Caudovirales; Siphoviridae	VPF-class
CHN_FJ_JM_1051566	Viruses; Duplodnaviria; Heunggongvirae; Uroviricota; Caudoviricetes; Caudovirales; Myoviridae	VPF-class
CHN_FJ_JM_1055345	Viruses; Duplodnaviria; Heunggongvirae; Uroviricota; Caudoviricetes; Caudovirales; Siphoviridae	VPF-class
CHN_FJ_JM_10581	Viruses; Duplodnaviria; Heunggongvirae; Uroviricota; Caudoviricetes; Caudovirales; Podoviridae	VPF-class
CHN_FJ_JM_1071406||full	Viruses; Duplodnaviria; Heunggongvirae; Uroviricota; Caudoviricetes; Caudovirales; Myoviridae	VPF-class
CHN_FJ_JM_1077653||full	Viruses; Duplodnaviria; Heunggongvirae; Uroviricota; Caudoviricetes; Caudovirales; Myoviridae	VPF-class
CHN_FJ_JM_1084021||full	Viruses; Duplodnaviria; Heunggongvirae; Uroviricota; Caudoviricetes; Caudovirales; Siphoviridae	VPF-class
CHN_FJ_JM_108879||full	Viruses; Duplodnaviria; Heunggongvirae; Uroviricota; Caudoviricetes; Caudovirales; Podoviridae	VPF-class
CHN_FJ_JM_1091496	Viruses; Duplodnaviria; Heunggongvirae; Uroviricota; Caudoviricetes; Caudovirales; Myoviridae	VPF-class
CHN_FJ_JM_1108527	Viruses; Duplodnaviria; Heunggongvirae; Uroviricota; Caudoviricetes; Caudovirales; Siphoviridae	VPF-class
CHN_FJ_JM_1133453||full	Viruses; Duplodnaviria; Heunggongvirae; Uroviricota; Caudoviricetes; Caudovirales; Siphoviridae	VPF-class
CHN_FJ_JM_1148968||full	Viruses; Duplodnaviria; Heunggongvirae; Uroviricota; Caudoviricetes; Caudovirales; Podoviridae	VPF-class
CHN_FJ_JM_1151495	Viruses; Duplodnaviria; Heunggongvirae; Uroviricota; Caudoviricetes; Caudovirales; Siphoviridae	VPF-class	TRUE
CHN_FJ_JM_1152477	Viruses; Duplodnaviria; Heunggongvirae; Uroviricota; Caudoviricetes; Caudovirales; Podoviridae	VPF-class
CHN_FJ_JM_1153200	Viruses; Duplodnaviria; Heunggongvirae; Uroviricota; Caudoviricetes; Caudovirales; Podoviridae	VPF-class
CHN_FJ_JM_1154165	Viruses; Duplodnaviria; Heunggongvirae; Uroviricota; Caudoviricetes; Caudovirales; Siphoviridae	VPF-class
CHN_FJ_JM_1163533||full	Viruses; Duplodnaviria; Heunggongvirae; Uroviricota; Caudoviricetes; Caudovirales; Siphoviridae	VPF-class	TRUE
CHN_FJ_JM_1172379	Viruses; Duplodnaviria; Heunggongvirae; Uroviricota; Caudoviricetes; Caudovirales; Siphoviridae	VPF-class
CHN_FJ_JM_1178186	Viruses; Duplodnaviria; Heunggongvirae; Uroviricota; Caudoviricetes; Caudovirales; Podoviridae	VPF-class
CHN_FJ_JM_1194994	Viruses; Duplodnaviria; Heunggongvirae; Uroviricota; Caudoviricetes; Caudovirales; Siphoviridae	VPF-class	TRUE
CHN_FJ_JM_1195178||full	Viruses; Duplodnaviria; Heunggongvirae; Uroviricota; Caudoviricetes; Caudovirales; Myoviridae	VPF-class
CHN_FJ_JM_119783||full	Viruses; Duplodnaviria; Heunggongvirae; Uroviricota; Caudoviricetes; Caudovirales; Siphoviridae	VPF-class
CHN_FJ_JM_1213097||full	Viruses; Duplodnaviria; Heunggongvirae; Uroviricota; Caudoviricetes; Caudovirales; Myoviridae	VPF-class	TRUE
CHN_FJ_JM_1218628||full	Viruses; Duplodnaviria; Heunggongvirae; Uroviricota; Caudoviricetes; Caudovirales; Podoviridae	VPF-class
CHN_FJ_JM_1239095||full	Viruses; Duplodnaviria; Heunggongvirae; Uroviricota; Caudoviricetes; Caudovirales; Podoviridae	VPF-class
CHN_FJ_JM_1243342	Viruses; Duplodnaviria; Heunggongvirae; Uroviricota; Caudoviricetes; Caudovirales; Podoviridae	VPF-class
CHN_FJ_JM_1250261||full	Viruses; Duplodnaviria; Heunggongvirae; Uroviricota; Caudoviricetes; Caudovirales; Podoviridae	VPF-class
CHN_FJ_JM_1265749	Viruses; Duplodnaviria; Heunggongvirae; Uroviricota; Caudoviricetes; Caudovirales; Podoviridae	VPF-class
CHN_FJ_JM_1270671||full	Viruses; Duplodnaviria; Heunggongvirae; Uroviricota; Caudoviricetes; Caudovirales; Myoviridae	VPF-class
CHN_FJ_JM_1277693	Viruses; Duplodnaviria; Heunggongvirae; Uroviricota; Caudoviricetes; Caudovirales; Podoviridae	VPF-class
CHN_FJ_JM_128229||full	Viruses; Duplodnaviria; Heunggongvirae; Uroviricota; Caudoviricetes; Caudovirales; Siphoviridae	VPF-class
CHN_FJ_JM_1296920	Viruses; Duplodnaviria; Heunggongvirae; Uroviricota; Caudoviricetes; Caudovirales; Podoviridae	VPF-class
CHN_FJ_JM_1298656||full_1	Viruses; Duplodnaviria; Heunggongvirae; Uroviricota; Caudoviricetes; Caudovirales; Myoviridae	VPF-class
CHN_FJ_JM_1298783||full_1	Viruses; Duplodnaviria; Heunggongvirae; Uroviricota; Caudoviricetes; Caudovirales; Myoviridae	VPF-class
CHN_FJ_JM_1311662	Viruses; Duplodnaviria; Heunggongvirae; Uroviricota; Caudoviricetes; Caudovirales; Podoviridae	VPF-class
CHN_FJ_JM_1324362	Viruses; Duplodnaviria; Heunggongvirae; Uroviricota; Caudoviricetes; Caudovirales; Siphoviridae	VPF-class
CHN_FJ_JM_1354118||full	Viruses; Duplodnaviria; Heunggongvirae; Uroviricota; Caudoviricetes; Caudovirales; Siphoviridae	VPF-class
CHN_FJ_JM_1356420	Viruses; Duplodnaviria; Heunggongvirae; Uroviricota; Caudoviricetes; Caudovirales; Siphoviridae	VPF-class
CHN_FJ_JM_1357718	Viruses; Duplodnaviria; Heunggongvirae; Uroviricota; Caudoviricetes; Caudovirales; Podoviridae	VPF-class
CHN_FJ_JM_1364317	Viruses; Duplodnaviria; Heunggongvirae; Uroviricota; Caudoviricetes; Caudovirales; Siphoviridae	VPF-class
CHN_FJ_JM_1382647||full	Viruses; Duplodnaviria; Heunggongvirae; Uroviricota; Caudoviricetes; Caudovirales; Podoviridae	VPF-class
CHN_FJ_JM_139201	Viruses; Duplodnaviria; Heunggongvirae; Uroviricota; Caudoviricetes; Caudovirales; Podoviridae	VPF-class
CHN_FJ_JM_1396722	Viruses; Duplodnaviria; Heunggongvirae; Uroviricota; Caudoviricetes; Caudovirales; Siphoviridae	VPF-class
CHN_FJ_JM_1428431||full	Viruses; Duplodnaviria; Heunggongvirae; Uroviricota; Caudoviricetes; Caudovirales; Myoviridae	VPF-class	TRUE
CHN_FJ_JM_1429781	Viruses; Duplodnaviria; Heunggongvirae; Uroviricota; Caudoviricetes; Caudovirales; Podoviridae	VPF-class
CHN_FJ_JM_1432273	Viruses; Duplodnaviria; Heunggongvirae; Uroviricota; Caudoviricetes; Caudovirales; Siphoviridae	VPF-class
CHN_FJ_JM_1441999	Viruses; Duplodnaviria; Heunggongvirae; Uroviricota; Caudoviricetes; Caudovirales; Siphoviridae	VPF-class
CHN_FJ_JM_1445830||full	Viruses; Duplodnaviria; Heunggongvirae; Uroviricota; Caudoviricetes; Caudovirales; Siphoviridae	VPF-class	TRUE
CHN_FJ_JM_1449569	Viruses; Duplodnaviria; Heunggongvirae; Uroviricota; Caudoviricetes; Caudovirales; Siphoviridae	VPF-class
CHN_FJ_JM_1453476	Viruses; Duplodnaviria; Heunggongvirae; Uroviricota; Caudoviricetes; Caudovirales; Siphoviridae	VPF-class
CHN_FJ_JM_1453982||full	Viruses; Duplodnaviria; Heunggongvirae; Uroviricota; Caudoviricetes; Caudovirales; Myoviridae	VPF-class
CHN_FJ_JM_1454195	Viruses; Duplodnaviria; Heunggongvirae; Uroviricota; Caudoviricetes; Caudovirales; Myoviridae	VPF-class
CHN_FJ_JM_1464241	Viruses; Duplodnaviria; Heunggongvirae; Uroviricota; Caudoviricetes; Caudovirales; Siphoviridae	VPF-class
CHN_FJ_JM_1469967	Viruses; Duplodnaviria; Heunggongvirae; Uroviricota; Caudoviricetes; Caudovirales; Siphoviridae	VPF-class	TRUE
CHN_FJ_JM_1476740	Viruses; Duplodnaviria; Heunggongvirae; Uroviricota; Caudoviricetes; Caudovirales; Siphoviridae	VPF-class	TRUE
CHN_FJ_JM_1485511	Viruses; Duplodnaviria; Heunggongvirae; Uroviricota; Caudoviricetes; Caudovirales; Siphoviridae	VPF-class
CHN_FJ_JM_1487027	Viruses; Duplodnaviria; Heunggongvirae; Uroviricota; Caudoviricetes; Caudovirales; Siphoviridae	VPF-class
CHN_FJ_JM_1497072||full	Viruses; Duplodnaviria; Heunggongvirae; Uroviricota; Caudoviricetes; Caudovirales; Podoviridae	VPF-class
CHN_FJ_JM_1518870	Viruses; Duplodnaviria; Heunggongvirae; Uroviricota; Caudoviricetes; Caudovirales; Myoviridae	VPF-class
CHN_FJ_JM_1527189	Viruses; Duplodnaviria; Heunggongvirae; Uroviricota; Caudoviricetes; Caudovirales; Podoviridae	VPF-class
CHN_FJ_JM_1535362	Viruses; Duplodnaviria; Heunggongvirae; Uroviricota; Caudoviricetes; Caudovirales; Siphoviridae	VPF-class
CHN_FJ_JM_1540278||full	Viruses; Duplodnaviria; Heunggongvirae; Uroviricota; Caudoviricetes; Caudovirales; Siphoviridae	VPF-class
CHN_FJ_JM_1543352	Viruses; Duplodnaviria; Heunggongvirae; Uroviricota; Caudoviricetes; Caudovirales; Podoviridae	VPF-class
CHN_FJ_JM_1545260	Viruses; Duplodnaviria; Heunggongvirae; Uroviricota; Caudoviricetes; Caudovirales; Siphoviridae	VPF-class
CHN_FJ_JM_1545695||full	Viruses; Duplodnaviria; Heunggongvirae; Uroviricota; Caudoviricetes; Caudovirales; Myoviridae	VPF-class
CHN_FJ_JM_1545728	Viruses; Duplodnaviria; Heunggongvirae; Uroviricota; Caudoviricetes; Caudovirales; Siphoviridae	VPF-class
CHN_FJ_JM_1547072_1	Viruses; Duplodnaviria; Heunggongvirae; Uroviricota; Caudoviricetes; Caudovirales; Podoviridae	VPF-class
CHN_FJ_JM_1554367	Viruses; Duplodnaviria; Heunggongvirae; Uroviricota; Caudoviricetes; Caudovirales; Siphoviridae	VPF-class
CHN_FJ_JM_1560369	Viruses; Duplodnaviria; Heunggongvirae; Uroviricota; Caudoviricetes; Caudovirales; Siphoviridae	VPF-class
CHN_FJ_JM_1582998	Viruses; Duplodnaviria; Heunggongvirae; Uroviricota; Caudoviricetes; Caudovirales; Siphoviridae	VPF-class
CHN_FJ_JM_1587045||full	Viruses; Duplodnaviria; Heunggongvirae; Uroviricota; Caudoviricetes; Caudovirales; Siphoviridae	VPF-class
CHN_FJ_JM_1599491	Viruses; Duplodnaviria; Heunggongvirae; Uroviricota; Caudoviricetes; Caudovirales; Podoviridae	VPF-class
CHN_FJ_JM_1601414||0_partial	Viruses; Duplodnaviria; Heunggongvirae; Uroviricota; Caudoviricetes; Caudovirales; Myoviridae	VPF-class
CHN_FJ_JM_1619100	Viruses; Duplodnaviria; Heunggongvirae; Uroviricota; Caudoviricetes; Caudovirales; Myoviridae	VPF-class
CHN_FJ_JM_1619921||full	Viruses; Duplodnaviria; Heunggongvirae; Uroviricota; Caudoviricetes; Caudovirales; Podoviridae	VPF-class
CHN_FJ_JM_1628171	Viruses; Duplodnaviria; Heunggongvirae; Uroviricota; Caudoviricetes; Caudovirales; Siphoviridae	VPF-class
CHN_FJ_JM_1630443	Viruses; Duplodnaviria; Heunggongvirae; Uroviricota; Caudoviricetes; Caudovirales; Siphoviridae	VPF-class
CHN_FJ_JM_1632139	Viruses; Duplodnaviria; Heunggongvirae; Uroviricota; Caudoviricetes; Caudovirales; Podoviridae	VPF-class
CHN_FJ_JM_1643391||full	Viruses; Duplodnaviria; Heunggongvirae; Uroviricota; Caudoviricetes; Caudovirales; Siphoviridae	VPF-class
CHN_FJ_JM_1645009	Viruses; Duplodnaviria; Heunggongvirae; Uroviricota; Caudoviricetes; Caudovirales; Podoviridae	VPF-class
CHN_FJ_JM_1654166	Viruses; Duplodnaviria; Heunggongvirae; Uroviricota; Caudoviricetes; Caudovirales; Siphoviridae	VPF-class
CHN_FJ_JM_1673471||full	Viruses; Duplodnaviria; Heunggongvirae; Uroviricota; Caudoviricetes; Caudovirales; Siphoviridae	VPF-class
CHN_FJ_JM_1676950	Viruses; Duplodnaviria; Heunggongvirae; Uroviricota; Caudoviricetes; Caudovirales; Myoviridae	VPF-class
CHN_FJ_JM_1699472	Viruses; Duplodnaviria; Heunggongvirae; Uroviricota; Caudoviricetes; Caudovirales; Siphoviridae	VPF-class
CHN_FJ_JM_1699571	Viruses; Duplodnaviria; Heunggongvirae; Uroviricota; Caudoviricetes; Caudovirales; Siphoviridae	VPF-class
CHN_FJ_JM_1700744	Viruses; Duplodnaviria; Heunggongvirae; Uroviricota; Caudoviricetes; Caudovirales; Myoviridae	VPF-class
CHN_FJ_JM_1700795	Viruses; Duplodnaviria; Heunggongvirae; Uroviricota; Caudoviricetes; Caudovirales; Siphoviridae	VPF-class
CHN_FJ_JM_1712601	Viruses; Duplodnaviria; Heunggongvirae; Uroviricota; Caudoviricetes; Caudovirales; Podoviridae	VPF-class
CHN_FJ_JM_1719136||full	Viruses; Duplodnaviria; Heunggongvirae; Uroviricota; Caudoviricetes; Caudovirales; Myoviridae	VPF-class	TRUE
CHN_FJ_JM_1724797	Viruses; Duplodnaviria; Heunggongvirae; Uroviricota; Caudoviricetes; Caudovirales; Siphoviridae	VPF-class
CHN_FJ_JM_172635	Viruses; Duplodnaviria; Heunggongvirae; Uroviricota; Caudoviricetes; Caudovirales; Siphoviridae	VPF-class
CHN_FJ_JM_1732502||full	Viruses; Duplodnaviria; Heunggongvirae; Uroviricota; Caudoviricetes; Caudovirales; Siphoviridae	VPF-class
CHN_FJ_JM_1764447	Viruses; Duplodnaviria; Heunggongvirae; Uroviricota; Caudoviricetes; Caudovirales; Siphoviridae	VPF-class	TRUE
CHN_FJ_JM_1769271	Viruses; Duplodnaviria; Heunggongvirae; Uroviricota; Caudoviricetes; Caudovirales; Siphoviridae	VPF-class	TRUE
CHN_FJ_JM_1788780||0_partial_1	Viruses; Duplodnaviria; Heunggongvirae; Uroviricota; Caudoviricetes; Caudovirales; Myoviridae	VPF-class
CHN_FJ_JM_1807341	Viruses; Duplodnaviria; Heunggongvirae; Uroviricota; Caudoviricetes; Caudovirales; Myoviridae	VPF-class
CHN_FJ_JM_1809972||full	Viruses; Duplodnaviria; Heunggongvirae; Uroviricota; Caudoviricetes; Caudovirales; Podoviridae	VPF-class
CHN_FJ_JM_1818646	Viruses; Duplodnaviria; Heunggongvirae; Uroviricota; Caudoviricetes; Caudovirales; Siphoviridae	VPF-class
CHN_FJ_JM_1820326||full	Viruses; Duplodnaviria; Heunggongvirae; Uroviricota; Caudoviricetes; Caudovirales; Podoviridae	VPF-class
CHN_FJ_JM_1826640||full	Viruses; Duplodnaviria; Heunggongvirae; Uroviricota; Caudoviricetes; Caudovirales; Myoviridae	VPF-class
CHN_FJ_JM_1837205||full	Viruses; Duplodnaviria; Heunggongvirae; Uroviricota; Caudoviricetes; Caudovirales; Siphoviridae	VPF-class
CHN_FJ_JM_1838104	Viruses; Duplodnaviria; Heunggongvirae; Uroviricota; Caudoviricetes; Caudovirales; Siphoviridae	VPF-class
CHN_FJ_JM_1844225	Viruses; Duplodnaviria; Heunggongvirae; Uroviricota; Caudoviricetes; Caudovirales; Myoviridae	VPF-class	TRUE
CHN_FJ_JM_1846094||full	Viruses; Duplodnaviria; Heunggongvirae; Uroviricota; Caudoviricetes; Caudovirales; Podoviridae	VPF-class
CHN_FJ_JM_1847671	Viruses; Duplodnaviria; Heunggongvirae; Uroviricota; Caudoviricetes; Caudovirales; Myoviridae	VPF-class	TRUE
CHN_FJ_JM_1855484	Viruses; Duplodnaviria; Heunggongvirae; Uroviricota; Caudoviricetes; Caudovirales; Siphoviridae	VPF-class
CHN_FJ_JM_1858212	Viruses; Duplodnaviria; Heunggongvirae; Uroviricota; Caudoviricetes; Caudovirales; Myoviridae	VPF-class
CHN_FJ_JM_1867377	Viruses; Duplodnaviria; Heunggongvirae; Uroviricota; Caudoviricetes; Caudovirales; Siphoviridae	VPF-class
CHN_FJ_JM_1868203	Viruses; Duplodnaviria; Heunggongvirae; Uroviricota; Caudoviricetes; Caudovirales; Podoviridae	VPF-class
CHN_FJ_JM_1881377	Viruses; Duplodnaviria; Heunggongvirae; Uroviricota; Caudoviricetes; Caudovirales; Podoviridae	vContact2
CHN_FJ_JM_1882167||full	Viruses; Duplodnaviria; Heunggongvirae; Uroviricota; Caudoviricetes; Caudovirales; Siphoviridae	VPF-class
CHN_FJ_JM_1882253||full	Viruses; Duplodnaviria; Heunggongvirae; Uroviricota; Caudoviricetes; Caudovirales; Podoviridae	VPF-class
CHN_FJ_JM_1894220	Viruses; Duplodnaviria; Heunggongvirae; Uroviricota; Caudoviricetes; Caudovirales; Podoviridae	VPF-class
CHN_FJ_JM_1902456||full	Viruses; Duplodnaviria; Heunggongvirae; Uroviricota; Caudoviricetes; Caudovirales; Podoviridae	VPF-class
CHN_FJ_JM_1911440	Viruses; Duplodnaviria; Heunggongvirae; Uroviricota; Caudoviricetes; Caudovirales; Podoviridae	VPF-class
CHN_FJ_JM_191803	Viruses; Duplodnaviria; Heunggongvirae; Uroviricota; Caudoviricetes; Caudovirales; Siphoviridae	VPF-class	TRUE
CHN_FJ_JM_1919154	Viruses; Duplodnaviria; Heunggongvirae; Uroviricota; Caudoviricetes; Caudovirales; Siphoviridae	VPF-class
CHN_FJ_JM_1920777||full	Viruses; Monodnaviria; Loebvirae; Hofneiviricota; Faserviricetes; Tubulavirales; Inoviridae	VPF-class
CHN_FJ_JM_1925628||full	Viruses; Duplodnaviria; Heunggongvirae; Uroviricota; Caudoviricetes; Caudovirales; Podoviridae	VPF-class
CHN_FJ_JM_1930536||full	Viruses; Duplodnaviria; Heunggongvirae; Uroviricota; Caudoviricetes; Caudovirales; Podoviridae	VPF-class	TRUE
CHN_FJ_JM_1930542	Viruses; Duplodnaviria; Heunggongvirae; Uroviricota; Caudoviricetes; Caudovirales; Podoviridae	vContact2
CHN_FJ_JM_1930559	Viruses; Duplodnaviria; Heunggongvirae; Uroviricota; Caudoviricetes; Caudovirales; Siphoviridae	VPF-class
CHN_FJ_JM_1930579||full	Viruses; Duplodnaviria; Heunggongvirae; Uroviricota; Caudoviricetes; Caudovirales; Siphoviridae	VPF-class
CHN_FJ_JM_1930580||full	Viruses; Duplodnaviria; Heunggongvirae; Uroviricota; Caudoviricetes; Caudovirales; Siphoviridae	VPF-class
CHN_FJ_JM_1930615||full	Viruses; Duplodnaviria; Heunggongvirae; Uroviricota; Caudoviricetes; Caudovirales; Myoviridae	vContact2
CHN_FJ_JM_1930618	Viruses; Duplodnaviria; Heunggongvirae; Uroviricota; Caudoviricetes; Caudovirales; Siphoviridae	VPF-class
CHN_FJ_JM_197012	Viruses; Duplodnaviria; Heunggongvirae; Uroviricota; Caudoviricetes; Caudovirales; Podoviridae	VPF-class
CHN_FJ_JM_198055	Viruses; Duplodnaviria; Heunggongvirae; Uroviricota; Caudoviricetes; Caudovirales; Podoviridae	VPF-class
CHN_FJ_JM_210256	Viruses; Duplodnaviria; Heunggongvirae; Uroviricota; Caudoviricetes; Caudovirales; Siphoviridae	VPF-class
CHN_FJ_JM_212234||full_1	Viruses; Duplodnaviria; Heunggongvirae; Uroviricota; Caudoviricetes; Caudovirales; Myoviridae	VPF-class
CHN_FJ_JM_219624	Viruses; Duplodnaviria; Heunggongvirae; Uroviricota; Caudoviricetes; Caudovirales; Myoviridae	VPF-class
CHN_FJ_JM_227526||full	Viruses; Duplodnaviria; Heunggongvirae; Uroviricota; Caudoviricetes; Caudovirales; Podoviridae	VPF-class
CHN_FJ_JM_228425||full	Viruses; Duplodnaviria; Heunggongvirae; Uroviricota; Caudoviricetes; Caudovirales; Podoviridae	VPF-class
CHN_FJ_JM_24310	Viruses; Duplodnaviria; Heunggongvirae; Uroviricota; Caudoviricetes; Caudovirales; Siphoviridae	VPF-class
CHN_FJ_JM_245745||full	Viruses; Duplodnaviria; Heunggongvirae; Uroviricota; Caudoviricetes; Caudovirales; Myoviridae	VPF-class	TRUE
CHN_FJ_JM_256129	Viruses; Duplodnaviria; Heunggongvirae; Uroviricota; Caudoviricetes; Caudovirales; Siphoviridae	VPF-class
CHN_FJ_JM_259767	Viruses; Duplodnaviria; Heunggongvirae; Uroviricota; Caudoviricetes; Caudovirales; Siphoviridae	VPF-class
CHN_FJ_JM_259898||full	Viruses; Duplodnaviria; Heunggongvirae; Uroviricota; Caudoviricetes; Caudovirales; Podoviridae	VPF-class
CHN_FJ_JM_263478	Viruses; Duplodnaviria; Heunggongvirae; Uroviricota; Caudoviricetes; Caudovirales; Myoviridae	VPF-class
CHN_FJ_JM_266274	Viruses; Duplodnaviria; Heunggongvirae; Uroviricota; Caudoviricetes; Caudovirales; Siphoviridae	VPF-class	TRUE
CHN_FJ_JM_268594	Viruses; Duplodnaviria; Heunggongvirae; Uroviricota; Caudoviricetes; Caudovirales; Podoviridae	VPF-class
CHN_FJ_JM_284423	Viruses; Duplodnaviria; Heunggongvirae; Uroviricota; Caudoviricetes; Caudovirales; Myoviridae	VPF-class
CHN_FJ_JM_2971	Viruses; Duplodnaviria; Heunggongvirae; Uroviricota; Caudoviricetes; Caudovirales; Podoviridae	VPF-class
CHN_FJ_JM_297144||full	Viruses; Duplodnaviria; Heunggongvirae; Uroviricota; Caudoviricetes; Caudovirales; Myoviridae	VPF-class
CHN_FJ_JM_31038||full	Viruses; Duplodnaviria; Heunggongvirae; Uroviricota; Caudoviricetes; Caudovirales; Siphoviridae	VPF-class
CHN_FJ_JM_335781	Viruses; Duplodnaviria; Heunggongvirae; Uroviricota; Caudoviricetes; Caudovirales; Siphoviridae	VPF-class
CHN_FJ_JM_338759	Viruses; Duplodnaviria; Heunggongvirae; Uroviricota; Caudoviricetes; Caudovirales; Podoviridae	VPF-class
CHN_FJ_JM_357969||full	Viruses; Duplodnaviria; Heunggongvirae; Uroviricota; Caudoviricetes; Caudovirales; Myoviridae	VPF-class	TRUE
CHN_FJ_JM_373972||full	Viruses; Duplodnaviria; Heunggongvirae; Uroviricota; Caudoviricetes; Caudovirales; Siphoviridae	VPF-class	TRUE
CHN_FJ_JM_377326	Viruses; Duplodnaviria; Heunggongvirae; Uroviricota; Caudoviricetes; Caudovirales; Siphoviridae	VPF-class
CHN_FJ_JM_385167	Viruses; Duplodnaviria; Heunggongvirae; Uroviricota; Caudoviricetes; Caudovirales; Siphoviridae	VPF-class
CHN_FJ_JM_394092	Viruses; Duplodnaviria; Heunggongvirae; Uroviricota; Caudoviricetes; Caudovirales; Siphoviridae	VPF-class
CHN_FJ_JM_40071||full	Viruses; Duplodnaviria; Heunggongvirae; Uroviricota; Caudoviricetes; Caudovirales; Podoviridae	VPF-class
CHN_FJ_JM_402722	Viruses; Duplodnaviria; Heunggongvirae; Uroviricota; Caudoviricetes; Caudovirales; Siphoviridae	VPF-class
CHN_FJ_JM_408431	Viruses; Duplodnaviria; Heunggongvirae; Uroviricota; Caudoviricetes; Caudovirales; Siphoviridae	VPF-class
CHN_FJ_JM_410037	Viruses; Duplodnaviria; Heunggongvirae; Uroviricota; Caudoviricetes; Caudovirales; Podoviridae	VPF-class
CHN_FJ_JM_411861	Viruses; Duplodnaviria; Heunggongvirae; Uroviricota; Caudoviricetes; Caudovirales; Podoviridae	VPF-class
CHN_FJ_JM_419857||full	Viruses; Duplodnaviria; Heunggongvirae; Uroviricota; Caudoviricetes; Caudovirales; Siphoviridae	VPF-class	TRUE
CHN_FJ_JM_429313	Viruses; Duplodnaviria; Heunggongvirae; Uroviricota; Caudoviricetes; Caudovirales; Myoviridae	VPF-class
CHN_FJ_JM_440436	Viruses; Duplodnaviria; Heunggongvirae; Uroviricota; Caudoviricetes; Caudovirales; Podoviridae	VPF-class
CHN_FJ_JM_455449||full	Viruses; Duplodnaviria; Heunggongvirae; Uroviricota; Caudoviricetes; Caudovirales; Siphoviridae	VPF-class
CHN_FJ_JM_476560	Viruses; Duplodnaviria; Heunggongvirae; Uroviricota; Caudoviricetes; Caudovirales; Siphoviridae	VPF-class
CHN_FJ_JM_477903	Viruses; Duplodnaviria; Heunggongvirae; Uroviricota; Caudoviricetes; Caudovirales; Podoviridae	VPF-class
CHN_FJ_JM_484075	Viruses; Duplodnaviria; Heunggongvirae; Uroviricota; Caudoviricetes; Caudovirales; Siphoviridae	VPF-class
CHN_FJ_JM_488353||full	Viruses; Duplodnaviria; Heunggongvirae; Uroviricota; Caudoviricetes; Caudovirales; Siphoviridae	VPF-class
CHN_FJ_JM_490191	Viruses; Duplodnaviria; Heunggongvirae; Uroviricota; Caudoviricetes; Caudovirales; Podoviridae	VPF-class
CHN_FJ_JM_491151	Viruses; Duplodnaviria; Heunggongvirae; Uroviricota; Caudoviricetes; Caudovirales; Podoviridae	VPF-class
CHN_FJ_JM_492868	Viruses; Duplodnaviria; Heunggongvirae; Uroviricota; Caudoviricetes; Caudovirales; Podoviridae	VPF-class
CHN_FJ_JM_493673	Viruses; Duplodnaviria; Heunggongvirae; Uroviricota; Caudoviricetes; Caudovirales; Siphoviridae	VPF-class
CHN_FJ_JM_498402||full	Viruses; Duplodnaviria; Heunggongvirae; Uroviricota; Caudoviricetes; Caudovirales; Podoviridae	VPF-class
CHN_FJ_JM_499707||full	Viruses; Duplodnaviria; Heunggongvirae; Uroviricota; Caudoviricetes; Caudovirales; Siphoviridae	VPF-class
CHN_FJ_JM_502313	Viruses; Duplodnaviria; Heunggongvirae; Uroviricota; Caudoviricetes; Caudovirales; Myoviridae	VPF-class
CHN_FJ_JM_505609	Viruses; Duplodnaviria; Heunggongvirae; Uroviricota; Caudoviricetes; Caudovirales; Myoviridae	VPF-class
CHN_FJ_JM_507098	Viruses; Duplodnaviria; Heunggongvirae; Uroviricota; Caudoviricetes; Caudovirales; Siphoviridae	VPF-class
CHN_FJ_JM_509514	Viruses; Duplodnaviria; Heunggongvirae; Uroviricota; Caudoviricetes; Caudovirales; Podoviridae	VPF-class
CHN_FJ_JM_513091	Viruses; Duplodnaviria; Heunggongvirae; Uroviricota; Caudoviricetes; Caudovirales; Podoviridae	VPF-class
CHN_FJ_JM_513915	Viruses; Duplodnaviria; Heunggongvirae; Uroviricota; Caudoviricetes; Caudovirales; Podoviridae	VPF-class
CHN_FJ_JM_528467	Viruses; Duplodnaviria; Heunggongvirae; Uroviricota; Caudoviricetes; Caudovirales; Podoviridae	VPF-class
CHN_FJ_JM_530165	Viruses; Duplodnaviria; Heunggongvirae; Uroviricota; Caudoviricetes; Caudovirales; Podoviridae	VPF-class
CHN_FJ_JM_532432||full	Viruses; Duplodnaviria; Heunggongvirae; Uroviricota; Caudoviricetes; Caudovirales; Siphoviridae	VPF-class
CHN_FJ_JM_534358||full	Viruses; Duplodnaviria; Heunggongvirae; Uroviricota; Caudoviricetes; Caudovirales; Myoviridae	VPF-class
CHN_FJ_JM_534640||full	Viruses; Duplodnaviria; Heunggongvirae; Uroviricota; Caudoviricetes; Caudovirales; Siphoviridae	VPF-class
CHN_FJ_JM_543396	Viruses; Duplodnaviria; Heunggongvirae; Uroviricota; Caudoviricetes; Caudovirales; Siphoviridae	VPF-class
CHN_FJ_JM_545526	Viruses; Duplodnaviria; Heunggongvirae; Uroviricota; Caudoviricetes; Caudovirales; Podoviridae	VPF-class
CHN_FJ_JM_55064||full	Viruses; Duplodnaviria; Heunggongvirae; Uroviricota; Caudoviricetes; Caudovirales; Podoviridae	VPF-class
CHN_FJ_JM_551953||full	Viruses; Duplodnaviria; Heunggongvirae; Uroviricota; Caudoviricetes; Caudovirales; Podoviridae	VPF-class
CHN_FJ_JM_562548	Viruses; Duplodnaviria; Heunggongvirae; Uroviricota; Caudoviricetes; Caudovirales; Myoviridae	VPF-class
CHN_FJ_JM_563777	Viruses; Duplodnaviria; Heunggongvirae; Uroviricota; Caudoviricetes; Caudovirales; Podoviridae	VPF-class
CHN_FJ_JM_590163	Viruses; Duplodnaviria; Heunggongvirae; Uroviricota; Caudoviricetes; Caudovirales; Siphoviridae	VPF-class
CHN_FJ_JM_592292_1	Viruses; Duplodnaviria; Heunggongvirae; Uroviricota; Caudoviricetes; Caudovirales; Podoviridae	VPF-class
CHN_FJ_JM_59941	Viruses; Duplodnaviria; Heunggongvirae; Uroviricota; Caudoviricetes; Caudovirales; Siphoviridae	VPF-class
CHN_FJ_JM_601418	Viruses; Duplodnaviria; Heunggongvirae; Uroviricota; Caudoviricetes; Caudovirales; Podoviridae	VPF-class
CHN_FJ_JM_606333||full	Viruses; Duplodnaviria; Heunggongvirae; Uroviricota; Caudoviricetes; Caudovirales; Podoviridae	VPF-class
CHN_FJ_JM_61746	Viruses; Duplodnaviria; Heunggongvirae; Uroviricota; Caudoviricetes; Caudovirales; Podoviridae	VPF-class
CHN_FJ_JM_62002||full	Viruses; Duplodnaviria; Heunggongvirae; Uroviricota; Caudoviricetes; Caudovirales; Myoviridae	VPF-class
CHN_FJ_JM_628116	Viruses; Duplodnaviria; Heunggongvirae; Uroviricota; Caudoviricetes; Caudovirales; Podoviridae	VPF-class
CHN_FJ_JM_629500	Viruses; Duplodnaviria; Heunggongvirae; Uroviricota; Caudoviricetes; Caudovirales; Siphoviridae	VPF-class	TRUE
CHN_FJ_JM_631448	Viruses; Duplodnaviria; Heunggongvirae; Uroviricota; Caudoviricetes; Caudovirales; Myoviridae	VPF-class
CHN_FJ_JM_633215||full	Viruses; Duplodnaviria; Heunggongvirae; Uroviricota; Caudoviricetes; Caudovirales; Siphoviridae	VPF-class
CHN_FJ_JM_63402	Viruses; Duplodnaviria; Heunggongvirae; Uroviricota; Caudoviricetes; Caudovirales; Siphoviridae	VPF-class
CHN_FJ_JM_638197||full	Viruses; Duplodnaviria; Heunggongvirae; Uroviricota; Caudoviricetes; Caudovirales; Siphoviridae	VPF-class
CHN_FJ_JM_644339	Viruses; Duplodnaviria; Heunggongvirae; Uroviricota; Caudoviricetes; Caudovirales; Siphoviridae	VPF-class
CHN_FJ_JM_653184	Viruses; Duplodnaviria; Heunggongvirae; Uroviricota; Caudoviricetes; Caudovirales; Siphoviridae	VPF-class	TRUE
CHN_FJ_JM_653499||full	Viruses; Duplodnaviria; Heunggongvirae; Uroviricota; Caudoviricetes; Caudovirales; Myoviridae	VPF-class
CHN_FJ_JM_657388||full	Viruses; Duplodnaviria; Heunggongvirae; Uroviricota; Caudoviricetes; Caudovirales; Podoviridae	VPF-class
CHN_FJ_JM_663798	Viruses; Duplodnaviria; Heunggongvirae; Uroviricota; Caudoviricetes; Caudovirales; Siphoviridae	VPF-class
CHN_FJ_JM_665584||full	Viruses; Duplodnaviria; Heunggongvirae; Uroviricota; Caudoviricetes; Caudovirales; Podoviridae	VPF-class
CHN_FJ_JM_674822||full	Viruses; Duplodnaviria; Heunggongvirae; Uroviricota; Caudoviricetes; Caudovirales; Siphoviridae	VPF-class
CHN_FJ_JM_679031||full	Viruses; Duplodnaviria; Heunggongvirae; Uroviricota; Caudoviricetes; Caudovirales; Myoviridae	VPF-class
CHN_FJ_JM_68244	Viruses; Duplodnaviria; Heunggongvirae; Uroviricota; Caudoviricetes; Caudovirales; Podoviridae	VPF-class
CHN_FJ_JM_686729	Viruses; Duplodnaviria; Heunggongvirae; Uroviricota; Caudoviricetes; Caudovirales; Siphoviridae	VPF-class	TRUE
CHN_FJ_JM_698383	Viruses; Duplodnaviria; Heunggongvirae; Uroviricota; Caudoviricetes; Caudovirales; Siphoviridae	VPF-class
CHN_FJ_JM_714454	Viruses; Duplodnaviria; Heunggongvirae; Uroviricota; Caudoviricetes; Caudovirales; Siphoviridae	VPF-class
CHN_FJ_JM_722993||full_1	Viruses; Duplodnaviria; Heunggongvirae; Uroviricota; Caudoviricetes; Caudovirales; Myoviridae	VPF-class
CHN_FJ_JM_72472||full	Viruses; Duplodnaviria; Heunggongvirae; Uroviricota; Caudoviricetes; Caudovirales; Myoviridae	VPF-class
CHN_FJ_JM_726922	Viruses; Duplodnaviria; Heunggongvirae; Uroviricota; Caudoviricetes; Caudovirales; Myoviridae	VPF-class
CHN_FJ_JM_735462	Viruses; Duplodnaviria; Heunggongvirae; Uroviricota; Caudoviricetes; Caudovirales; Podoviridae	VPF-class
CHN_FJ_JM_752025||full	Viruses; Duplodnaviria; Heunggongvirae; Uroviricota; Caudoviricetes; Caudovirales; Siphoviridae	VPF-class
CHN_FJ_JM_76672||full	Viruses; Duplodnaviria; Heunggongvirae; Uroviricota; Caudoviricetes; Caudovirales; Siphoviridae	VPF-class
CHN_FJ_JM_769101	Viruses; Duplodnaviria; Heunggongvirae; Uroviricota; Caudoviricetes; Caudovirales; Siphoviridae	VPF-class
CHN_FJ_JM_76935||full	Viruses; Duplodnaviria; Heunggongvirae; Uroviricota; Caudoviricetes; Caudovirales; Siphoviridae	VPF-class
CHN_FJ_JM_777532	Viruses; Duplodnaviria; Heunggongvirae; Uroviricota; Caudoviricetes; Caudovirales; Podoviridae	VPF-class
CHN_FJ_JM_779705||full	Viruses; Duplodnaviria; Heunggongvirae; Uroviricota; Caudoviricetes; Caudovirales; Podoviridae	VPF-class
CHN_FJ_JM_785279	Viruses; Duplodnaviria; Heunggongvirae; Uroviricota; Caudoviricetes; Caudovirales; Myoviridae	VPF-class
CHN_FJ_JM_79122||full	Viruses; Duplodnaviria; Heunggongvirae; Uroviricota; Caudoviricetes; Caudovirales; Myoviridae	VPF-class
CHN_FJ_JM_793740||full	Viruses; Duplodnaviria; Heunggongvirae; Uroviricota; Caudoviricetes; Caudovirales; Podoviridae	VPF-class
CHN_FJ_JM_798945	Viruses; Duplodnaviria; Heunggongvirae; Uroviricota; Caudoviricetes; Caudovirales; Podoviridae	VPF-class
CHN_FJ_JM_804998||full	Viruses; Duplodnaviria; Heunggongvirae; Uroviricota; Caudoviricetes; Caudovirales; Myoviridae	VPF-class
CHN_FJ_JM_813555	Viruses; Duplodnaviria; Heunggongvirae; Uroviricota; Caudoviricetes; Caudovirales; Myoviridae	VPF-class
CHN_FJ_JM_820197||full	Viruses; Duplodnaviria; Heunggongvirae; Uroviricota; Caudoviricetes; Caudovirales; Podoviridae	VPF-class
CHN_FJ_JM_83104||full	Viruses; Duplodnaviria; Heunggongvirae; Uroviricota; Caudoviricetes; Caudovirales; Myoviridae	VPF-class
CHN_FJ_JM_834876||full	Viruses; Duplodnaviria; Heunggongvirae; Uroviricota; Caudoviricetes; Caudovirales; Myoviridae	VPF-class
CHN_FJ_JM_8412||full_fragment_1	Viruses; Duplodnaviria; Heunggongvirae; Uroviricota; Caudoviricetes; Caudovirales; Myoviridae	VPF-class
CHN_FJ_JM_843698	Viruses; Duplodnaviria; Heunggongvirae; Uroviricota; Caudoviricetes; Caudovirales; Siphoviridae	VPF-class	TRUE
CHN_FJ_JM_847746||full_1	Viruses; Duplodnaviria; Heunggongvirae; Uroviricota; Caudoviricetes; Caudovirales; Myoviridae	VPF-class
CHN_FJ_JM_84855||full_1	Viruses; Duplodnaviria; Heunggongvirae; Uroviricota; Caudoviricetes; Caudovirales; Podoviridae	VPF-class
CHN_FJ_JM_852426	Viruses; Duplodnaviria; Heunggongvirae; Uroviricota; Caudoviricetes; Caudovirales; Siphoviridae	VPF-class
CHN_FJ_JM_859600	Viruses; Duplodnaviria; Heunggongvirae; Uroviricota; Caudoviricetes; Caudovirales; Siphoviridae	VPF-class	TRUE
CHN_FJ_JM_870818||full	Viruses; Duplodnaviria; Heunggongvirae; Uroviricota; Caudoviricetes; Caudovirales; Siphoviridae	VPF-class	TRUE
CHN_FJ_JM_884633	Viruses; Duplodnaviria; Heunggongvirae; Uroviricota; Caudoviricetes; Caudovirales; Siphoviridae	VPF-class
CHN_FJ_JM_890110	Viruses; Duplodnaviria; Heunggongvirae; Uroviricota; Caudoviricetes; Caudovirales; Myoviridae	VPF-class
CHN_FJ_JM_892295||full	Viruses; Duplodnaviria; Heunggongvirae; Uroviricota; Caudoviricetes; Caudovirales; Siphoviridae	VPF-class	TRUE
CHN_FJ_JM_89443	Viruses; Duplodnaviria; Heunggongvirae; Uroviricota; Caudoviricetes; Caudovirales; Podoviridae	VPF-class
CHN_FJ_JM_903973	Viruses; Duplodnaviria; Heunggongvirae; Uroviricota; Caudoviricetes; Caudovirales; Siphoviridae	VPF-class
CHN_FJ_JM_906826||full	Viruses; Duplodnaviria; Heunggongvirae; Uroviricota; Caudoviricetes; Caudovirales; Podoviridae	VPF-class
CHN_FJ_JM_912770||full	Viruses; Duplodnaviria; Heunggongvirae; Uroviricota; Caudoviricetes; Caudovirales; Myoviridae	VPF-class	TRUE
CHN_FJ_JM_914089	Viruses; Duplodnaviria; Heunggongvirae; Uroviricota; Caudoviricetes; Caudovirales; Siphoviridae	VPF-class
CHN_FJ_JM_928050||full	Viruses; Duplodnaviria; Heunggongvirae; Uroviricota; Caudoviricetes; Caudovirales; Myoviridae	VPF-class
CHN_FJ_JM_933509	Viruses; Duplodnaviria; Heunggongvirae; Uroviricota; Caudoviricetes; Caudovirales; Podoviridae	VPF-class
CHN_FJ_JM_951834	Viruses; Duplodnaviria; Heunggongvirae; Uroviricota; Caudoviricetes; Caudovirales; Siphoviridae	VPF-class
CHN_FJ_JM_963889	Viruses; Duplodnaviria; Heunggongvirae; Uroviricota; Caudoviricetes; Caudovirales; Myoviridae	VPF-class
CHN_FJ_JM_96715	Viruses; Duplodnaviria; Heunggongvirae; Uroviricota; Caudoviricetes; Caudovirales; Myoviridae	VPF-class
CHN_FJ_JM_97723	Viruses; Duplodnaviria; Heunggongvirae; Uroviricota; Caudoviricetes; Caudovirales; Myoviridae	VPF-class
CHN_FJ_JM_979343	Viruses; Duplodnaviria; Heunggongvirae; Uroviricota; Caudoviricetes; Caudovirales; Siphoviridae	VPF-class
CHN_FJ_JM_982309	Viruses; Duplodnaviria; Heunggongvirae; Uroviricota; Caudoviricetes; Caudovirales; Podoviridae	VPF-class
CHN_FJ_JM_982568	Viruses; Duplodnaviria; Heunggongvirae; Uroviricota; Caudoviricetes; Caudovirales; Siphoviridae	VPF-class
CHN_FJ_JM_986234	Viruses; Duplodnaviria; Heunggongvirae; Uroviricota; Caudoviricetes; Caudovirales; Podoviridae	VPF-class
CHN_GD_HP_1018822	Viruses; Duplodnaviria; Heunggongvirae; Uroviricota; Caudoviricetes; Caudovirales; Myoviridae	VPF-class
CHN_GD_HP_1034336	Viruses; Duplodnaviria; Heunggongvirae; Uroviricota; Caudoviricetes; Caudovirales; Siphoviridae	VPF-class	TRUE
CHN_GD_HP_1041515||full_1	Viruses; Duplodnaviria; Heunggongvirae; Uroviricota; Caudoviricetes; Caudovirales; Siphoviridae	VPF-class
CHN_GD_HP_1043554	Viruses; Duplodnaviria; Heunggongvirae; Uroviricota; Caudoviricetes; Caudovirales; Siphoviridae	VPF-class
CHN_GD_HP_1044689	Viruses; Duplodnaviria; Heunggongvirae; Uroviricota; Caudoviricetes; Caudovirales; Podoviridae	VPF-class
CHN_GD_HP_1067312||full	Viruses; Duplodnaviria; Heunggongvirae; Uroviricota; Caudoviricetes; Caudovirales; Podoviridae	VPF-class
CHN_GD_HP_1076820	Viruses; Duplodnaviria; Heunggongvirae; Uroviricota; Caudoviricetes; Caudovirales; Siphoviridae	VPF-class
CHN_GD_HP_1077966	Viruses; Duplodnaviria; Heunggongvirae; Uroviricota; Caudoviricetes; Caudovirales; Myoviridae	VPF-class
CHN_GD_HP_10839	Viruses; Duplodnaviria; Heunggongvirae; Uroviricota; Caudoviricetes; Caudovirales; Myoviridae	VPF-class
CHN_GD_HP_1083901	Viruses; Duplodnaviria; Heunggongvirae; Uroviricota; Caudoviricetes; Caudovirales; Siphoviridae	VPF-class
CHN_GD_HP_1085980	Viruses; Duplodnaviria; Heunggongvirae; Uroviricota; Caudoviricetes; Caudovirales; Podoviridae	VPF-class
CHN_GD_HP_1092554	Viruses; Duplodnaviria; Heunggongvirae; Uroviricota; Caudoviricetes; Caudovirales; Podoviridae	VPF-class
CHN_GD_HP_1096153	Viruses; Duplodnaviria; Heunggongvirae; Uroviricota; Caudoviricetes; Caudovirales; Podoviridae	VPF-class
CHN_GD_HP_1098804||full	Viruses; Duplodnaviria; Heunggongvirae; Uroviricota; Caudoviricetes; Caudovirales; Podoviridae	VPF-class
CHN_GD_HP_1104026	Viruses; Duplodnaviria; Heunggongvirae; Uroviricota; Caudoviricetes; Caudovirales; Podoviridae	VPF-class
CHN_GD_HP_1121268||full	Viruses; Duplodnaviria; Heunggongvirae; Uroviricota; Caudoviricetes; Caudovirales; Myoviridae	VPF-class
CHN_GD_HP_1126164	Viruses; Duplodnaviria; Heunggongvirae; Uroviricota; Caudoviricetes; Caudovirales; Siphoviridae	VPF-class
CHN_GD_HP_1129039	Viruses; Duplodnaviria; Heunggongvirae; Uroviricota; Caudoviricetes; Caudovirales; Podoviridae	VPF-class
CHN_GD_HP_113552||full	Viruses; Duplodnaviria; Heunggongvirae; Uroviricota; Caudoviricetes; Caudovirales; Podoviridae	VPF-class
CHN_GD_HP_1142667	Viruses; Duplodnaviria; Heunggongvirae; Uroviricota; Caudoviricetes; Caudovirales; Podoviridae	VPF-class
CHN_GD_HP_1143532||full	Viruses; Duplodnaviria; Heunggongvirae; Uroviricota; Caudoviricetes; Caudovirales; Siphoviridae	VPF-class
CHN_GD_HP_1163012||full	Viruses; Duplodnaviria; Heunggongvirae; Uroviricota; Caudoviricetes; Caudovirales; Siphoviridae	VPF-class
CHN_GD_HP_1166832||full	Viruses; Duplodnaviria; Heunggongvirae; Uroviricota; Caudoviricetes; Caudovirales; Siphoviridae	VPF-class
CHN_GD_HP_1168482||full	Viruses; Duplodnaviria; Heunggongvirae; Uroviricota; Caudoviricetes; Caudovirales; Myoviridae	VPF-class
CHN_GD_HP_1172925	Viruses; Duplodnaviria; Heunggongvirae; Uroviricota; Caudoviricetes; Caudovirales; Podoviridae	VPF-class
CHN_GD_HP_1177851_fragment_4	Viruses; Duplodnaviria; Heunggongvirae; Uroviricota; Caudoviricetes; Caudovirales; Myoviridae	VPF-class
CHN_GD_HP_117870	Viruses; Duplodnaviria; Heunggongvirae; Uroviricota; Caudoviricetes; Caudovirales; Myoviridae	VPF-class
CHN_GD_HP_1186961	Viruses; Duplodnaviria; Heunggongvirae; Uroviricota; Caudoviricetes; Caudovirales; Siphoviridae	VPF-class
CHN_GD_HP_119384	Viruses; Duplodnaviria; Heunggongvirae; Uroviricota; Caudoviricetes; Caudovirales; Siphoviridae	VPF-class
CHN_GD_HP_1194273	Viruses; Duplodnaviria; Heunggongvirae; Uroviricota; Caudoviricetes; Caudovirales; Siphoviridae	VPF-class	TRUE
CHN_GD_HP_1197691||full	Viruses; Duplodnaviria; Heunggongvirae; Uroviricota; Caudoviricetes; Caudovirales; Siphoviridae	VPF-class
CHN_GD_HP_1199435	Viruses; Duplodnaviria; Heunggongvirae; Uroviricota; Caudoviricetes; Caudovirales; Podoviridae	VPF-class
CHN_GD_HP_1199643	Viruses; Duplodnaviria; Heunggongvirae; Uroviricota; Caudoviricetes; Caudovirales; Podoviridae	VPF-class
CHN_GD_HP_1210203	Viruses; Duplodnaviria; Heunggongvirae; Uroviricota; Caudoviricetes; Caudovirales; Myoviridae	VPF-class
CHN_GD_HP_1225327	Viruses; Varidnaviria; Bamfordvirae; Nucleocytoviricota; Megaviricetes; Pimascovirales; Iridoviridae	VPF-class
CHN_GD_HP_1229643	Viruses; Duplodnaviria; Heunggongvirae; Uroviricota; Caudoviricetes; Caudovirales; Myoviridae	VPF-class
CHN_GD_HP_1236589||full	Viruses; Duplodnaviria; Heunggongvirae; Uroviricota; Caudoviricetes; Caudovirales; Siphoviridae	VPF-class
CHN_GD_HP_1265677||full	Viruses; Duplodnaviria; Heunggongvirae; Uroviricota; Caudoviricetes; Caudovirales; Myoviridae	VPF-class
CHN_GD_HP_1278334	Viruses; Duplodnaviria; Heunggongvirae; Uroviricota; Caudoviricetes; Caudovirales; Podoviridae	VPF-class
CHN_GD_HP_129883	Viruses; Duplodnaviria; Heunggongvirae; Uroviricota; Caudoviricetes; Caudovirales; Podoviridae	vContact2
CHN_GD_HP_130657||full	Viruses; Duplodnaviria; Heunggongvirae; Uroviricota; Caudoviricetes; Caudovirales; Podoviridae	VPF-class
CHN_GD_HP_1308390	Viruses; Duplodnaviria; Heunggongvirae; Uroviricota; Caudoviricetes; Caudovirales; Siphoviridae	VPF-class	TRUE
CHN_GD_HP_1323642	Viruses; Duplodnaviria; Heunggongvirae; Uroviricota; Caudoviricetes; Caudovirales; Siphoviridae	VPF-class	TRUE
CHN_GD_HP_1330812	Viruses; Duplodnaviria; Heunggongvirae; Uroviricota; Caudoviricetes; Caudovirales; Podoviridae	VPF-class
CHN_GD_HP_1359270	Viruses; Duplodnaviria; Heunggongvirae; Uroviricota; Caudoviricetes; Caudovirales; Siphoviridae	VPF-class
CHN_GD_HP_1371439||full	Viruses; Duplodnaviria; Heunggongvirae; Uroviricota; Caudoviricetes; Caudovirales; Myoviridae	VPF-class
CHN_GD_HP_1378747	Viruses; Duplodnaviria; Heunggongvirae; Uroviricota; Caudoviricetes; Caudovirales; Siphoviridae	VPF-class
CHN_GD_HP_1383082	Viruses; Duplodnaviria; Heunggongvirae; Uroviricota; Caudoviricetes; Caudovirales; Myoviridae	VPF-class
CHN_GD_HP_1388355||full	Viruses; Duplodnaviria; Heunggongvirae; Uroviricota; Caudoviricetes; Caudovirales; Siphoviridae	VPF-class	TRUE
CHN_GD_HP_1409157	Viruses; Duplodnaviria; Heunggongvirae; Uroviricota; Caudoviricetes; Caudovirales; Siphoviridae	VPF-class	TRUE
CHN_GD_HP_1411045	Viruses; Duplodnaviria; Heunggongvirae; Uroviricota; Caudoviricetes; Caudovirales; Myoviridae	VPF-class
CHN_GD_HP_1444610	Viruses; Duplodnaviria; Heunggongvirae; Uroviricota; Caudoviricetes; Caudovirales; Siphoviridae	VPF-class
CHN_GD_HP_1446785||full	Viruses; Duplodnaviria; Heunggongvirae; Uroviricota; Caudoviricetes; Caudovirales; Siphoviridae	VPF-class	TRUE
CHN_GD_HP_1450935	Viruses; Duplodnaviria; Heunggongvirae; Uroviricota; Caudoviricetes; Caudovirales; Siphoviridae	VPF-class
CHN_GD_HP_1465898	Viruses; Duplodnaviria; Heunggongvirae; Uroviricota; Caudoviricetes; Caudovirales; Myoviridae	VPF-class
CHN_GD_HP_1469706	Viruses; Duplodnaviria; Heunggongvirae; Uroviricota; Caudoviricetes; Caudovirales; Podoviridae	VPF-class
CHN_GD_HP_1474419	Viruses; Duplodnaviria; Heunggongvirae; Uroviricota; Caudoviricetes; Caudovirales; Podoviridae	VPF-class
CHN_GD_HP_14766||full	Viruses; Varidnaviria; Bamfordvirae; Nucleocytoviricota; Megaviricetes; Algavirales; Phycodnaviridae	VPF-class
CHN_GD_HP_147668	Viruses; Duplodnaviria; Heunggongvirae; Uroviricota; Caudoviricetes; Caudovirales; Podoviridae	VPF-class
CHN_GD_HP_1477805	Viruses; Duplodnaviria; Heunggongvirae; Uroviricota; Caudoviricetes; Caudovirales; Siphoviridae	VPF-class
CHN_GD_HP_1484122	Viruses; Duplodnaviria; Heunggongvirae; Uroviricota; Caudoviricetes; Caudovirales; Siphoviridae	VPF-class	TRUE
CHN_GD_HP_1486563	Viruses; Duplodnaviria; Heunggongvirae; Uroviricota; Caudoviricetes; Caudovirales; Podoviridae	VPF-class
CHN_GD_HP_1497075||full	Viruses; Duplodnaviria; Heunggongvirae; Uroviricota; Caudoviricetes; Caudovirales; Myoviridae	VPF-class
CHN_GD_HP_1516667||full	Viruses; Duplodnaviria; Heunggongvirae; Uroviricota; Caudoviricetes; Caudovirales; Siphoviridae	VPF-class
CHN_GD_HP_1527612	Viruses; Duplodnaviria; Heunggongvirae; Uroviricota; Caudoviricetes; Caudovirales; Myoviridae	VPF-class
CHN_GD_HP_1536731||full	Viruses; Duplodnaviria; Heunggongvirae; Uroviricota; Caudoviricetes; Caudovirales; Siphoviridae	VPF-class
CHN_GD_HP_1539822||full	Viruses; Duplodnaviria; Heunggongvirae; Uroviricota; Caudoviricetes; Caudovirales; Siphoviridae	VPF-class	TRUE
CHN_GD_HP_1587870	Viruses; Duplodnaviria; Heunggongvirae; Uroviricota; Caudoviricetes; Caudovirales; Siphoviridae	VPF-class
CHN_GD_HP_1590686||full	Viruses; Duplodnaviria; Heunggongvirae; Uroviricota; Caudoviricetes; Caudovirales; Podoviridae	VPF-class
CHN_GD_HP_1602091	Viruses; Duplodnaviria; Heunggongvirae; Uroviricota; Caudoviricetes; Caudovirales; Siphoviridae	VPF-class
CHN_GD_HP_1605266||full	Viruses; Duplodnaviria; Heunggongvirae; Uroviricota; Caudoviricetes; Caudovirales; Podoviridae	VPF-class
CHN_GD_HP_1615672||full	Viruses; Duplodnaviria; Heunggongvirae; Uroviricota; Caudoviricetes; Caudovirales; Siphoviridae	VPF-class
CHN_GD_HP_161700	Viruses; Duplodnaviria; Heunggongvirae; Uroviricota; Caudoviricetes; Caudovirales; Siphoviridae	VPF-class
CHN_GD_HP_1622371	Viruses; Duplodnaviria; Heunggongvirae; Uroviricota; Caudoviricetes; Caudovirales; Siphoviridae	vContact2
CHN_GD_HP_1624743	Viruses; Duplodnaviria; Heunggongvirae; Uroviricota; Caudoviricetes; Caudovirales; Siphoviridae	VPF-class	TRUE
CHN_GD_HP_1632589	Viruses; Duplodnaviria; Heunggongvirae; Uroviricota; Caudoviricetes; Caudovirales; Siphoviridae	VPF-class
CHN_GD_HP_1634233	Viruses; Duplodnaviria; Heunggongvirae; Uroviricota; Caudoviricetes; Caudovirales; Myoviridae	VPF-class
CHN_GD_HP_1651241	Viruses; Duplodnaviria; Heunggongvirae; Uroviricota; Caudoviricetes; Caudovirales; Podoviridae	VPF-class
CHN_GD_HP_1666295	Viruses; Duplodnaviria; Heunggongvirae; Uroviricota; Caudoviricetes; Caudovirales; Myoviridae	VPF-class
CHN_GD_HP_1677507||full	Viruses; Duplodnaviria; Heunggongvirae; Uroviricota; Caudoviricetes; Caudovirales; Siphoviridae	VPF-class
CHN_GD_HP_169788	Viruses; Duplodnaviria; Heunggongvirae; Uroviricota; Caudoviricetes; Caudovirales; Podoviridae	VPF-class
CHN_GD_HP_1704309	Viruses; Duplodnaviria; Heunggongvirae; Uroviricota; Caudoviricetes; Caudovirales; Podoviridae	VPF-class
CHN_GD_HP_1711589	Viruses; Duplodnaviria; Heunggongvirae; Uroviricota; Caudoviricetes; Caudovirales; Siphoviridae	VPF-class
CHN_GD_HP_1714436	Viruses; Duplodnaviria; Heunggongvirae; Uroviricota; Caudoviricetes; Caudovirales; Siphoviridae	VPF-class
CHN_GD_HP_1715954	Viruses; Duplodnaviria; Heunggongvirae; Uroviricota; Caudoviricetes; Caudovirales; Myoviridae	VPF-class
CHN_GD_HP_1715962	Viruses; Duplodnaviria; Heunggongvirae; Uroviricota; Caudoviricetes; Caudovirales; Podoviridae	VPF-class
CHN_GD_HP_1725129	Viruses; Duplodnaviria; Heunggongvirae; Uroviricota; Caudoviricetes; Caudovirales; Siphoviridae	VPF-class
CHN_GD_HP_174432	Viruses; Duplodnaviria; Heunggongvirae; Uroviricota; Caudoviricetes; Caudovirales; Podoviridae	VPF-class
CHN_GD_HP_1759907	Viruses; Duplodnaviria; Heunggongvirae; Uroviricota; Caudoviricetes; Caudovirales; Siphoviridae	VPF-class
CHN_GD_HP_1767960	Viruses; Duplodnaviria; Heunggongvirae; Uroviricota; Caudoviricetes; Caudovirales; Podoviridae	VPF-class
CHN_GD_HP_1770040||full	Viruses; Duplodnaviria; Heunggongvirae; Uroviricota; Caudoviricetes; Caudovirales; Podoviridae	VPF-class
CHN_GD_HP_1770138||full	Viruses; Duplodnaviria; Heunggongvirae; Uroviricota; Caudoviricetes; Caudovirales; Podoviridae	VPF-class
CHN_GD_HP_1771543	Viruses; Duplodnaviria; Heunggongvirae; Uroviricota; Caudoviricetes; Caudovirales; Siphoviridae	VPF-class	TRUE
CHN_GD_HP_1783369||full	Viruses; Duplodnaviria; Heunggongvirae; Uroviricota; Caudoviricetes; Caudovirales; Siphoviridae	VPF-class	TRUE
CHN_GD_HP_1795672	Viruses; Duplodnaviria; Heunggongvirae; Uroviricota; Caudoviricetes; Caudovirales; Siphoviridae	VPF-class
CHN_GD_HP_1796663	Viruses; Duplodnaviria; Heunggongvirae; Uroviricota; Caudoviricetes; Caudovirales; Podoviridae	VPF-class
CHN_GD_HP_1797667||full	Viruses; Duplodnaviria; Heunggongvirae; Uroviricota; Caudoviricetes; Caudovirales; Siphoviridae	VPF-class	TRUE
CHN_GD_HP_1804326	Viruses; Duplodnaviria; Heunggongvirae; Uroviricota; Caudoviricetes; Caudovirales; Siphoviridae	VPF-class	TRUE
CHN_GD_HP_1813714	Viruses; Duplodnaviria; Heunggongvirae; Uroviricota; Caudoviricetes; Caudovirales; Podoviridae	VPF-class
CHN_GD_HP_182798	Viruses; Duplodnaviria; Heunggongvirae; Uroviricota; Caudoviricetes; Caudovirales; Siphoviridae	VPF-class
CHN_GD_HP_1844205||full	Viruses; Duplodnaviria; Heunggongvirae; Uroviricota; Caudoviricetes; Caudovirales; Podoviridae	VPF-class
CHN_GD_HP_1852844||full	Viruses; Duplodnaviria; Heunggongvirae; Uroviricota; Caudoviricetes; Caudovirales; Myoviridae	VPF-class
CHN_GD_HP_1865715	Viruses; Duplodnaviria; Heunggongvirae; Uroviricota; Caudoviricetes; Caudovirales; Myoviridae	VPF-class
CHN_GD_HP_1872698	Viruses; Duplodnaviria; Heunggongvirae; Uroviricota; Caudoviricetes; Caudovirales; Myoviridae	VPF-class
CHN_GD_HP_1875456||full	Viruses; Duplodnaviria; Heunggongvirae; Uroviricota; Caudoviricetes; Caudovirales; Siphoviridae	VPF-class
CHN_GD_HP_1878690	Viruses; Duplodnaviria; Heunggongvirae; Uroviricota; Caudoviricetes; Caudovirales; Podoviridae	VPF-class
CHN_GD_HP_1878834	Viruses; Duplodnaviria; Heunggongvirae; Uroviricota; Caudoviricetes; Caudovirales; Podoviridae	VPF-class
CHN_GD_HP_1901605	Viruses; Duplodnaviria; Heunggongvirae; Uroviricota; Caudoviricetes; Caudovirales; Siphoviridae	VPF-class
CHN_GD_HP_1906825	Viruses; Duplodnaviria; Heunggongvirae; Uroviricota; Caudoviricetes; Caudovirales; Siphoviridae	VPF-class
CHN_GD_HP_1910984||full	Viruses; Duplodnaviria; Heunggongvirae; Uroviricota; Caudoviricetes; Caudovirales; Siphoviridae	VPF-class	TRUE
CHN_GD_HP_1914649	Viruses; Duplodnaviria; Heunggongvirae; Uroviricota; Caudoviricetes; Caudovirales; Siphoviridae	VPF-class	TRUE
CHN_GD_HP_1927917||full	Viruses; Duplodnaviria; Heunggongvirae; Uroviricota; Caudoviricetes; Caudovirales; Podoviridae	VPF-class
CHN_GD_HP_1942271	Viruses; Duplodnaviria; Heunggongvirae; Uroviricota; Caudoviricetes; Caudovirales; Myoviridae	VPF-class
CHN_GD_HP_1945420||full	Viruses; Duplodnaviria; Heunggongvirae; Uroviricota; Caudoviricetes; Caudovirales; Siphoviridae	VPF-class
CHN_GD_HP_195056	Viruses; Duplodnaviria; Heunggongvirae; Uroviricota; Caudoviricetes; Caudovirales; Siphoviridae	VPF-class	TRUE
CHN_GD_HP_197058||full	Viruses; Varidnaviria; Bamfordvirae; Nucleocytoviricota; Pokkesviricetes; Chitovirales; Poxviridae	VPF-class
CHN_GD_HP_1984603||full	Viruses; Duplodnaviria; Heunggongvirae; Uroviricota; Caudoviricetes; Caudovirales; Myoviridae	VPF-class
CHN_GD_HP_1985748	Viruses; Duplodnaviria; Heunggongvirae; Uroviricota; Caudoviricetes; Caudovirales; Podoviridae	VPF-class
CHN_GD_HP_1986311	Viruses; Duplodnaviria; Heunggongvirae; Uroviricota; Caudoviricetes; Caudovirales; Podoviridae	VPF-class
CHN_GD_HP_1998827	Viruses; Duplodnaviria; Heunggongvirae; Uroviricota; Caudoviricetes; Caudovirales; Podoviridae	VPF-class
CHN_GD_HP_1998838	Viruses; Duplodnaviria; Heunggongvirae; Uroviricota; Caudoviricetes; Caudovirales; Siphoviridae	VPF-class
CHN_GD_HP_200226	Viruses; Duplodnaviria; Heunggongvirae; Uroviricota; Caudoviricetes; Caudovirales; Podoviridae	VPF-class
CHN_GD_HP_2005236||full	Viruses; Duplodnaviria; Heunggongvirae; Uroviricota; Caudoviricetes; Caudovirales; Podoviridae	VPF-class
CHN_GD_HP_2005502||full	Viruses; Duplodnaviria; Heunggongvirae; Uroviricota; Caudoviricetes; Caudovirales; Myoviridae	VPF-class
CHN_GD_HP_2014322	Viruses; Duplodnaviria; Heunggongvirae; Uroviricota; Caudoviricetes; Caudovirales; Siphoviridae	VPF-class
CHN_GD_HP_2018742||full	Viruses; Duplodnaviria; Heunggongvirae; Uroviricota; Caudoviricetes; Caudovirales; Myoviridae	VPF-class
CHN_GD_HP_202095||full	Viruses; Duplodnaviria; Heunggongvirae; Uroviricota; Caudoviricetes; Caudovirales; Podoviridae	VPF-class
CHN_GD_HP_2027325	Viruses; Duplodnaviria; Heunggongvirae; Uroviricota; Caudoviricetes; Caudovirales; Podoviridae	VPF-class
CHN_GD_HP_2028867||full	Viruses; Duplodnaviria; Heunggongvirae; Uroviricota; Caudoviricetes; Caudovirales; Siphoviridae	VPF-class	TRUE
CHN_GD_HP_2034426	Viruses; Duplodnaviria; Heunggongvirae; Uroviricota; Caudoviricetes; Caudovirales; Podoviridae	VPF-class
CHN_GD_HP_2039162||full	Viruses; Duplodnaviria; Heunggongvirae; Uroviricota; Caudoviricetes; Caudovirales; Podoviridae	VPF-class
CHN_GD_HP_2052369	Viruses; Duplodnaviria; Heunggongvirae; Uroviricota; Caudoviricetes; Caudovirales; Podoviridae	VPF-class
CHN_GD_HP_2063728||full	Viruses; Duplodnaviria; Heunggongvirae; Uroviricota; Caudoviricetes; Caudovirales; Myoviridae	VPF-class
CHN_GD_HP_2073871||full	Viruses; Duplodnaviria; Heunggongvirae; Uroviricota; Caudoviricetes; Caudovirales; Myoviridae	VPF-class
CHN_GD_HP_2090441||full	Viruses; Duplodnaviria; Heunggongvirae; Uroviricota; Caudoviricetes; Caudovirales; Podoviridae	VPF-class
CHN_GD_HP_2091547	Viruses; Duplodnaviria; Heunggongvirae; Uroviricota; Caudoviricetes; Caudovirales; Siphoviridae	VPF-class
CHN_GD_HP_2110586	Viruses; Duplodnaviria; Heunggongvirae; Uroviricota; Caudoviricetes; Caudovirales; Podoviridae	VPF-class
CHN_GD_HP_2115535	Viruses; Duplodnaviria; Heunggongvirae; Uroviricota; Caudoviricetes; Caudovirales; Myoviridae	VPF-class
CHN_GD_HP_2119062||full	Viruses; Duplodnaviria; Heunggongvirae; Uroviricota; Caudoviricetes; Caudovirales; Siphoviridae	VPF-class
CHN_GD_HP_214455	Viruses; Duplodnaviria; Heunggongvirae; Uroviricota; Caudoviricetes; Caudovirales; Siphoviridae	VPF-class
CHN_GD_HP_2167730	Viruses; Duplodnaviria; Heunggongvirae; Uroviricota; Caudoviricetes; Caudovirales; Podoviridae	VPF-class
CHN_GD_HP_2167807	Viruses; Duplodnaviria; Heunggongvirae; Uroviricota; Caudoviricetes; Caudovirales; Siphoviridae	VPF-class
CHN_GD_HP_2169195	Viruses; Duplodnaviria; Heunggongvirae; Uroviricota; Caudoviricetes; Caudovirales; Myoviridae	VPF-class
CHN_GD_HP_2180712	Viruses; Duplodnaviria; Heunggongvirae; Uroviricota; Caudoviricetes; Caudovirales; Siphoviridae	VPF-class
CHN_GD_HP_2187858	Viruses; Duplodnaviria; Heunggongvirae; Uroviricota; Caudoviricetes; Caudovirales; Podoviridae	VPF-class
CHN_GD_HP_2189668	Viruses; Duplodnaviria; Heunggongvirae; Uroviricota; Caudoviricetes; Caudovirales; Podoviridae	VPF-class
CHN_GD_HP_2195354	Viruses; Duplodnaviria; Heunggongvirae; Uroviricota; Caudoviricetes; Caudovirales; Siphoviridae	VPF-class
CHN_GD_HP_2201884	Viruses; Duplodnaviria; Heunggongvirae; Uroviricota; Caudoviricetes; Caudovirales; Siphoviridae	VPF-class	TRUE
CHN_GD_HP_2203690	Viruses; Duplodnaviria; Heunggongvirae; Uroviricota; Caudoviricetes; Caudovirales; Siphoviridae	VPF-class
CHN_GD_HP_2203839	Viruses; Duplodnaviria; Heunggongvirae; Uroviricota; Caudoviricetes; Caudovirales; Siphoviridae	VPF-class	TRUE
CHN_GD_HP_2214540	Viruses; Duplodnaviria; Heunggongvirae; Uroviricota; Caudoviricetes; Caudovirales; Siphoviridae	vContact2
CHN_GD_HP_2221333||full	Viruses; Duplodnaviria; Heunggongvirae; Uroviricota; Caudoviricetes; Caudovirales; Siphoviridae	VPF-class
CHN_GD_HP_2226870	Viruses; Duplodnaviria; Heunggongvirae; Uroviricota; Caudoviricetes; Caudovirales; Podoviridae	VPF-class
CHN_GD_HP_2242964	Viruses; Duplodnaviria; Heunggongvirae; Uroviricota; Caudoviricetes; Caudovirales; Podoviridae	VPF-class
CHN_GD_HP_2251413	Viruses; Duplodnaviria; Heunggongvirae; Uroviricota; Caudoviricetes; Caudovirales; Myoviridae	VPF-class
CHN_GD_HP_2278050	Viruses; Duplodnaviria; Heunggongvirae; Uroviricota; Caudoviricetes; Caudovirales; Siphoviridae	VPF-class	TRUE
CHN_GD_HP_2283935	Viruses; Duplodnaviria; Heunggongvirae; Uroviricota; Caudoviricetes; Caudovirales; Siphoviridae	VPF-class
CHN_GD_HP_2289984	Viruses; Duplodnaviria; Heunggongvirae; Uroviricota; Caudoviricetes; Caudovirales; Siphoviridae	VPF-class
CHN_GD_HP_229088	Viruses; Duplodnaviria; Heunggongvirae; Uroviricota; Caudoviricetes; Caudovirales; Siphoviridae	vContact2
CHN_GD_HP_2320694	Viruses; Duplodnaviria; Heunggongvirae; Uroviricota; Caudoviricetes; Caudovirales; Podoviridae	VPF-class
CHN_GD_HP_2344037	Viruses; Duplodnaviria; Heunggongvirae; Uroviricota; Caudoviricetes; Caudovirales; Podoviridae	VPF-class
CHN_GD_HP_2344059||full	Viruses; Duplodnaviria; Heunggongvirae; Uroviricota; Caudoviricetes; Caudovirales; Podoviridae	VPF-class
CHN_GD_HP_250844	Viruses; Duplodnaviria; Heunggongvirae; Uroviricota; Caudoviricetes; Caudovirales; Podoviridae	VPF-class
CHN_GD_HP_260320	Viruses; Duplodnaviria; Heunggongvirae; Uroviricota; Caudoviricetes; Caudovirales; Podoviridae	VPF-class
CHN_GD_HP_270303	Viruses; Duplodnaviria; Heunggongvirae; Uroviricota; Caudoviricetes; Caudovirales; Siphoviridae	VPF-class
CHN_GD_HP_272860	Viruses; Duplodnaviria; Heunggongvirae; Uroviricota; Caudoviricetes; Caudovirales; Siphoviridae	VPF-class
CHN_GD_HP_285760	Viruses; Duplodnaviria; Heunggongvirae; Uroviricota; Caudoviricetes; Caudovirales; Siphoviridae	VPF-class
CHN_GD_HP_292445||full	Viruses; Duplodnaviria; Heunggongvirae; Uroviricota; Caudoviricetes; Caudovirales; Myoviridae	VPF-class
CHN_GD_HP_294165||full	Viruses; Duplodnaviria; Heunggongvirae; Uroviricota; Caudoviricetes; Caudovirales; Podoviridae	VPF-class
CHN_GD_HP_297730	Viruses; Duplodnaviria; Heunggongvirae; Uroviricota; Caudoviricetes; Caudovirales; Siphoviridae	VPF-class
CHN_GD_HP_299794||full	Viruses; Duplodnaviria; Heunggongvirae; Uroviricota; Caudoviricetes; Caudovirales; Podoviridae	VPF-class
CHN_GD_HP_308021	Viruses; Duplodnaviria; Heunggongvirae; Uroviricota; Caudoviricetes; Caudovirales; Myoviridae	VPF-class
CHN_GD_HP_309704||full	Viruses; Duplodnaviria; Heunggongvirae; Uroviricota; Caudoviricetes; Caudovirales; Podoviridae	VPF-class
CHN_GD_HP_322087	Viruses; Duplodnaviria; Heunggongvirae; Uroviricota; Caudoviricetes; Caudovirales; Siphoviridae	VPF-class
CHN_GD_HP_32860	Viruses; Duplodnaviria; Heunggongvirae; Uroviricota; Caudoviricetes; Caudovirales; Podoviridae	VPF-class
CHN_GD_HP_340615	Viruses; Duplodnaviria; Heunggongvirae; Uroviricota; Caudoviricetes; Caudovirales; Siphoviridae	VPF-class	TRUE
CHN_GD_HP_342667	Viruses; Duplodnaviria; Heunggongvirae; Uroviricota; Caudoviricetes; Caudovirales; Podoviridae	VPF-class
CHN_GD_HP_349210	Viruses; Duplodnaviria; Heunggongvirae; Uroviricota; Caudoviricetes; Caudovirales; Podoviridae	VPF-class
CHN_GD_HP_349221	Viruses; Duplodnaviria; Heunggongvirae; Uroviricota; Caudoviricetes; Caudovirales; Podoviridae	VPF-class
CHN_GD_HP_364913||full	Viruses; Duplodnaviria; Heunggongvirae; Uroviricota; Caudoviricetes; Caudovirales; Siphoviridae	VPF-class
CHN_GD_HP_373180	Viruses; Duplodnaviria; Heunggongvirae; Uroviricota; Caudoviricetes; Caudovirales; Siphoviridae	VPF-class
CHN_GD_HP_383982	Viruses; Duplodnaviria; Heunggongvirae; Uroviricota; Caudoviricetes; Caudovirales; Podoviridae	VPF-class
CHN_GD_HP_386631||full	Viruses; Duplodnaviria; Heunggongvirae; Uroviricota; Caudoviricetes; Caudovirales; Myoviridae	VPF-class
CHN_GD_HP_390833	Viruses; Duplodnaviria; Heunggongvirae; Uroviricota; Caudoviricetes; Caudovirales; Myoviridae	VPF-class
CHN_GD_HP_392648	Viruses; Duplodnaviria; Heunggongvirae; Uroviricota; Caudoviricetes; Caudovirales; Siphoviridae	VPF-class
CHN_GD_HP_393071||full	Viruses; Duplodnaviria; Heunggongvirae; Uroviricota; Caudoviricetes; Caudovirales; Podoviridae	VPF-class
CHN_GD_HP_395957	Viruses; Duplodnaviria; Heunggongvirae; Uroviricota; Caudoviricetes; Caudovirales; Podoviridae	VPF-class
CHN_GD_HP_406796||full	Viruses; Duplodnaviria; Heunggongvirae; Uroviricota; Caudoviricetes; Caudovirales; Siphoviridae	VPF-class
CHN_GD_HP_409886	Viruses; Duplodnaviria; Heunggongvirae; Uroviricota; Caudoviricetes; Caudovirales; Siphoviridae	VPF-class
CHN_GD_HP_412202	Viruses; Duplodnaviria; Heunggongvirae; Uroviricota; Caudoviricetes; Caudovirales; Myoviridae	VPF-class
CHN_GD_HP_416778	Viruses; Duplodnaviria; Heunggongvirae; Uroviricota; Caudoviricetes; Caudovirales; Myoviridae	VPF-class
CHN_GD_HP_4197	Viruses; Duplodnaviria; Heunggongvirae; Uroviricota; Caudoviricetes; Caudovirales; Siphoviridae	VPF-class
CHN_GD_HP_419936	Viruses; Duplodnaviria; Heunggongvirae; Uroviricota; Caudoviricetes; Caudovirales; Podoviridae	VPF-class
CHN_GD_HP_428004||full	Viruses; Duplodnaviria; Heunggongvirae; Uroviricota; Caudoviricetes; Caudovirales; Myoviridae	VPF-class
CHN_GD_HP_431981	Viruses; Duplodnaviria; Heunggongvirae; Uroviricota; Caudoviricetes; Caudovirales; Siphoviridae	VPF-class	TRUE
CHN_GD_HP_436035	Viruses; Duplodnaviria; Heunggongvirae; Uroviricota; Caudoviricetes; Caudovirales; Siphoviridae	VPF-class	TRUE
CHN_GD_HP_438167	Viruses; Duplodnaviria; Heunggongvirae; Uroviricota; Caudoviricetes; Caudovirales; Podoviridae	VPF-class
CHN_GD_HP_441860||full	Viruses; Duplodnaviria; Heunggongvirae; Uroviricota; Caudoviricetes; Caudovirales; Myoviridae	VPF-class
CHN_GD_HP_44475	Viruses; Duplodnaviria; Heunggongvirae; Uroviricota; Caudoviricetes; Caudovirales; Siphoviridae	VPF-class
CHN_GD_HP_450075	Viruses; Duplodnaviria; Heunggongvirae; Uroviricota; Caudoviricetes; Caudovirales; Podoviridae	VPF-class
CHN_GD_HP_450306	Viruses; Duplodnaviria; Heunggongvirae; Uroviricota; Caudoviricetes; Caudovirales; Podoviridae	VPF-class
CHN_GD_HP_461729||full	Viruses; Duplodnaviria; Heunggongvirae; Uroviricota; Caudoviricetes; Caudovirales; Siphoviridae	VPF-class
CHN_GD_HP_465133	Viruses; Duplodnaviria; Heunggongvirae; Uroviricota; Caudoviricetes; Caudovirales; Myoviridae	VPF-class
CHN_GD_HP_483167||full	Viruses; Duplodnaviria; Heunggongvirae; Uroviricota; Caudoviricetes; Caudovirales; Podoviridae	VPF-class
CHN_GD_HP_492162||full	Viruses; Duplodnaviria; Heunggongvirae; Uroviricota; Caudoviricetes; Caudovirales; Podoviridae	VPF-class
CHN_GD_HP_508228	Viruses; Duplodnaviria; Heunggongvirae; Uroviricota; Caudoviricetes; Caudovirales; Podoviridae	VPF-class
CHN_GD_HP_519379	Viruses; Duplodnaviria; Heunggongvirae; Uroviricota; Caudoviricetes; Caudovirales; Podoviridae	VPF-class
CHN_GD_HP_555340	Viruses; Duplodnaviria; Heunggongvirae; Uroviricota; Caudoviricetes; Caudovirales; Podoviridae	VPF-class
CHN_GD_HP_556157	Viruses; Duplodnaviria; Heunggongvirae; Uroviricota; Caudoviricetes; Caudovirales; Podoviridae	VPF-class
CHN_GD_HP_561584	Viruses; Duplodnaviria; Heunggongvirae; Uroviricota; Caudoviricetes; Caudovirales; Myoviridae	VPF-class
CHN_GD_HP_585309||full	Viruses; Duplodnaviria; Heunggongvirae; Uroviricota; Caudoviricetes; Caudovirales; Podoviridae	VPF-class
CHN_GD_HP_587146	Viruses; Duplodnaviria; Heunggongvirae; Uroviricota; Caudoviricetes; Caudovirales; Podoviridae	VPF-class
CHN_GD_HP_594137||full	Viruses; Duplodnaviria; Heunggongvirae; Uroviricota; Caudoviricetes; Caudovirales; Siphoviridae	VPF-class
CHN_GD_HP_62631||full	Viruses; Duplodnaviria; Heunggongvirae; Uroviricota; Caudoviricetes; Caudovirales; Siphoviridae	VPF-class
CHN_GD_HP_628016	Viruses; Duplodnaviria; Heunggongvirae; Uroviricota; Caudoviricetes; Caudovirales; Siphoviridae	VPF-class
CHN_GD_HP_629947	Viruses; Duplodnaviria; Heunggongvirae; Uroviricota; Caudoviricetes; Caudovirales; Podoviridae	VPF-class
CHN_GD_HP_630900||full	Viruses; Duplodnaviria; Heunggongvirae; Uroviricota; Caudoviricetes; Caudovirales; Siphoviridae	VPF-class
CHN_GD_HP_633678	Viruses; Duplodnaviria; Heunggongvirae; Uroviricota; Caudoviricetes; Caudovirales; Siphoviridae	VPF-class	TRUE
CHN_GD_HP_639577	Viruses; Duplodnaviria; Heunggongvirae; Uroviricota; Caudoviricetes; Caudovirales; Myoviridae	VPF-class
CHN_GD_HP_64392	Viruses; Duplodnaviria; Heunggongvirae; Uroviricota; Caudoviricetes; Caudovirales; Siphoviridae	VPF-class
CHN_GD_HP_646132	Viruses; Duplodnaviria; Heunggongvirae; Uroviricota; Caudoviricetes; Caudovirales; Siphoviridae	VPF-class
CHN_GD_HP_657764	Viruses; Duplodnaviria; Heunggongvirae; Uroviricota; Caudoviricetes; Caudovirales; Siphoviridae	VPF-class	TRUE
CHN_GD_HP_660266	Viruses; Duplodnaviria; Heunggongvirae; Uroviricota; Caudoviricetes; Caudovirales; Myoviridae	VPF-class
CHN_GD_HP_677583	Viruses; Duplodnaviria; Heunggongvirae; Uroviricota; Caudoviricetes; Caudovirales; Siphoviridae	VPF-class
CHN_GD_HP_687679||full	Viruses; Duplodnaviria; Heunggongvirae; Uroviricota; Caudoviricetes; Caudovirales; Myoviridae	VPF-class
CHN_GD_HP_694921	Viruses; Duplodnaviria; Heunggongvirae; Uroviricota; Caudoviricetes; Caudovirales; Siphoviridae	VPF-class
CHN_GD_HP_69698||full	Viruses; Duplodnaviria; Heunggongvirae; Uroviricota; Caudoviricetes; Caudovirales; Podoviridae	VPF-class
CHN_GD_HP_705600||full	Viruses; Duplodnaviria; Heunggongvirae; Uroviricota; Caudoviricetes; Caudovirales; Podoviridae	VPF-class
CHN_GD_HP_712125	Viruses; Duplodnaviria; Heunggongvirae; Uroviricota; Caudoviricetes; Caudovirales; Myoviridae	VPF-class
CHN_GD_HP_733262	Viruses; Duplodnaviria; Heunggongvirae; Uroviricota; Caudoviricetes; Caudovirales; Siphoviridae	VPF-class
CHN_GD_HP_739985	Viruses; Duplodnaviria; Heunggongvirae; Uroviricota; Caudoviricetes; Caudovirales; Siphoviridae	VPF-class
CHN_GD_HP_741786||full	Viruses; Duplodnaviria; Heunggongvirae; Uroviricota; Caudoviricetes; Caudovirales; Myoviridae	vContact2
CHN_GD_HP_774075||full	Viruses; Duplodnaviria; Heunggongvirae; Uroviricota; Caudoviricetes; Caudovirales; Podoviridae	VPF-class
CHN_GD_HP_78351	Viruses; Duplodnaviria; Heunggongvirae; Uroviricota; Caudoviricetes; Caudovirales; Siphoviridae	VPF-class
CHN_GD_HP_788062||full	Viruses; Duplodnaviria; Heunggongvirae; Uroviricota; Caudoviricetes; Caudovirales; Podoviridae	VPF-class
CHN_GD_HP_791613	Viruses; Duplodnaviria; Heunggongvirae; Uroviricota; Caudoviricetes; Caudovirales; Siphoviridae	VPF-class
CHN_GD_HP_804111||full	Viruses; Duplodnaviria; Heunggongvirae; Uroviricota; Caudoviricetes; Caudovirales; Siphoviridae	VPF-class	TRUE
CHN_GD_HP_807092	Viruses; Duplodnaviria; Heunggongvirae; Uroviricota; Caudoviricetes; Caudovirales; Siphoviridae	VPF-class
CHN_GD_HP_812950||full_1	Viruses; Duplodnaviria; Heunggongvirae; Uroviricota; Caudoviricetes; Caudovirales; Siphoviridae	VPF-class
CHN_GD_HP_814746	Viruses; Duplodnaviria; Heunggongvirae; Uroviricota; Caudoviricetes; Caudovirales; Myoviridae	VPF-class
CHN_GD_HP_824807	Viruses; Duplodnaviria; Heunggongvirae; Uroviricota; Caudoviricetes; Caudovirales; Siphoviridae	VPF-class	TRUE
CHN_GD_HP_836939	Viruses; Duplodnaviria; Heunggongvirae; Uroviricota; Caudoviricetes; Caudovirales; Siphoviridae	VPF-class	TRUE
CHN_GD_HP_846331	Viruses; Duplodnaviria; Heunggongvirae; Uroviricota; Caudoviricetes; Caudovirales; Siphoviridae	VPF-class
CHN_GD_HP_847266	Viruses; Duplodnaviria; Heunggongvirae; Uroviricota; Caudoviricetes; Caudovirales; Podoviridae	VPF-class
CHN_GD_HP_858671||full	Viruses; Duplodnaviria; Heunggongvirae; Uroviricota; Caudoviricetes; Caudovirales; Siphoviridae	VPF-class
CHN_GD_HP_874483	Viruses; Duplodnaviria; Heunggongvirae; Uroviricota; Caudoviricetes; Caudovirales; Siphoviridae	VPF-class
CHN_GD_HP_874716||full	Viruses; Duplodnaviria; Heunggongvirae; Uroviricota; Caudoviricetes; Caudovirales; Podoviridae	VPF-class
CHN_GD_HP_886792	Viruses; Duplodnaviria; Heunggongvirae; Uroviricota; Caudoviricetes; Caudovirales; Podoviridae	vContact2
CHN_GD_HP_88875	Viruses; Duplodnaviria; Heunggongvirae; Uroviricota; Caudoviricetes; Caudovirales; Siphoviridae	VPF-class
CHN_GD_HP_892878||full	Viruses; Duplodnaviria; Heunggongvirae; Uroviricota; Caudoviricetes; Caudovirales; Siphoviridae	VPF-class
CHN_GD_HP_895214	Viruses; Duplodnaviria; Heunggongvirae; Uroviricota; Caudoviricetes; Caudovirales; Podoviridae	VPF-class
CHN_GD_HP_895535||full	Viruses; Duplodnaviria; Heunggongvirae; Uroviricota; Caudoviricetes; Caudovirales; Siphoviridae	VPF-class
CHN_GD_HP_89811	Viruses; Duplodnaviria; Heunggongvirae; Uroviricota; Caudoviricetes; Caudovirales; Siphoviridae	VPF-class
CHN_GD_HP_903711||full	Viruses; Duplodnaviria; Heunggongvirae; Uroviricota; Caudoviricetes; Caudovirales; Podoviridae	VPF-class
CHN_GD_HP_911172	Viruses; Duplodnaviria; Heunggongvirae; Uroviricota; Caudoviricetes; Caudovirales; Myoviridae	VPF-class
CHN_GD_HP_923266	Viruses; Duplodnaviria; Heunggongvirae; Uroviricota; Caudoviricetes; Caudovirales; Siphoviridae	VPF-class	TRUE
CHN_GD_HP_926350||full	Viruses; Duplodnaviria; Heunggongvirae; Uroviricota; Caudoviricetes; Caudovirales; Podoviridae	VPF-class
CHN_GD_HP_934711	Viruses; Duplodnaviria; Heunggongvirae; Uroviricota; Caudoviricetes; Caudovirales; Siphoviridae	VPF-class
CHN_GD_HP_940104||full	Viruses; Duplodnaviria; Heunggongvirae; Uroviricota; Caudoviricetes; Caudovirales; Myoviridae	VPF-class
CHN_GD_HP_9428	Viruses; Duplodnaviria; Heunggongvirae; Uroviricota; Caudoviricetes; Caudovirales; Myoviridae	VPF-class
CHN_GD_HP_943191||full	Viruses; Duplodnaviria; Heunggongvirae; Uroviricota; Caudoviricetes; Caudovirales; Siphoviridae	VPF-class
CHN_GD_HP_946561||full	Viruses; Duplodnaviria; Heunggongvirae; Uroviricota; Caudoviricetes; Caudovirales; Siphoviridae	VPF-class
CHN_GD_HP_977060	Viruses; Duplodnaviria; Heunggongvirae; Uroviricota; Caudoviricetes; Caudovirales; Podoviridae	VPF-class
CHN_GD_HP_984402||full	Viruses; Duplodnaviria; Heunggongvirae; Uroviricota; Caudoviricetes; Caudovirales; Podoviridae	VPF-class
CHN_GD_HP_986640_fragment_1_1	Viruses; Duplodnaviria; Heunggongvirae; Uroviricota; Caudoviricetes; Caudovirales; Siphoviridae	VPF-class
CHN_GD_HP_986910	Viruses; Duplodnaviria; Heunggongvirae; Uroviricota; Caudoviricetes; Caudovirales; Siphoviridae	VPF-class
CHN_GD_HP_990963	Viruses; Duplodnaviria; Heunggongvirae; Uroviricota; Caudoviricetes; Caudovirales; Myoviridae	VPF-class
CHN_GD_HP_994148	Viruses; Duplodnaviria; Heunggongvirae; Uroviricota; Caudoviricetes; Caudovirales; Siphoviridae	VPF-class
CHN_GD_HP_995304	Viruses; Duplodnaviria; Heunggongvirae; Uroviricota; Caudoviricetes; Caudovirales; Siphoviridae	VPF-class
CHN_GD_HP_995341||full	Viruses; Duplodnaviria; Heunggongvirae; Uroviricota; Caudoviricetes; Caudovirales; Podoviridae	VPF-class
CHN_GD_QS_1016379||full	Viruses; Duplodnaviria; Heunggongvirae; Uroviricota; Caudoviricetes; Caudovirales; Myoviridae	VPF-class
CHN_GD_QS_1018751	Viruses; Duplodnaviria; Heunggongvirae; Uroviricota; Caudoviricetes; Caudovirales; Myoviridae	VPF-class
CHN_GD_QS_1041522||full	Viruses; Duplodnaviria; Heunggongvirae; Uroviricota; Caudoviricetes; Caudovirales; Podoviridae	VPF-class
CHN_GD_QS_1044017||full	Viruses; Duplodnaviria; Heunggongvirae; Uroviricota; Caudoviricetes; Caudovirales; Podoviridae	VPF-class
CHN_GD_QS_1046885||full	Viruses; Duplodnaviria; Heunggongvirae; Uroviricota; Caudoviricetes; Caudovirales; Podoviridae	VPF-class
CHN_GD_QS_1047291	Viruses; Duplodnaviria; Heunggongvirae; Uroviricota; Caudoviricetes; Caudovirales; Podoviridae	VPF-class
CHN_GD_QS_1050787	Viruses; Duplodnaviria; Heunggongvirae; Uroviricota; Caudoviricetes; Caudovirales; Podoviridae	VPF-class
CHN_GD_QS_105155	Viruses; Duplodnaviria; Heunggongvirae; Uroviricota; Caudoviricetes; Caudovirales; Podoviridae	VPF-class
CHN_GD_QS_1062598||full	Viruses; Duplodnaviria; Heunggongvirae; Uroviricota; Caudoviricetes; Caudovirales; Podoviridae	VPF-class
CHN_GD_QS_1064356||full	Viruses; Duplodnaviria; Heunggongvirae; Uroviricota; Caudoviricetes; Caudovirales; Siphoviridae	VPF-class	TRUE
CHN_GD_QS_1072869_fragment_1	Viruses; Duplodnaviria; Heunggongvirae; Uroviricota; Caudoviricetes; Caudovirales; Siphoviridae	VPF-class
CHN_GD_QS_1077728	Viruses; Duplodnaviria; Heunggongvirae; Uroviricota; Caudoviricetes; Caudovirales; Siphoviridae	VPF-class
CHN_GD_QS_1078369	Viruses; Duplodnaviria; Heunggongvirae; Uroviricota; Caudoviricetes; Caudovirales; Podoviridae	VPF-class
CHN_GD_QS_1087285	Viruses; Duplodnaviria; Heunggongvirae; Uroviricota; Caudoviricetes; Caudovirales; Myoviridae	VPF-class	TRUE
CHN_GD_QS_1098423||full	Viruses; Duplodnaviria; Heunggongvirae; Uroviricota; Caudoviricetes; Caudovirales; Siphoviridae	VPF-class
CHN_GD_QS_111054||full	Viruses; Duplodnaviria; Heunggongvirae; Uroviricota; Caudoviricetes; Caudovirales; Podoviridae	VPF-class
CHN_GD_QS_1118135	Viruses; Duplodnaviria; Heunggongvirae; Uroviricota; Caudoviricetes; Caudovirales; Siphoviridae	VPF-class	TRUE
CHN_GD_QS_1118206	Viruses; Duplodnaviria; Heunggongvirae; Uroviricota; Caudoviricetes; Caudovirales; Podoviridae	VPF-class
CHN_GD_QS_1126249||full	Viruses; Duplodnaviria; Heunggongvirae; Uroviricota; Caudoviricetes; Caudovirales; Myoviridae	VPF-class
CHN_GD_QS_1144153||full	Viruses; Duplodnaviria; Heunggongvirae; Uroviricota; Caudoviricetes; Caudovirales; Siphoviridae	VPF-class	TRUE
CHN_GD_QS_1144825	Viruses; Duplodnaviria; Heunggongvirae; Uroviricota; Caudoviricetes; Caudovirales; Siphoviridae	VPF-class
CHN_GD_QS_1146407||full	Viruses; Duplodnaviria; Heunggongvirae; Uroviricota; Caudoviricetes; Caudovirales; Siphoviridae	VPF-class	TRUE
CHN_GD_QS_115810	Viruses; Duplodnaviria; Heunggongvirae; Uroviricota; Caudoviricetes; Caudovirales; Podoviridae	VPF-class
CHN_GD_QS_1177650	Viruses; Duplodnaviria; Heunggongvirae; Uroviricota; Caudoviricetes; Caudovirales; Siphoviridae	VPF-class	TRUE
CHN_GD_QS_1183217	Viruses; Duplodnaviria; Heunggongvirae; Uroviricota; Caudoviricetes; Caudovirales; Podoviridae	VPF-class
CHN_GD_QS_1189800	Viruses; Duplodnaviria; Heunggongvirae; Uroviricota; Caudoviricetes; Caudovirales; Siphoviridae	VPF-class
CHN_GD_QS_1200483	Viruses; Duplodnaviria; Heunggongvirae; Uroviricota; Caudoviricetes; Caudovirales; Podoviridae	VPF-class
CHN_GD_QS_1200576||full	Viruses; Duplodnaviria; Heunggongvirae; Uroviricota; Caudoviricetes; Caudovirales; Siphoviridae	VPF-class	TRUE
CHN_GD_QS_1201803	Viruses; Duplodnaviria; Heunggongvirae; Uroviricota; Caudoviricetes; Caudovirales; Myoviridae	VPF-class
CHN_GD_QS_1218403||full	Viruses; Duplodnaviria; Heunggongvirae; Uroviricota; Caudoviricetes; Caudovirales; Myoviridae	VPF-class
CHN_GD_QS_1222184	Viruses; Duplodnaviria; Heunggongvirae; Uroviricota; Caudoviricetes; Caudovirales; Siphoviridae	VPF-class	TRUE
CHN_GD_QS_122740	Viruses; Duplodnaviria; Heunggongvirae; Uroviricota; Caudoviricetes; Caudovirales; Siphoviridae	VPF-class	TRUE
CHN_GD_QS_1227826	Viruses; Duplodnaviria; Heunggongvirae; Uroviricota; Caudoviricetes; Caudovirales; Siphoviridae	VPF-class
CHN_GD_QS_1228689||full	Viruses; Duplodnaviria; Heunggongvirae; Uroviricota; Caudoviricetes; Caudovirales; Siphoviridae	VPF-class
CHN_GD_QS_123632	Viruses; Duplodnaviria; Heunggongvirae; Uroviricota; Caudoviricetes; Caudovirales; Siphoviridae	VPF-class
CHN_GD_QS_124028	Viruses; Duplodnaviria; Heunggongvirae; Uroviricota; Caudoviricetes; Caudovirales; Myoviridae	VPF-class
CHN_GD_QS_1244090	Viruses; Duplodnaviria; Heunggongvirae; Uroviricota; Caudoviricetes; Caudovirales; Podoviridae	VPF-class
CHN_GD_QS_1248710	Viruses; Duplodnaviria; Heunggongvirae; Uroviricota; Caudoviricetes; Caudovirales; Podoviridae	VPF-class
CHN_GD_QS_1254531	Viruses; Duplodnaviria; Heunggongvirae; Uroviricota; Caudoviricetes; Caudovirales; Myoviridae	VPF-class
CHN_GD_QS_1275608||full	Viruses; Duplodnaviria; Heunggongvirae; Uroviricota; Caudoviricetes; Caudovirales; Myoviridae	VPF-class	TRUE
CHN_GD_QS_1282598	Viruses; Duplodnaviria; Heunggongvirae; Uroviricota; Caudoviricetes; Caudovirales; Siphoviridae	VPF-class
CHN_GD_QS_1289779||full	Viruses; Duplodnaviria; Heunggongvirae; Uroviricota; Caudoviricetes; Caudovirales; Siphoviridae	VPF-class
CHN_GD_QS_129668	Viruses; Duplodnaviria; Heunggongvirae; Uroviricota; Caudoviricetes; Caudovirales; Myoviridae	VPF-class
CHN_GD_QS_1300643||full	Viruses; Duplodnaviria; Heunggongvirae; Uroviricota; Caudoviricetes; Caudovirales; Podoviridae	VPF-class
CHN_GD_QS_1301253	Viruses; Duplodnaviria; Heunggongvirae; Uroviricota; Caudoviricetes; Caudovirales; Podoviridae	VPF-class
CHN_GD_QS_1308709	Viruses; Duplodnaviria; Heunggongvirae; Uroviricota; Caudoviricetes; Caudovirales; Podoviridae	VPF-class
CHN_GD_QS_1309905	Viruses; Duplodnaviria; Heunggongvirae; Uroviricota; Caudoviricetes; Caudovirales; Podoviridae	VPF-class
CHN_GD_QS_1310238	Viruses; Duplodnaviria; Heunggongvirae; Uroviricota; Caudoviricetes; Caudovirales; Podoviridae	VPF-class
CHN_GD_QS_1317839||full	Viruses; Duplodnaviria; Heunggongvirae; Uroviricota; Caudoviricetes; Caudovirales; Podoviridae	VPF-class
CHN_GD_QS_1319326	Viruses; Duplodnaviria; Heunggongvirae; Uroviricota; Caudoviricetes; Caudovirales; Siphoviridae	VPF-class
CHN_GD_QS_1319957	Viruses; Duplodnaviria; Heunggongvirae; Uroviricota; Caudoviricetes; Caudovirales; Siphoviridae	VPF-class
CHN_GD_QS_1326300	Viruses; Duplodnaviria; Heunggongvirae; Uroviricota; Caudoviricetes; Caudovirales; Myoviridae	VPF-class
CHN_GD_QS_1329861||full	Viruses; Duplodnaviria; Heunggongvirae; Uroviricota; Caudoviricetes; Caudovirales; Siphoviridae	VPF-class
CHN_GD_QS_1335114	Viruses; Duplodnaviria; Heunggongvirae; Uroviricota; Caudoviricetes; Caudovirales; Siphoviridae	VPF-class
CHN_GD_QS_1335376	Viruses; Duplodnaviria; Heunggongvirae; Uroviricota; Caudoviricetes; Caudovirales; Podoviridae	VPF-class
CHN_GD_QS_1337748	Viruses; Duplodnaviria; Heunggongvirae; Uroviricota; Caudoviricetes; Caudovirales; Siphoviridae	VPF-class
CHN_GD_QS_1345679	Viruses; Duplodnaviria; Heunggongvirae; Uroviricota; Caudoviricetes; Caudovirales; Siphoviridae	VPF-class
CHN_GD_QS_1352342	Viruses; Duplodnaviria; Heunggongvirae; Uroviricota; Caudoviricetes; Caudovirales; Myoviridae	VPF-class
CHN_GD_QS_1362280||full	Viruses; Duplodnaviria; Heunggongvirae; Uroviricota; Caudoviricetes; Caudovirales; Podoviridae	VPF-class
CHN_GD_QS_1370077	Viruses; Duplodnaviria; Heunggongvirae; Uroviricota; Caudoviricetes; Caudovirales; Podoviridae	VPF-class	TRUE
CHN_GD_QS_1379908||full	Viruses; Duplodnaviria; Heunggongvirae; Uroviricota; Caudoviricetes; Caudovirales; Siphoviridae	VPF-class
CHN_GD_QS_1380626	Viruses; Duplodnaviria; Heunggongvirae; Uroviricota; Caudoviricetes; Caudovirales; Myoviridae	VPF-class
CHN_GD_QS_1382551||full	Viruses; Duplodnaviria; Heunggongvirae; Uroviricota; Caudoviricetes; Caudovirales; Podoviridae	VPF-class
CHN_GD_QS_1402989||full_1	Viruses; Duplodnaviria; Heunggongvirae; Uroviricota; Caudoviricetes; Caudovirales; Podoviridae	VPF-class
CHN_GD_QS_1411122||full	Viruses; Duplodnaviria; Heunggongvirae; Uroviricota; Caudoviricetes; Caudovirales; Podoviridae	VPF-class
CHN_GD_QS_1416305	Viruses; Duplodnaviria; Heunggongvirae; Uroviricota; Caudoviricetes; Caudovirales; Siphoviridae	VPF-class	TRUE
CHN_GD_QS_1419086	Viruses; Duplodnaviria; Heunggongvirae; Uroviricota; Caudoviricetes; Caudovirales; Siphoviridae	VPF-class
CHN_GD_QS_142241||full	Viruses; Duplodnaviria; Heunggongvirae; Uroviricota; Caudoviricetes; Caudovirales; Podoviridae	VPF-class
CHN_GD_QS_1427561	Viruses; Varidnaviria; Bamfordvirae; Nucleocytoviricota; Megaviricetes; Algavirales; Phycodnaviridae	VPF-class
CHN_GD_QS_1436502	Viruses; Duplodnaviria; Heunggongvirae; Uroviricota; Caudoviricetes; Caudovirales; Siphoviridae	VPF-class
CHN_GD_QS_1442709	Viruses; Duplodnaviria; Heunggongvirae; Uroviricota; Caudoviricetes; Caudovirales; Myoviridae	VPF-class
CHN_GD_QS_144454||full	Viruses; Duplodnaviria; Heunggongvirae; Uroviricota; Caudoviricetes; Caudovirales; Siphoviridae	VPF-class
CHN_GD_QS_1458303||full	Viruses; Duplodnaviria; Heunggongvirae; Uroviricota; Caudoviricetes; Caudovirales; Siphoviridae	VPF-class
CHN_GD_QS_1469284	Viruses; Duplodnaviria; Heunggongvirae; Uroviricota; Caudoviricetes; Caudovirales; Myoviridae	VPF-class
CHN_GD_QS_1479306||full	Viruses; Duplodnaviria; Heunggongvirae; Uroviricota; Caudoviricetes; Caudovirales; Podoviridae	VPF-class
CHN_GD_QS_1480978	Viruses; Duplodnaviria; Heunggongvirae; Uroviricota; Caudoviricetes; Caudovirales; Siphoviridae	VPF-class
CHN_GD_QS_1481730	Viruses; Duplodnaviria; Heunggongvirae; Uroviricota; Caudoviricetes; Caudovirales; Siphoviridae	VPF-class	TRUE
CHN_GD_QS_148305||full_1	Viruses; Duplodnaviria; Heunggongvirae; Uroviricota; Caudoviricetes; Caudovirales; Siphoviridae	VPF-class
CHN_GD_QS_1485932||full	Viruses; Duplodnaviria; Heunggongvirae; Uroviricota; Caudoviricetes; Caudovirales; Podoviridae	VPF-class
CHN_GD_QS_1488788	Viruses; Duplodnaviria; Heunggongvirae; Uroviricota; Caudoviricetes; Caudovirales; Siphoviridae	VPF-class
CHN_GD_QS_148965	Viruses; Duplodnaviria; Heunggongvirae; Uroviricota; Caudoviricetes; Caudovirales; Podoviridae	VPF-class
CHN_GD_QS_1491224	Viruses; Duplodnaviria; Heunggongvirae; Uroviricota; Caudoviricetes; Caudovirales; Siphoviridae	VPF-class	TRUE
CHN_GD_QS_1501211||full	Viruses; Duplodnaviria; Heunggongvirae; Uroviricota; Caudoviricetes; Caudovirales; Podoviridae	VPF-class
CHN_GD_QS_1501535||full	Viruses; Duplodnaviria; Heunggongvirae; Uroviricota; Caudoviricetes; Caudovirales; Siphoviridae	VPF-class	TRUE
CHN_GD_QS_150494	Viruses; Duplodnaviria; Heunggongvirae; Uroviricota; Caudoviricetes; Caudovirales; Myoviridae	VPF-class
CHN_GD_QS_150497	Viruses; Duplodnaviria; Heunggongvirae; Uroviricota; Caudoviricetes; Caudovirales; Podoviridae	VPF-class
CHN_GD_QS_1507216||full	Viruses; Duplodnaviria; Heunggongvirae; Uroviricota; Caudoviricetes; Caudovirales; Myoviridae	VPF-class
CHN_GD_QS_1511704||full	Viruses; Duplodnaviria; Heunggongvirae; Uroviricota; Caudoviricetes; Caudovirales; Siphoviridae	VPF-class
CHN_GD_QS_1516507	Viruses; Duplodnaviria; Heunggongvirae; Uroviricota; Caudoviricetes; Caudovirales; Podoviridae	VPF-class
CHN_GD_QS_1521623	Viruses; Duplodnaviria; Heunggongvirae; Uroviricota; Caudoviricetes; Caudovirales; Siphoviridae	VPF-class
CHN_GD_QS_1522147	Viruses; Duplodnaviria; Heunggongvirae; Uroviricota; Caudoviricetes; Caudovirales; Myoviridae	VPF-class
CHN_GD_QS_1532934	Viruses; Duplodnaviria; Heunggongvirae; Uroviricota; Caudoviricetes; Caudovirales; Podoviridae	VPF-class
CHN_GD_QS_1533150	Viruses; Duplodnaviria; Heunggongvirae; Uroviricota; Caudoviricetes; Caudovirales; Myoviridae	VPF-class
CHN_GD_QS_1534043	Viruses; Duplodnaviria; Heunggongvirae; Uroviricota; Caudoviricetes; Caudovirales; Podoviridae	VPF-class
CHN_GD_QS_153449	Viruses; Duplodnaviria; Heunggongvirae; Uroviricota; Caudoviricetes; Caudovirales; Podoviridae	VPF-class
CHN_GD_QS_1535778_1	Viruses; Duplodnaviria; Heunggongvirae; Uroviricota; Caudoviricetes; Caudovirales; Podoviridae	VPF-class
CHN_GD_QS_1550424	Viruses; Duplodnaviria; Heunggongvirae; Uroviricota; Caudoviricetes; Caudovirales; Siphoviridae	VPF-class
CHN_GD_QS_1552505	Viruses; Duplodnaviria; Heunggongvirae; Uroviricota; Caudoviricetes; Caudovirales; Siphoviridae	VPF-class	TRUE
CHN_GD_QS_1555510	Viruses; Duplodnaviria; Heunggongvirae; Uroviricota; Caudoviricetes; Caudovirales; Myoviridae	VPF-class
CHN_GD_QS_1558231||full	Viruses; Duplodnaviria; Heunggongvirae; Uroviricota; Caudoviricetes; Caudovirales; Myoviridae	VPF-class
CHN_GD_QS_1567759||full	Viruses; Duplodnaviria; Heunggongvirae; Uroviricota; Caudoviricetes; Caudovirales; Myoviridae	VPF-class	TRUE
CHN_GD_QS_1568320	Viruses; Duplodnaviria; Heunggongvirae; Uroviricota; Caudoviricetes; Caudovirales; Podoviridae	VPF-class
CHN_GD_QS_1588264||full	Viruses; Duplodnaviria; Heunggongvirae; Uroviricota; Caudoviricetes; Caudovirales; Siphoviridae	VPF-class	TRUE
CHN_GD_QS_1595664	Viruses; Duplodnaviria; Heunggongvirae; Uroviricota; Caudoviricetes; Caudovirales; Podoviridae	VPF-class
CHN_GD_QS_1597515	Viruses; Duplodnaviria; Heunggongvirae; Uroviricota; Caudoviricetes; Caudovirales; Siphoviridae	VPF-class	TRUE
CHN_GD_QS_1600250	Viruses; Duplodnaviria; Heunggongvirae; Uroviricota; Caudoviricetes; Caudovirales; Siphoviridae	VPF-class
CHN_GD_QS_1604298	Viruses; Duplodnaviria; Heunggongvirae; Uroviricota; Caudoviricetes; Caudovirales; Podoviridae	VPF-class
CHN_GD_QS_1605277||full	Viruses; Duplodnaviria; Heunggongvirae; Uroviricota; Caudoviricetes; Caudovirales; Siphoviridae	VPF-class	TRUE
CHN_GD_QS_160689||full	Viruses; Duplodnaviria; Heunggongvirae; Uroviricota; Caudoviricetes; Caudovirales; Siphoviridae	VPF-class
CHN_GD_QS_1627933	Viruses; Duplodnaviria; Heunggongvirae; Uroviricota; Caudoviricetes; Caudovirales; Podoviridae	VPF-class
CHN_GD_QS_1638935	Viruses; Duplodnaviria; Heunggongvirae; Uroviricota; Caudoviricetes; Caudovirales; Podoviridae	VPF-class
CHN_GD_QS_1641074	Viruses; Duplodnaviria; Heunggongvirae; Uroviricota; Caudoviricetes; Caudovirales; Siphoviridae	VPF-class
CHN_GD_QS_164870	Viruses; Duplodnaviria; Heunggongvirae; Uroviricota; Caudoviricetes; Caudovirales; Podoviridae	VPF-class
CHN_GD_QS_1653846	Viruses; Duplodnaviria; Heunggongvirae; Uroviricota; Caudoviricetes; Caudovirales; Myoviridae	VPF-class
CHN_GD_QS_1663053||full	Viruses; Duplodnaviria; Heunggongvirae; Uroviricota; Caudoviricetes; Caudovirales; Siphoviridae	VPF-class
CHN_GD_QS_1679038||full	Viruses; Duplodnaviria; Heunggongvirae; Uroviricota; Caudoviricetes; Caudovirales; Siphoviridae	VPF-class
CHN_GD_QS_1693041	Viruses; Duplodnaviria; Heunggongvirae; Uroviricota; Caudoviricetes; Caudovirales; Siphoviridae	VPF-class
CHN_GD_QS_1706062||full	Viruses; Duplodnaviria; Heunggongvirae; Uroviricota; Caudoviricetes; Caudovirales; Podoviridae	VPF-class
CHN_GD_QS_1715580	Viruses; Duplodnaviria; Heunggongvirae; Uroviricota; Caudoviricetes; Caudovirales; Siphoviridae	VPF-class
CHN_GD_QS_1716935	Viruses; Duplodnaviria; Heunggongvirae; Uroviricota; Caudoviricetes; Caudovirales; Siphoviridae	VPF-class
CHN_GD_QS_1718660	Viruses; Duplodnaviria; Heunggongvirae; Uroviricota; Caudoviricetes; Caudovirales; Siphoviridae	VPF-class	TRUE
CHN_GD_QS_1724366	Viruses; Duplodnaviria; Heunggongvirae; Uroviricota; Caudoviricetes; Caudovirales; Siphoviridae	VPF-class	TRUE
CHN_GD_QS_1724492_1	Viruses; Duplodnaviria; Heunggongvirae; Uroviricota; Caudoviricetes; Caudovirales; Podoviridae	VPF-class
CHN_GD_QS_1725750||full	Viruses; Duplodnaviria; Heunggongvirae; Uroviricota; Caudoviricetes; Caudovirales; Podoviridae	VPF-class
CHN_GD_QS_1727203||full_1	Viruses; Duplodnaviria; Heunggongvirae; Uroviricota; Caudoviricetes; Caudovirales; Podoviridae	VPF-class
CHN_GD_QS_1730487	Viruses; Duplodnaviria; Heunggongvirae; Uroviricota; Caudoviricetes; Caudovirales; Siphoviridae	VPF-class
CHN_GD_QS_1731347	Viruses; Duplodnaviria; Heunggongvirae; Uroviricota; Caudoviricetes; Caudovirales; Myoviridae	VPF-class
CHN_GD_QS_1733352||full	Viruses; Duplodnaviria; Heunggongvirae; Uroviricota; Caudoviricetes; Caudovirales; Podoviridae	VPF-class
CHN_GD_QS_1734202	Viruses; Duplodnaviria; Heunggongvirae; Uroviricota; Caudoviricetes; Caudovirales; Podoviridae	VPF-class
CHN_GD_QS_1735532	Viruses; Duplodnaviria; Heunggongvirae; Uroviricota; Caudoviricetes; Caudovirales; Podoviridae	VPF-class
CHN_GD_QS_1736320||full	Viruses; Duplodnaviria; Heunggongvirae; Uroviricota; Caudoviricetes; Caudovirales; Podoviridae	VPF-class	TRUE
CHN_GD_QS_1737125||full	Viruses; Duplodnaviria; Heunggongvirae; Uroviricota; Caudoviricetes; Caudovirales; Siphoviridae	VPF-class	TRUE
CHN_GD_QS_1740994	Viruses; Duplodnaviria; Heunggongvirae; Uroviricota; Caudoviricetes; Caudovirales; Podoviridae	VPF-class
CHN_GD_QS_174287||full	Viruses; Duplodnaviria; Heunggongvirae; Uroviricota; Caudoviricetes; Caudovirales; Siphoviridae	VPF-class
CHN_GD_QS_1743673	Viruses; Varidnaviria; Bamfordvirae; Preplasmiviricota; Maveriviricetes; Priklausovirales; Lavidaviridae	VPF-class
CHN_GD_QS_1746748	Viruses; Duplodnaviria; Heunggongvirae; Uroviricota; Caudoviricetes; Caudovirales; Myoviridae	VPF-class
CHN_GD_QS_174731||full	Viruses; Duplodnaviria; Heunggongvirae; Uroviricota; Caudoviricetes; Caudovirales; Siphoviridae	VPF-class
CHN_GD_QS_176037||full	Viruses; Duplodnaviria; Heunggongvirae; Uroviricota; Caudoviricetes; Caudovirales; Siphoviridae	VPF-class
CHN_GD_QS_1763977	Viruses; Duplodnaviria; Heunggongvirae; Uroviricota; Caudoviricetes; Caudovirales; Podoviridae	VPF-class
CHN_GD_QS_1771100	Viruses; Duplodnaviria; Heunggongvirae; Uroviricota; Caudoviricetes; Caudovirales; Siphoviridae	VPF-class
CHN_GD_QS_1797429_1	Viruses; Duplodnaviria; Heunggongvirae; Uroviricota; Caudoviricetes; Caudovirales; Podoviridae	VPF-class
CHN_GD_QS_1811972||0_partial_1	Viruses; Duplodnaviria; Heunggongvirae; Uroviricota; Caudoviricetes; Caudovirales; Myoviridae	VPF-class
CHN_GD_QS_1817037	Viruses; Duplodnaviria; Heunggongvirae; Uroviricota; Caudoviricetes; Caudovirales; Siphoviridae	VPF-class	TRUE
CHN_GD_QS_1818482	Viruses; Duplodnaviria; Heunggongvirae; Uroviricota; Caudoviricetes; Caudovirales; Siphoviridae	VPF-class
CHN_GD_QS_1825787	Viruses; Duplodnaviria; Heunggongvirae; Uroviricota; Caudoviricetes; Caudovirales; Myoviridae	VPF-class
CHN_GD_QS_1828295	Viruses; Duplodnaviria; Heunggongvirae; Uroviricota; Caudoviricetes; Caudovirales; Siphoviridae	VPF-class
CHN_GD_QS_1836635	Viruses; Duplodnaviria; Heunggongvirae; Uroviricota; Caudoviricetes; Caudovirales; Podoviridae	VPF-class
CHN_GD_QS_184375_1	Viruses; Duplodnaviria; Heunggongvirae; Uroviricota; Caudoviricetes; Caudovirales; Podoviridae	VPF-class
CHN_GD_QS_184675	Viruses; Duplodnaviria; Heunggongvirae; Uroviricota; Caudoviricetes; Caudovirales; Siphoviridae	VPF-class
CHN_GD_QS_1855675||full	Viruses; Duplodnaviria; Heunggongvirae; Uroviricota; Caudoviricetes; Caudovirales; Podoviridae	VPF-class
CHN_GD_QS_1862238	Viruses; Duplodnaviria; Heunggongvirae; Uroviricota; Caudoviricetes; Caudovirales; Siphoviridae	VPF-class
CHN_GD_QS_1862808||full	Viruses; Duplodnaviria; Heunggongvirae; Uroviricota; Caudoviricetes; Caudovirales; Siphoviridae	VPF-class	TRUE
CHN_GD_QS_1868751||full	Viruses; Duplodnaviria; Heunggongvirae; Uroviricota; Caudoviricetes; Caudovirales; Podoviridae	VPF-class
CHN_GD_QS_1883964	Viruses; Duplodnaviria; Heunggongvirae; Uroviricota; Caudoviricetes; Caudovirales; Podoviridae	VPF-class
CHN_GD_QS_1885658||full	Viruses; Duplodnaviria; Heunggongvirae; Uroviricota; Caudoviricetes; Caudovirales; Podoviridae	VPF-class
CHN_GD_QS_1894880||full	Viruses; Duplodnaviria; Heunggongvirae; Uroviricota; Caudoviricetes; Caudovirales; Siphoviridae	VPF-class	TRUE
CHN_GD_QS_1898040||full	Viruses; Duplodnaviria; Heunggongvirae; Uroviricota; Caudoviricetes; Caudovirales; Siphoviridae	VPF-class	TRUE
CHN_GD_QS_1900537||full	Viruses; Duplodnaviria; Heunggongvirae; Uroviricota; Caudoviricetes; Caudovirales; Siphoviridae	VPF-class
CHN_GD_QS_1902029	Viruses; Duplodnaviria; Heunggongvirae; Uroviricota; Caudoviricetes; Caudovirales; Siphoviridae	VPF-class
CHN_GD_QS_1908750||full	Viruses; Duplodnaviria; Heunggongvirae; Uroviricota; Caudoviricetes; Caudovirales; Siphoviridae	VPF-class
CHN_GD_QS_1916102||full	Viruses; Duplodnaviria; Heunggongvirae; Uroviricota; Caudoviricetes; Caudovirales; Siphoviridae	VPF-class
CHN_GD_QS_1920639	Viruses; Duplodnaviria; Heunggongvirae; Uroviricota; Caudoviricetes; Caudovirales; Myoviridae	VPF-class
CHN_GD_QS_1924719||full	Viruses; Duplodnaviria; Heunggongvirae; Uroviricota; Caudoviricetes; Caudovirales; Podoviridae	VPF-class
CHN_GD_QS_193238	Viruses; Duplodnaviria; Heunggongvirae; Uroviricota; Caudoviricetes; Caudovirales; Podoviridae	VPF-class
CHN_GD_QS_1938832||full	Viruses; Duplodnaviria; Heunggongvirae; Uroviricota; Caudoviricetes; Caudovirales; Siphoviridae	VPF-class
CHN_GD_QS_1943992	Viruses; Duplodnaviria; Heunggongvirae; Uroviricota; Caudoviricetes; Caudovirales; Podoviridae	VPF-class
CHN_GD_QS_1951585	Viruses; Duplodnaviria; Heunggongvirae; Uroviricota; Caudoviricetes; Caudovirales; Siphoviridae	VPF-class
CHN_GD_QS_1952186	Viruses; Duplodnaviria; Heunggongvirae; Uroviricota; Caudoviricetes; Caudovirales; Podoviridae	VPF-class
CHN_GD_QS_1960129	Viruses; Duplodnaviria; Heunggongvirae; Uroviricota; Caudoviricetes; Caudovirales; Myoviridae	VPF-class
CHN_GD_QS_1969751||full	Viruses; Duplodnaviria; Heunggongvirae; Uroviricota; Caudoviricetes; Caudovirales; Siphoviridae	VPF-class
CHN_GD_QS_1970068	Viruses; Duplodnaviria; Heunggongvirae; Uroviricota; Caudoviricetes; Caudovirales; Siphoviridae	VPF-class
CHN_GD_QS_1971887||full	Viruses; Duplodnaviria; Heunggongvirae; Uroviricota; Caudoviricetes; Caudovirales; Podoviridae	vContact2
CHN_GD_QS_1976217||full	Viruses; Duplodnaviria; Heunggongvirae; Uroviricota; Caudoviricetes; Caudovirales; Siphoviridae	VPF-class
CHN_GD_QS_1978662||full	Viruses; Duplodnaviria; Heunggongvirae; Uroviricota; Caudoviricetes; Caudovirales; Podoviridae	VPF-class
CHN_GD_QS_1979126	Viruses; Duplodnaviria; Heunggongvirae; Uroviricota; Caudoviricetes; Caudovirales; Siphoviridae	VPF-class	TRUE
CHN_GD_QS_1981274	Viruses; Duplodnaviria; Heunggongvirae; Uroviricota; Caudoviricetes; Caudovirales; Siphoviridae	VPF-class
CHN_GD_QS_1985762	Viruses; Duplodnaviria; Heunggongvirae; Uroviricota; Caudoviricetes; Caudovirales; Siphoviridae	VPF-class
CHN_GD_QS_1988689||full	Viruses; Duplodnaviria; Heunggongvirae; Uroviricota; Caudoviricetes; Caudovirales; Siphoviridae	VPF-class
CHN_GD_QS_1989727	Viruses; Duplodnaviria; Heunggongvirae; Uroviricota; Caudoviricetes; Caudovirales; Siphoviridae	VPF-class
CHN_GD_QS_200192	Viruses; Duplodnaviria; Heunggongvirae; Uroviricota; Caudoviricetes; Caudovirales; Siphoviridae	VPF-class
CHN_GD_QS_2002907	Viruses; Duplodnaviria; Heunggongvirae; Uroviricota; Caudoviricetes; Caudovirales; Myoviridae	VPF-class
CHN_GD_QS_2003343||full	Viruses; Duplodnaviria; Heunggongvirae; Uroviricota; Caudoviricetes; Caudovirales; Myoviridae	VPF-class
CHN_GD_QS_2015899	Viruses; Duplodnaviria; Heunggongvirae; Uroviricota; Caudoviricetes; Caudovirales; Siphoviridae	VPF-class
CHN_GD_QS_2035121	Viruses; Duplodnaviria; Heunggongvirae; Uroviricota; Caudoviricetes; Caudovirales; Podoviridae	VPF-class
CHN_GD_QS_2046636||full	Viruses; Duplodnaviria; Heunggongvirae; Uroviricota; Caudoviricetes; Caudovirales; Siphoviridae	VPF-class
CHN_GD_QS_2047909||full	Viruses; Duplodnaviria; Heunggongvirae; Uroviricota; Caudoviricetes; Caudovirales; Siphoviridae	VPF-class
CHN_GD_QS_2047948	Viruses; Duplodnaviria; Heunggongvirae; Uroviricota; Caudoviricetes; Caudovirales; Siphoviridae	VPF-class	TRUE
CHN_GD_QS_2047962	Viruses; Duplodnaviria; Heunggongvirae; Uroviricota; Caudoviricetes; Caudovirales; Siphoviridae	VPF-class
CHN_GD_QS_20919||full	Viruses; Duplodnaviria; Heunggongvirae; Uroviricota; Caudoviricetes; Caudovirales; Myoviridae	VPF-class
CHN_GD_QS_215255||full	Viruses; Duplodnaviria; Heunggongvirae; Uroviricota; Caudoviricetes; Caudovirales; Siphoviridae	VPF-class
CHN_GD_QS_219543	Viruses; Duplodnaviria; Heunggongvirae; Uroviricota; Caudoviricetes; Caudovirales; Podoviridae	VPF-class
CHN_GD_QS_222386||full	Viruses; Duplodnaviria; Heunggongvirae; Uroviricota; Caudoviricetes; Caudovirales; Siphoviridae	VPF-class
CHN_GD_QS_223006||0_partial_1	Viruses; Duplodnaviria; Heunggongvirae; Uroviricota; Caudoviricetes; Caudovirales; Siphoviridae	VPF-class
CHN_GD_QS_226092	Viruses; Duplodnaviria; Heunggongvirae; Uroviricota; Caudoviricetes; Caudovirales; Siphoviridae	VPF-class
CHN_GD_QS_233914	Viruses; Duplodnaviria; Heunggongvirae; Uroviricota; Caudoviricetes; Caudovirales; Podoviridae	VPF-class
CHN_GD_QS_247309	Viruses; Duplodnaviria; Heunggongvirae; Uroviricota; Caudoviricetes; Caudovirales; Siphoviridae	VPF-class
CHN_GD_QS_248052	Viruses; Duplodnaviria; Heunggongvirae; Uroviricota; Caudoviricetes; Caudovirales; Siphoviridae	VPF-class
CHN_GD_QS_250175||full	Viruses; Duplodnaviria; Heunggongvirae; Uroviricota; Caudoviricetes; Caudovirales; Siphoviridae	VPF-class
CHN_GD_QS_257258	Viruses; Duplodnaviria; Heunggongvirae; Uroviricota; Caudoviricetes; Caudovirales; Siphoviridae	VPF-class
CHN_GD_QS_258353||full	Viruses; Duplodnaviria; Heunggongvirae; Uroviricota; Caudoviricetes; Caudovirales; Podoviridae	VPF-class
CHN_GD_QS_264688||full	Viruses; Duplodnaviria; Heunggongvirae; Uroviricota; Caudoviricetes; Caudovirales; Siphoviridae	VPF-class
CHN_GD_QS_271251	Viruses; Duplodnaviria; Heunggongvirae; Uroviricota; Caudoviricetes; Caudovirales; Siphoviridae	VPF-class	TRUE
CHN_GD_QS_272747||full	Viruses; Duplodnaviria; Heunggongvirae; Uroviricota; Caudoviricetes; Caudovirales; Siphoviridae	VPF-class
CHN_GD_QS_288248	Viruses; Duplodnaviria; Heunggongvirae; Uroviricota; Caudoviricetes; Caudovirales; Myoviridae	VPF-class
CHN_GD_QS_291213||full	Viruses; Duplodnaviria; Heunggongvirae; Uroviricota; Caudoviricetes; Caudovirales; Myoviridae	VPF-class
CHN_GD_QS_311846	Viruses; Duplodnaviria; Heunggongvirae; Uroviricota; Caudoviricetes; Caudovirales; Myoviridae	VPF-class
CHN_GD_QS_31329	Viruses; Duplodnaviria; Heunggongvirae; Uroviricota; Caudoviricetes; Caudovirales; Podoviridae	VPF-class
CHN_GD_QS_315893||full	Viruses; Duplodnaviria; Heunggongvirae; Uroviricota; Caudoviricetes; Caudovirales; Myoviridae	VPF-class
CHN_GD_QS_323590||full	Viruses; Duplodnaviria; Heunggongvirae; Uroviricota; Caudoviricetes; Caudovirales; Siphoviridae	VPF-class
CHN_GD_QS_328805||full	Viruses; Duplodnaviria; Heunggongvirae; Uroviricota; Caudoviricetes; Caudovirales; Siphoviridae	VPF-class	TRUE
CHN_GD_QS_335680||full	Viruses; Duplodnaviria; Heunggongvirae; Uroviricota; Caudoviricetes; Caudovirales; Podoviridae	VPF-class
CHN_GD_QS_338526	Viruses; Duplodnaviria; Heunggongvirae; Uroviricota; Caudoviricetes; Caudovirales; Siphoviridae	VPF-class
CHN_GD_QS_34410	Viruses; Duplodnaviria; Heunggongvirae; Uroviricota; Caudoviricetes; Caudovirales; Siphoviridae	VPF-class
CHN_GD_QS_34529	Viruses; Duplodnaviria; Heunggongvirae; Uroviricota; Caudoviricetes; Caudovirales; Siphoviridae	VPF-class
CHN_GD_QS_346784	Viruses; Duplodnaviria; Heunggongvirae; Uroviricota; Caudoviricetes; Caudovirales; Myoviridae	VPF-class
CHN_GD_QS_358535||full	Viruses; Duplodnaviria; Heunggongvirae; Uroviricota; Caudoviricetes; Caudovirales; Siphoviridae	VPF-class
CHN_GD_QS_35870	Viruses; Duplodnaviria; Heunggongvirae; Uroviricota; Caudoviricetes; Caudovirales; Podoviridae	VPF-class
CHN_GD_QS_361722	Viruses; Duplodnaviria; Heunggongvirae; Uroviricota; Caudoviricetes; Caudovirales; Siphoviridae	VPF-class
CHN_GD_QS_3660	Viruses; Duplodnaviria; Heunggongvirae; Uroviricota; Caudoviricetes; Caudovirales; Myoviridae	VPF-class
CHN_GD_QS_373513	Viruses; Duplodnaviria; Heunggongvirae; Uroviricota; Caudoviricetes; Caudovirales; Myoviridae	VPF-class
CHN_GD_QS_375170	Viruses; Duplodnaviria; Heunggongvirae; Uroviricota; Caudoviricetes; Caudovirales; Siphoviridae	VPF-class
CHN_GD_QS_376019	Viruses; Duplodnaviria; Heunggongvirae; Uroviricota; Caudoviricetes; Caudovirales; Siphoviridae	VPF-class
CHN_GD_QS_393699	Viruses; Duplodnaviria; Heunggongvirae; Uroviricota; Caudoviricetes; Caudovirales; Siphoviridae	VPF-class
CHN_GD_QS_395239||full	Viruses; Duplodnaviria; Heunggongvirae; Uroviricota; Caudoviricetes; Caudovirales; Siphoviridae	VPF-class
CHN_GD_QS_405950||full	Viruses; Duplodnaviria; Heunggongvirae; Uroviricota; Caudoviricetes; Caudovirales; Myoviridae	VPF-class
CHN_GD_QS_407784	Viruses; Duplodnaviria; Heunggongvirae; Uroviricota; Caudoviricetes; Caudovirales; Myoviridae	VPF-class
CHN_GD_QS_425375	Viruses; Duplodnaviria; Heunggongvirae; Uroviricota; Caudoviricetes; Caudovirales; Myoviridae	VPF-class
CHN_GD_QS_429527||full	Viruses; Duplodnaviria; Heunggongvirae; Uroviricota; Caudoviricetes; Caudovirales; Myoviridae	VPF-class
CHN_GD_QS_43203	Viruses; Duplodnaviria; Heunggongvirae; Uroviricota; Caudoviricetes; Caudovirales; Podoviridae	VPF-class
CHN_GD_QS_44411	Viruses; Duplodnaviria; Heunggongvirae; Uroviricota; Caudoviricetes; Caudovirales; Myoviridae	VPF-class
CHN_GD_QS_447110||full	Viruses; Duplodnaviria; Heunggongvirae; Uroviricota; Caudoviricetes; Caudovirales; Siphoviridae	VPF-class
CHN_GD_QS_46705||full	Viruses; Duplodnaviria; Heunggongvirae; Uroviricota; Caudoviricetes; Caudovirales; Siphoviridae	VPF-class
CHN_GD_QS_474803	Viruses; Duplodnaviria; Heunggongvirae; Uroviricota; Caudoviricetes; Caudovirales; Podoviridae	VPF-class
CHN_GD_QS_48151	Viruses; Duplodnaviria; Heunggongvirae; Uroviricota; Caudoviricetes; Caudovirales; Podoviridae	VPF-class
CHN_GD_QS_481934||full	Viruses; Duplodnaviria; Heunggongvirae; Uroviricota; Caudoviricetes; Caudovirales; Podoviridae	VPF-class
CHN_GD_QS_496119	Viruses; Duplodnaviria; Heunggongvirae; Uroviricota; Caudoviricetes; Caudovirales; Podoviridae	VPF-class
CHN_GD_QS_499952||full	Viruses; Duplodnaviria; Heunggongvirae; Uroviricota; Caudoviricetes; Caudovirales; Podoviridae	VPF-class
CHN_GD_QS_500501||full	Viruses; Duplodnaviria; Heunggongvirae; Uroviricota; Caudoviricetes; Caudovirales; Siphoviridae	VPF-class
CHN_GD_QS_502749	Viruses; Duplodnaviria; Heunggongvirae; Uroviricota; Caudoviricetes; Caudovirales; Podoviridae	VPF-class
CHN_GD_QS_50787	Viruses; Duplodnaviria; Heunggongvirae; Uroviricota; Caudoviricetes; Caudovirales; Siphoviridae	VPF-class
CHN_GD_QS_517846	Viruses; Duplodnaviria; Heunggongvirae; Uroviricota; Caudoviricetes; Caudovirales; Podoviridae	VPF-class
CHN_GD_QS_518829	Viruses; Duplodnaviria; Heunggongvirae; Uroviricota; Caudoviricetes; Caudovirales; Siphoviridae	VPF-class
CHN_GD_QS_519789	Viruses; Duplodnaviria; Heunggongvirae; Uroviricota; Caudoviricetes; Caudovirales; Siphoviridae	VPF-class
CHN_GD_QS_522060	Viruses; Duplodnaviria; Heunggongvirae; Uroviricota; Caudoviricetes; Caudovirales; Myoviridae	VPF-class
CHN_GD_QS_526070	Viruses; Duplodnaviria; Heunggongvirae; Uroviricota; Caudoviricetes; Caudovirales; Podoviridae	VPF-class
CHN_GD_QS_531487||full	Viruses; Duplodnaviria; Heunggongvirae; Uroviricota; Caudoviricetes; Caudovirales; Myoviridae	VPF-class
CHN_GD_QS_532830||full	Viruses; Duplodnaviria; Heunggongvirae; Uroviricota; Caudoviricetes; Caudovirales; Myoviridae	VPF-class
CHN_GD_QS_539276	Viruses; Duplodnaviria; Heunggongvirae; Uroviricota; Caudoviricetes; Caudovirales; Siphoviridae	VPF-class
CHN_GD_QS_544368	Viruses; Duplodnaviria; Heunggongvirae; Uroviricota; Caudoviricetes; Caudovirales; Podoviridae	VPF-class
CHN_GD_QS_548142||full	Viruses; Duplodnaviria; Heunggongvirae; Uroviricota; Caudoviricetes; Caudovirales; Siphoviridae	VPF-class
CHN_GD_QS_551251||full	Viruses; Duplodnaviria; Heunggongvirae; Uroviricota; Caudoviricetes; Caudovirales; Myoviridae	VPF-class
CHN_GD_QS_565473	Viruses; Duplodnaviria; Heunggongvirae; Uroviricota; Caudoviricetes; Caudovirales; Podoviridae	VPF-class
CHN_GD_QS_573124||full	Viruses; Duplodnaviria; Heunggongvirae; Uroviricota; Caudoviricetes; Caudovirales; Siphoviridae	VPF-class	TRUE
CHN_GD_QS_582455	Viruses; Duplodnaviria; Heunggongvirae; Uroviricota; Caudoviricetes; Caudovirales; Siphoviridae	VPF-class
CHN_GD_QS_583579	Viruses; Duplodnaviria; Heunggongvirae; Uroviricota; Caudoviricetes; Caudovirales; Siphoviridae	VPF-class
CHN_GD_QS_587059	Viruses; Duplodnaviria; Heunggongvirae; Uroviricota; Caudoviricetes; Caudovirales; Siphoviridae	VPF-class
CHN_GD_QS_588971	Viruses; Duplodnaviria; Heunggongvirae; Uroviricota; Caudoviricetes; Caudovirales; Siphoviridae	VPF-class	TRUE
CHN_GD_QS_589995	Viruses; Duplodnaviria; Heunggongvirae; Uroviricota; Caudoviricetes; Caudovirales; Myoviridae	VPF-class
CHN_GD_QS_590032||full	Viruses; Duplodnaviria; Heunggongvirae; Uroviricota; Caudoviricetes; Caudovirales; Siphoviridae	VPF-class	TRUE
CHN_GD_QS_606266	Viruses; Duplodnaviria; Heunggongvirae; Uroviricota; Caudoviricetes; Caudovirales; Podoviridae	VPF-class
CHN_GD_QS_607461	Viruses; Duplodnaviria; Heunggongvirae; Uroviricota; Caudoviricetes; Caudovirales; Myoviridae	VPF-class
CHN_GD_QS_612483||full	Viruses; Duplodnaviria; Heunggongvirae; Uroviricota; Caudoviricetes; Caudovirales; Myoviridae	VPF-class
CHN_GD_QS_622864||full	Viruses; Duplodnaviria; Heunggongvirae; Uroviricota; Caudoviricetes; Caudovirales; Siphoviridae	VPF-class
CHN_GD_QS_629087	Viruses; Duplodnaviria; Heunggongvirae; Uroviricota; Caudoviricetes; Caudovirales; Podoviridae	VPF-class
CHN_GD_QS_629873||full	Viruses; Duplodnaviria; Heunggongvirae; Uroviricota; Caudoviricetes; Caudovirales; Siphoviridae	VPF-class
CHN_GD_QS_651732||full	Viruses; Duplodnaviria; Heunggongvirae; Uroviricota; Caudoviricetes; Caudovirales; Myoviridae	VPF-class
CHN_GD_QS_652799	Viruses; Duplodnaviria; Heunggongvirae; Uroviricota; Caudoviricetes; Caudovirales; Siphoviridae	VPF-class
CHN_GD_QS_659901	Viruses; Duplodnaviria; Heunggongvirae; Uroviricota; Caudoviricetes; Caudovirales; Podoviridae	VPF-class
CHN_GD_QS_66223	Viruses; Duplodnaviria; Heunggongvirae; Uroviricota; Caudoviricetes; Caudovirales; Myoviridae	VPF-class
CHN_GD_QS_673768	Viruses; Duplodnaviria; Heunggongvirae; Uroviricota; Caudoviricetes; Caudovirales; Podoviridae	VPF-class
CHN_GD_QS_679346||full	Viruses; Duplodnaviria; Heunggongvirae; Uroviricota; Caudoviricetes; Caudovirales; Podoviridae	VPF-class
CHN_GD_QS_683578||full	Viruses; Duplodnaviria; Heunggongvirae; Uroviricota; Caudoviricetes; Caudovirales; Myoviridae	VPF-class
CHN_GD_QS_687336||full	Viruses; Duplodnaviria; Heunggongvirae; Uroviricota; Caudoviricetes; Caudovirales; Siphoviridae	VPF-class	TRUE
CHN_GD_QS_694174	Viruses; Duplodnaviria; Heunggongvirae; Uroviricota; Caudoviricetes; Caudovirales; Siphoviridae	VPF-class
CHN_GD_QS_697256	Viruses; Duplodnaviria; Heunggongvirae; Uroviricota; Caudoviricetes; Caudovirales; Siphoviridae	VPF-class
CHN_GD_QS_698310||full	Viruses; Duplodnaviria; Heunggongvirae; Uroviricota; Caudoviricetes; Caudovirales; Siphoviridae	VPF-class	TRUE
CHN_GD_QS_698696||full	Viruses; Duplodnaviria; Heunggongvirae; Uroviricota; Caudoviricetes; Caudovirales; Myoviridae	VPF-class
CHN_GD_QS_698729	Viruses; Duplodnaviria; Heunggongvirae; Uroviricota; Caudoviricetes; Caudovirales; Myoviridae	VPF-class
CHN_GD_QS_700307	Viruses; Duplodnaviria; Heunggongvirae; Uroviricota; Caudoviricetes; Caudovirales; Myoviridae	VPF-class
CHN_GD_QS_70497	Viruses; Duplodnaviria; Heunggongvirae; Uroviricota; Caudoviricetes; Caudovirales; Siphoviridae	VPF-class
CHN_GD_QS_709208	Viruses; Duplodnaviria; Heunggongvirae; Uroviricota; Caudoviricetes; Caudovirales; Siphoviridae	VPF-class
CHN_GD_QS_713408	Viruses; Duplodnaviria; Heunggongvirae; Uroviricota; Caudoviricetes; Caudovirales; Podoviridae	VPF-class
CHN_GD_QS_715313	Viruses; Duplodnaviria; Heunggongvirae; Uroviricota; Caudoviricetes; Caudovirales; Podoviridae	VPF-class
CHN_GD_QS_715343	Viruses; Duplodnaviria; Heunggongvirae; Uroviricota; Caudoviricetes; Caudovirales; Podoviridae	VPF-class
CHN_GD_QS_716025||full	Viruses; Duplodnaviria; Heunggongvirae; Uroviricota; Caudoviricetes; Caudovirales; Siphoviridae	VPF-class
CHN_GD_QS_719192||full	Viruses; Duplodnaviria; Heunggongvirae; Uroviricota; Caudoviricetes; Caudovirales; Siphoviridae	VPF-class
CHN_GD_QS_719515	Viruses; Duplodnaviria; Heunggongvirae; Uroviricota; Caudoviricetes; Caudovirales; Podoviridae	VPF-class
CHN_GD_QS_719775	Viruses; Duplodnaviria; Heunggongvirae; Uroviricota; Caudoviricetes; Caudovirales; Podoviridae	VPF-class
CHN_GD_QS_73085	Viruses; Duplodnaviria; Heunggongvirae; Uroviricota; Caudoviricetes; Caudovirales; Myoviridae	VPF-class
CHN_GD_QS_737332	Viruses; Duplodnaviria; Heunggongvirae; Uroviricota; Caudoviricetes; Caudovirales; Podoviridae	VPF-class
CHN_GD_QS_757099	Viruses; Duplodnaviria; Heunggongvirae; Uroviricota; Caudoviricetes; Caudovirales; Myoviridae	VPF-class
CHN_GD_QS_761521	Viruses; Duplodnaviria; Heunggongvirae; Uroviricota; Caudoviricetes; Caudovirales; Podoviridae	VPF-class
CHN_GD_QS_779005||0_partial	Viruses; Duplodnaviria; Heunggongvirae; Uroviricota; Caudoviricetes; Caudovirales; Myoviridae	VPF-class
CHN_GD_QS_788013||full	Viruses; Duplodnaviria; Heunggongvirae; Uroviricota; Caudoviricetes; Caudovirales; Podoviridae	VPF-class
CHN_GD_QS_79263	Viruses; Duplodnaviria; Heunggongvirae; Uroviricota; Caudoviricetes; Caudovirales; Podoviridae	VPF-class
CHN_GD_QS_794961||full	Viruses; Duplodnaviria; Heunggongvirae; Uroviricota; Caudoviricetes; Caudovirales; Podoviridae	VPF-class
CHN_GD_QS_795864	Viruses; Duplodnaviria; Heunggongvirae; Uroviricota; Caudoviricetes; Caudovirales; Myoviridae	VPF-class
CHN_GD_QS_799405	Viruses; Duplodnaviria; Heunggongvirae; Uroviricota; Caudoviricetes; Caudovirales; Podoviridae	VPF-class
CHN_GD_QS_816845||full	Viruses; Duplodnaviria; Heunggongvirae; Uroviricota; Caudoviricetes; Caudovirales; Siphoviridae	VPF-class
CHN_GD_QS_817798	Viruses; Duplodnaviria; Heunggongvirae; Uroviricota; Caudoviricetes; Caudovirales; Myoviridae	VPF-class
CHN_GD_QS_820212	Viruses; Duplodnaviria; Heunggongvirae; Uroviricota; Caudoviricetes; Caudovirales; Myoviridae	VPF-class
CHN_GD_QS_82333	Viruses; Duplodnaviria; Heunggongvirae; Uroviricota; Caudoviricetes; Caudovirales; Siphoviridae	VPF-class
CHN_GD_QS_827646||full	Viruses; Duplodnaviria; Heunggongvirae; Uroviricota; Caudoviricetes; Caudovirales; Myoviridae	VPF-class
CHN_GD_QS_835159	Viruses; Duplodnaviria; Heunggongvirae; Uroviricota; Caudoviricetes; Caudovirales; Siphoviridae	VPF-class
CHN_GD_QS_84233||full	Viruses; Duplodnaviria; Heunggongvirae; Uroviricota; Caudoviricetes; Caudovirales; Myoviridae	VPF-class
CHN_GD_QS_843121||full	Viruses; Duplodnaviria; Heunggongvirae; Uroviricota; Caudoviricetes; Caudovirales; Myoviridae	VPF-class
CHN_GD_QS_846185	Viruses; Duplodnaviria; Heunggongvirae; Uroviricota; Caudoviricetes; Caudovirales; Podoviridae	VPF-class
CHN_GD_QS_858332	Viruses; Duplodnaviria; Heunggongvirae; Uroviricota; Caudoviricetes; Caudovirales; Myoviridae	VPF-class
CHN_GD_QS_871955	Viruses; Duplodnaviria; Heunggongvirae; Uroviricota; Caudoviricetes; Caudovirales; Myoviridae	VPF-class
CHN_GD_QS_872543||full	Viruses; Duplodnaviria; Heunggongvirae; Uroviricota; Caudoviricetes; Caudovirales; Siphoviridae	VPF-class	TRUE
CHN_GD_QS_873327||full	Viruses; Duplodnaviria; Heunggongvirae; Uroviricota; Caudoviricetes; Caudovirales; Siphoviridae	VPF-class
CHN_GD_QS_88032	Viruses; Duplodnaviria; Heunggongvirae; Uroviricota; Caudoviricetes; Caudovirales; Siphoviridae	VPF-class
CHN_GD_QS_886253||full	Viruses; Duplodnaviria; Heunggongvirae; Uroviricota; Caudoviricetes; Caudovirales; Myoviridae	VPF-class
CHN_GD_QS_887462	Viruses; Duplodnaviria; Heunggongvirae; Uroviricota; Caudoviricetes; Caudovirales; Siphoviridae	VPF-class
CHN_GD_QS_88853	Viruses; Duplodnaviria; Heunggongvirae; Uroviricota; Caudoviricetes; Caudovirales; Podoviridae	VPF-class
CHN_GD_QS_898840	Viruses; Duplodnaviria; Heunggongvirae; Uroviricota; Caudoviricetes; Caudovirales; Podoviridae	VPF-class
CHN_GD_QS_905543	Viruses; Duplodnaviria; Heunggongvirae; Uroviricota; Caudoviricetes; Caudovirales; Myoviridae	VPF-class
CHN_GD_QS_907597	Viruses; Duplodnaviria; Heunggongvirae; Uroviricota; Caudoviricetes; Caudovirales; Myoviridae	VPF-class
CHN_GD_QS_908942	Viruses; Duplodnaviria; Heunggongvirae; Uroviricota; Caudoviricetes; Caudovirales; Siphoviridae	VPF-class	TRUE
CHN_GD_QS_940940||full	Viruses; Duplodnaviria; Heunggongvirae; Uroviricota; Caudoviricetes; Caudovirales; Siphoviridae	VPF-class
CHN_GD_QS_941109	Viruses; Duplodnaviria; Heunggongvirae; Uroviricota; Caudoviricetes; Caudovirales; Myoviridae	VPF-class
CHN_GD_QS_946487	Viruses; Duplodnaviria; Heunggongvirae; Uroviricota; Caudoviricetes; Caudovirales; Siphoviridae	VPF-class
CHN_GD_QS_952669||full	Viruses; Duplodnaviria; Heunggongvirae; Uroviricota; Caudoviricetes; Caudovirales; Siphoviridae	VPF-class
CHN_GD_QS_971931	Viruses; Duplodnaviria; Heunggongvirae; Uroviricota; Caudoviricetes; Caudovirales; Podoviridae	VPF-class
CHN_GD_QS_980573||full	Viruses; Duplodnaviria; Heunggongvirae; Uroviricota; Caudoviricetes; Caudovirales; Myoviridae	VPF-class
CHN_GD_QS_986282||full	Viruses; Duplodnaviria; Heunggongvirae; Uroviricota; Caudoviricetes; Caudovirales; Myoviridae	VPF-class
CHN_GD_QS_999143||full	Viruses; Duplodnaviria; Heunggongvirae; Uroviricota; Caudoviricetes; Caudovirales; Myoviridae	VPF-class
CHN_GD_QS_999951||full	Viruses; Duplodnaviria; Heunggongvirae; Uroviricota; Caudoviricetes; Caudovirales; Siphoviridae	VPF-class	TRUE
CHN_HK_Shatin_1005897	Viruses; Duplodnaviria; Heunggongvirae; Uroviricota; Caudoviricetes; Caudovirales; Myoviridae	VPF-class
CHN_HK_Shatin_1007000||full_1	Viruses; Duplodnaviria; Heunggongvirae; Uroviricota; Caudoviricetes; Caudovirales; Podoviridae	VPF-class
CHN_HK_Shatin_1009584	Viruses; Duplodnaviria; Heunggongvirae; Uroviricota; Caudoviricetes; Caudovirales; Myoviridae	VPF-class
CHN_HK_Shatin_1012679||full	Viruses; Duplodnaviria; Heunggongvirae; Uroviricota; Caudoviricetes; Caudovirales; Siphoviridae	VPF-class	TRUE
CHN_HK_Shatin_1028207||full	Viruses; Duplodnaviria; Heunggongvirae; Uroviricota; Caudoviricetes; Caudovirales; Siphoviridae	VPF-class
CHN_HK_Shatin_1037152||full	Viruses; Duplodnaviria; Heunggongvirae; Uroviricota; Caudoviricetes; Caudovirales; Myoviridae	VPF-class
CHN_HK_Shatin_1060852	Viruses; Duplodnaviria; Heunggongvirae; Uroviricota; Caudoviricetes; Caudovirales; Podoviridae	VPF-class
CHN_HK_Shatin_1090273||full	Viruses; Duplodnaviria; Heunggongvirae; Uroviricota; Caudoviricetes; Caudovirales; Siphoviridae	VPF-class
CHN_HK_Shatin_1105391||full	Viruses; Duplodnaviria; Heunggongvirae; Uroviricota; Caudoviricetes; Caudovirales; Myoviridae	VPF-class
CHN_HK_Shatin_1114432	Viruses; Duplodnaviria; Heunggongvirae; Uroviricota; Caudoviricetes; Caudovirales; Podoviridae	VPF-class
CHN_HK_Shatin_1118513	Viruses; Duplodnaviria; Heunggongvirae; Uroviricota; Caudoviricetes; Caudovirales; Myoviridae	VPF-class
CHN_HK_Shatin_1120179	Viruses; Duplodnaviria; Heunggongvirae; Uroviricota; Caudoviricetes; Caudovirales; Siphoviridae	VPF-class
CHN_HK_Shatin_1120949||full	Viruses; Duplodnaviria; Heunggongvirae; Uroviricota; Caudoviricetes; Caudovirales; Siphoviridae	VPF-class
CHN_HK_Shatin_1122677	Viruses; Varidnaviria; Bamfordvirae; Nucleocytoviricota; Megaviricetes; Imitervirales; Mimiviridae	VPF-class
CHN_HK_Shatin_1124051||full	Viruses; Duplodnaviria; Heunggongvirae; Uroviricota; Caudoviricetes; Caudovirales; Myoviridae	VPF-class
CHN_HK_Shatin_1141275	Viruses; Duplodnaviria; Heunggongvirae; Uroviricota; Caudoviricetes; Caudovirales; Podoviridae	VPF-class
CHN_HK_Shatin_1155674	Viruses; Duplodnaviria; Heunggongvirae; Uroviricota; Caudoviricetes; Caudovirales; Siphoviridae	vContact2
CHN_HK_Shatin_1158511	Viruses; Duplodnaviria; Heunggongvirae; Uroviricota; Caudoviricetes; Caudovirales; Siphoviridae	VPF-class
CHN_HK_Shatin_1180607	Viruses; Duplodnaviria; Heunggongvirae; Uroviricota; Caudoviricetes; Caudovirales; Podoviridae	VPF-class
CHN_HK_Shatin_1206524||full_1	Viruses; Duplodnaviria; Heunggongvirae; Uroviricota; Caudoviricetes; Caudovirales; Podoviridae	VPF-class
CHN_HK_Shatin_1256255||full	Viruses; Duplodnaviria; Heunggongvirae; Uroviricota; Caudoviricetes; Caudovirales; Myoviridae	VPF-class
CHN_HK_Shatin_1262301	Viruses; Duplodnaviria; Heunggongvirae; Uroviricota; Caudoviricetes; Caudovirales; Siphoviridae	VPF-class
CHN_HK_Shatin_1273557	Viruses; Duplodnaviria; Heunggongvirae; Uroviricota; Caudoviricetes; Caudovirales; Siphoviridae	VPF-class
CHN_HK_Shatin_1274368	Viruses; Duplodnaviria; Heunggongvirae; Uroviricota; Caudoviricetes; Caudovirales; Siphoviridae	VPF-class
CHN_HK_Shatin_1288716||0_partial_1	Viruses; Duplodnaviria; Heunggongvirae; Uroviricota; Caudoviricetes; Caudovirales; Siphoviridae	VPF-class	TRUE
CHN_HK_Shatin_1297437||full_1	Viruses; Duplodnaviria; Heunggongvirae; Uroviricota; Caudoviricetes; Caudovirales; Myoviridae	VPF-class
CHN_HK_Shatin_1313246	Viruses; Duplodnaviria; Heunggongvirae; Uroviricota; Caudoviricetes; Caudovirales; Podoviridae	VPF-class
CHN_HK_Shatin_1335331||full	Viruses; Duplodnaviria; Heunggongvirae; Uroviricota; Caudoviricetes; Caudovirales; Podoviridae	VPF-class
CHN_HK_Shatin_1336488	Viruses; Duplodnaviria; Heunggongvirae; Uroviricota; Caudoviricetes; Caudovirales; Siphoviridae	VPF-class	TRUE
CHN_HK_Shatin_134290	Viruses; Varidnaviria; Bamfordvirae; Nucleocytoviricota; Megaviricetes; Pimascovirales; Marseilleviridae	VPF-class
CHN_HK_Shatin_1359003	Viruses; Duplodnaviria; Heunggongvirae; Uroviricota; Caudoviricetes; Caudovirales; Podoviridae	VPF-class
CHN_HK_Shatin_1399315	Viruses; Duplodnaviria; Heunggongvirae; Uroviricota; Caudoviricetes; Caudovirales; Myoviridae	VPF-class
CHN_HK_Shatin_1415979	Viruses; Duplodnaviria; Heunggongvirae; Uroviricota; Caudoviricetes; Caudovirales; Siphoviridae	VPF-class
CHN_HK_Shatin_142733	Viruses; Duplodnaviria; Heunggongvirae; Uroviricota; Caudoviricetes; Caudovirales; Podoviridae	VPF-class
CHN_HK_Shatin_146127	Viruses; Duplodnaviria; Heunggongvirae; Uroviricota; Caudoviricetes; Caudovirales; Podoviridae	VPF-class
CHN_HK_Shatin_147077||full	Viruses; Duplodnaviria; Heunggongvirae; Uroviricota; Caudoviricetes; Caudovirales; Siphoviridae	VPF-class
CHN_HK_Shatin_148027	Viruses; Duplodnaviria; Heunggongvirae; Uroviricota; Caudoviricetes; Caudovirales; Podoviridae	VPF-class
CHN_HK_Shatin_148396	Viruses; Duplodnaviria; Heunggongvirae; Uroviricota; Caudoviricetes; Caudovirales; Siphoviridae	VPF-class
CHN_HK_Shatin_1491581||full	Viruses; Duplodnaviria; Heunggongvirae; Uroviricota; Caudoviricetes; Caudovirales; Myoviridae	vContact2
CHN_HK_Shatin_1496351||full_1	Viruses; Duplodnaviria; Heunggongvirae; Uroviricota; Caudoviricetes; Caudovirales; Siphoviridae	VPF-class
CHN_HK_Shatin_1501173	Viruses; Duplodnaviria; Heunggongvirae; Uroviricota; Caudoviricetes; Caudovirales; Myoviridae	VPF-class
CHN_HK_Shatin_150541	Viruses; Duplodnaviria; Heunggongvirae; Uroviricota; Caudoviricetes; Caudovirales; Myoviridae	VPF-class
CHN_HK_Shatin_1517644	Viruses; Duplodnaviria; Heunggongvirae; Uroviricota; Caudoviricetes; Caudovirales; Siphoviridae	VPF-class
CHN_HK_Shatin_1532265	Viruses; Duplodnaviria; Heunggongvirae; Uroviricota; Caudoviricetes; Caudovirales; Siphoviridae	VPF-class
CHN_HK_Shatin_1564460||full	Viruses; Duplodnaviria; Heunggongvirae; Uroviricota; Caudoviricetes; Caudovirales; Siphoviridae	VPF-class
CHN_HK_Shatin_1565406||full	Viruses; Duplodnaviria; Heunggongvirae; Uroviricota; Caudoviricetes; Caudovirales; Podoviridae	VPF-class
CHN_HK_Shatin_1569990	Viruses; Duplodnaviria; Heunggongvirae; Uroviricota; Caudoviricetes; Caudovirales; Siphoviridae	VPF-class
CHN_HK_Shatin_1580622||full	Viruses; Duplodnaviria; Heunggongvirae; Uroviricota; Caudoviricetes; Caudovirales; Myoviridae	VPF-class
CHN_HK_Shatin_1592190||0_partial	Viruses; Duplodnaviria; Heunggongvirae; Uroviricota; Caudoviricetes; Caudovirales; Myoviridae	VPF-class
CHN_HK_Shatin_1607675	Viruses; Duplodnaviria; Heunggongvirae; Uroviricota; Caudoviricetes; Caudovirales; Siphoviridae	VPF-class
CHN_HK_Shatin_1618298	Viruses; Duplodnaviria; Heunggongvirae; Uroviricota; Caudoviricetes; Caudovirales; Siphoviridae	VPF-class
CHN_HK_Shatin_1625291	Viruses; Duplodnaviria; Heunggongvirae; Uroviricota; Caudoviricetes; Caudovirales; Myoviridae	VPF-class
CHN_HK_Shatin_1638169	Viruses; Duplodnaviria; Heunggongvirae; Uroviricota; Caudoviricetes; Caudovirales; Myoviridae	VPF-class
CHN_HK_Shatin_1638246||full	Viruses; Duplodnaviria; Heunggongvirae; Uroviricota; Caudoviricetes; Caudovirales; Siphoviridae	VPF-class
CHN_HK_Shatin_1661172	Viruses; Duplodnaviria; Heunggongvirae; Uroviricota; Caudoviricetes; Caudovirales; Myoviridae	VPF-class
CHN_HK_Shatin_1671288_fragment_1_1	Viruses; Duplodnaviria; Heunggongvirae; Uroviricota; Caudoviricetes; Caudovirales; Siphoviridae	VPF-class
CHN_HK_Shatin_167536||full	Viruses; Duplodnaviria; Heunggongvirae; Uroviricota; Caudoviricetes; Caudovirales; Podoviridae	VPF-class
CHN_HK_Shatin_1677794||full	Viruses; Duplodnaviria; Heunggongvirae; Uroviricota; Caudoviricetes; Caudovirales; Myoviridae	VPF-class
CHN_HK_Shatin_1680109	Viruses; Duplodnaviria; Heunggongvirae; Uroviricota; Caudoviricetes; Caudovirales; Siphoviridae	VPF-class
CHN_HK_Shatin_1698579	Viruses; Duplodnaviria; Heunggongvirae; Uroviricota; Caudoviricetes; Caudovirales; Siphoviridae	VPF-class
CHN_HK_Shatin_1703542||full	Viruses; Duplodnaviria; Heunggongvirae; Uroviricota; Caudoviricetes; Caudovirales; Siphoviridae	VPF-class
CHN_HK_Shatin_1723035||full	Viruses; Duplodnaviria; Heunggongvirae; Uroviricota; Caudoviricetes; Caudovirales; Siphoviridae	VPF-class
CHN_HK_Shatin_1725194||full	Viruses; Duplodnaviria; Heunggongvirae; Uroviricota; Caudoviricetes; Caudovirales; Siphoviridae	VPF-class
CHN_HK_Shatin_1734171||full	Viruses; Duplodnaviria; Heunggongvirae; Uroviricota; Caudoviricetes; Caudovirales; Siphoviridae	VPF-class
CHN_HK_Shatin_17366	Viruses; Duplodnaviria; Heunggongvirae; Uroviricota; Caudoviricetes; Caudovirales; Podoviridae	VPF-class
CHN_HK_Shatin_174667||0_partial_1	Viruses; Duplodnaviria; Heunggongvirae; Uroviricota; Caudoviricetes; Caudovirales; Siphoviridae	VPF-class
CHN_HK_Shatin_177405||full	Viruses; Duplodnaviria; Heunggongvirae; Uroviricota; Caudoviricetes; Caudovirales; Siphoviridae	VPF-class
CHN_HK_Shatin_1776143||full	Viruses; Duplodnaviria; Heunggongvirae; Uroviricota; Caudoviricetes; Caudovirales; Siphoviridae	VPF-class
CHN_HK_Shatin_1776357||full	Viruses; Duplodnaviria; Heunggongvirae; Uroviricota; Caudoviricetes; Caudovirales; Siphoviridae	VPF-class
CHN_HK_Shatin_1781837	Viruses; Duplodnaviria; Heunggongvirae; Uroviricota; Caudoviricetes; Caudovirales; Siphoviridae	VPF-class
CHN_HK_Shatin_1783097	Viruses; Duplodnaviria; Heunggongvirae; Uroviricota; Caudoviricetes; Caudovirales; Podoviridae	VPF-class
CHN_HK_Shatin_1814941||full	Viruses; Duplodnaviria; Heunggongvirae; Uroviricota; Caudoviricetes; Caudovirales; Myoviridae	VPF-class
CHN_HK_Shatin_1828697	Viruses; Duplodnaviria; Heunggongvirae; Uroviricota; Caudoviricetes; Caudovirales; Podoviridae	VPF-class
CHN_HK_Shatin_1838122	Viruses; Duplodnaviria; Heunggongvirae; Uroviricota; Caudoviricetes; Caudovirales; Siphoviridae	VPF-class
CHN_HK_Shatin_1845657||full	Viruses; Duplodnaviria; Heunggongvirae; Uroviricota; Caudoviricetes; Caudovirales; Podoviridae	VPF-class
CHN_HK_Shatin_1864417||full	Viruses; Duplodnaviria; Heunggongvirae; Uroviricota; Caudoviricetes; Caudovirales; Siphoviridae	VPF-class
CHN_HK_Shatin_1905927||full_fragment_2	Viruses; Duplodnaviria; Heunggongvirae; Uroviricota; Caudoviricetes; Caudovirales; Myoviridae	VPF-class
CHN_HK_Shatin_1906735||0_partial_1	Viruses; Duplodnaviria; Heunggongvirae; Uroviricota; Caudoviricetes; Caudovirales; Siphoviridae	VPF-class	TRUE
CHN_HK_Shatin_1916472||full_1	Viruses; Duplodnaviria; Heunggongvirae; Uroviricota; Caudoviricetes; Caudovirales; Myoviridae	VPF-class
CHN_HK_Shatin_1923823||full_1	Viruses; Duplodnaviria; Heunggongvirae; Uroviricota; Caudoviricetes; Caudovirales; Siphoviridae	VPF-class
CHN_HK_Shatin_193283	Viruses; Duplodnaviria; Heunggongvirae; Uroviricota; Caudoviricetes; Caudovirales; Myoviridae	VPF-class
CHN_HK_Shatin_1933220||full_1	Viruses; Duplodnaviria; Heunggongvirae; Uroviricota; Caudoviricetes; Caudovirales; Siphoviridae	VPF-class
CHN_HK_Shatin_1954016	Viruses; Duplodnaviria; Heunggongvirae; Uroviricota; Caudoviricetes; Caudovirales; Podoviridae	vContact2
CHN_HK_Shatin_1954039	Viruses; Duplodnaviria; Heunggongvirae; Uroviricota; Caudoviricetes; Caudovirales; Siphoviridae	VPF-class
CHN_HK_Shatin_1970707	Viruses; Duplodnaviria; Heunggongvirae; Uroviricota; Caudoviricetes; Caudovirales; Podoviridae	VPF-class
CHN_HK_Shatin_1976129	Viruses; Duplodnaviria; Heunggongvirae; Uroviricota; Caudoviricetes; Caudovirales; Podoviridae	VPF-class
CHN_HK_Shatin_1978320	Viruses; Duplodnaviria; Heunggongvirae; Uroviricota; Caudoviricetes; Caudovirales; Siphoviridae	VPF-class
CHN_HK_Shatin_2021983||full	Viruses; Duplodnaviria; Heunggongvirae; Uroviricota; Caudoviricetes; Caudovirales; Podoviridae	VPF-class
CHN_HK_Shatin_2037507	Viruses; Duplodnaviria; Heunggongvirae; Uroviricota; Caudoviricetes; Caudovirales; Podoviridae	VPF-class
CHN_HK_Shatin_2048939||full	Viruses; Duplodnaviria; Heunggongvirae; Uroviricota; Caudoviricetes; Caudovirales; Myoviridae	VPF-class
CHN_HK_Shatin_2058497_1	Viruses; Duplodnaviria; Heunggongvirae; Uroviricota; Caudoviricetes; Caudovirales; Podoviridae	VPF-class
CHN_HK_Shatin_2071419||full	Viruses; Duplodnaviria; Heunggongvirae; Uroviricota; Caudoviricetes; Caudovirales; Siphoviridae	VPF-class	TRUE
CHN_HK_Shatin_2081132	Viruses; Duplodnaviria; Heunggongvirae; Uroviricota; Caudoviricetes; Caudovirales; Siphoviridae	VPF-class
CHN_HK_Shatin_2084297	Viruses; Duplodnaviria; Heunggongvirae; Uroviricota; Caudoviricetes; Caudovirales; Siphoviridae	VPF-class
CHN_HK_Shatin_2107237	Viruses; Duplodnaviria; Heunggongvirae; Uroviricota; Caudoviricetes; Caudovirales; Podoviridae	VPF-class
CHN_HK_Shatin_2107654||full	Viruses; Duplodnaviria; Heunggongvirae; Uroviricota; Caudoviricetes; Caudovirales; Myoviridae	VPF-class
CHN_HK_Shatin_2115984	Viruses; Duplodnaviria; Heunggongvirae; Uroviricota; Caudoviricetes; Caudovirales; Siphoviridae	VPF-class
CHN_HK_Shatin_2119867||full	Viruses; Duplodnaviria; Heunggongvirae; Uroviricota; Caudoviricetes; Caudovirales; Podoviridae	VPF-class
CHN_HK_Shatin_2125163	Viruses; Duplodnaviria; Heunggongvirae; Uroviricota; Caudoviricetes; Caudovirales; Myoviridae	VPF-class
CHN_HK_Shatin_2126852||full	Viruses; Duplodnaviria; Heunggongvirae; Uroviricota; Caudoviricetes; Caudovirales; Siphoviridae	VPF-class
CHN_HK_Shatin_2137016	Viruses; Duplodnaviria; Heunggongvirae; Uroviricota; Caudoviricetes; Caudovirales; Siphoviridae	VPF-class
CHN_HK_Shatin_2138841	Viruses; Duplodnaviria; Heunggongvirae; Uroviricota; Caudoviricetes; Caudovirales; Podoviridae	VPF-class
CHN_HK_Shatin_2141677	Viruses; Duplodnaviria; Heunggongvirae; Uroviricota; Caudoviricetes; Caudovirales; Podoviridae	VPF-class
CHN_HK_Shatin_2158025||full	Viruses; Duplodnaviria; Heunggongvirae; Uroviricota; Caudoviricetes; Caudovirales; Myoviridae	VPF-class
CHN_HK_Shatin_2174027	Viruses; Duplodnaviria; Heunggongvirae; Uroviricota; Caudoviricetes; Caudovirales; Siphoviridae	VPF-class
CHN_HK_Shatin_2199625	Viruses; Duplodnaviria; Heunggongvirae; Uroviricota; Caudoviricetes; Caudovirales; Myoviridae	VPF-class
CHN_HK_Shatin_220325	Viruses; Duplodnaviria; Heunggongvirae; Uroviricota; Caudoviricetes; Caudovirales; Podoviridae	VPF-class
CHN_HK_Shatin_2215797	Viruses; Duplodnaviria; Heunggongvirae; Uroviricota; Caudoviricetes; Caudovirales; Siphoviridae	VPF-class
CHN_HK_Shatin_2216323||full	Viruses; Duplodnaviria; Heunggongvirae; Uroviricota; Caudoviricetes; Caudovirales; Myoviridae	VPF-class
CHN_HK_Shatin_2229845||full	Viruses; Duplodnaviria; Heunggongvirae; Uroviricota; Caudoviricetes; Caudovirales; Podoviridae	VPF-class
[truncated: 20,675 more rows]
