# Supplementary material for: Global diversity and biogeography of DNA viral communities in activated sludge systems
Source: Microbiome. 2023 Oct 21;11:234. doi: 10.1186/s40168-023-01672-1 (PMC10589946; doi:10.1186/s40168-023-01672-1)
Supplement: Supplementary file 6 — Additional file 5: Table S4. Linear mixed-effects model analysis. [file 40168_2023_1672_MOESM5_ESM.xlsx]

## Sheet: Table S4
Table S4: Linear mixed-effects model analysis
	Linear mixed-effects model	Wastewater Type	Geographic and Socioeconomic factors (different country)
Siphoviridae	R²	0.116	0.184
	p-value	p < 0.001 (***)	p < 0.01 (***)
Myoviridae	R²	0.013	0.286
	p-value	p < 0.05 (*)	p < 0.001 (***)
Podoviridae	R²	<0.001	0.352
	p-value	p < 0.01 (**)	p < 0.001 (***)
