# Supplementary material for: Global diversity and biogeography of DNA viral communities in activated sludge systems
Source: Microbiome. 2023 Oct 21;11:234. doi: 10.1186/s40168-023-01672-1 (PMC10589946; doi:10.1186/s40168-023-01672-1)
Supplement: Supplementary file 7 — Additional file 6: Table S5. Virus-associated antibiotic resistance genes (ARGs). [file 40168_2023_1672_MOESM6_ESM.xlsx]

## Sheet: Table S5
Table S5: Virus-associated antibiotic resistance genes (ARGs)
vPCs ID	ARGs hit	ARGs class	Resistance mechanism	Potential host source
Argentina_BA_MSA_385281||0_partial_1_8	TETA(48)	tetracycline	antibiotic efflux	d__Bacteria; p__Actinobacteria; c__Actinobacteria; o__Corynebacteriales; f__Gordoniaceae; g__Gordonia
Argentina_BA_MSA_385281||0_partial_1_9	TETB(48)	tetracycline	antibiotic efflux	d__Bacteria; p__Actinobacteria; c__Actinobacteria; o__Corynebacteriales; f__Gordoniaceae; g__Gordonia
Argentina_BA_MSB_389969||full_6	VANR	glycopeptide	antibiotic target alteration	d__Bacteria; p__Fusobacteria; c__Fusobacteriia; o__Fusobacteriales
Argentina_BA_MSB_879164||full_12	TRUNCATED_PUTATIVE_RESPONSE_REGULATOR_ARLR	unclassified	antibiotic efflux	d__Bacteria; p__Bacteroidetes; c__Cytophagia; o__Cytophagales; f__Cytophagaceae
Argentina_BA_PRC_430784||full_3	TRUNCATED_PUTATIVE_RESPONSE_REGULATOR_ARLR	unclassified	antibiotic efflux	d__Bacteria; p__Bacteroidetes
Argentina_BA_PRC_477925||full_4	OMPR	multidrug	antibiotic efflux
Argentina_BA_PRC_78796||full_3	MTRA	multidrug	antibiotic efflux	d__Bacteria; p__Chloroflexi; c__Anaerolineae; o__Anaerolineales; f__Anaerolineaceae
Argentina_BA_PSF_201844_162	TRANSCRIPTIONAL_REGULATORY_PROTEIN_CPXR_CPXR	unclassified	antibiotic efflux	d__Bacteria; p__Deinococcus-Thermus; c__Deinococci; o__Trueperales; f__Trueperaceae
Argentina_BA_PSF_24015||full_3	TRUNCATED_PUTATIVE_RESPONSE_REGULATOR_ARLR	unclassified	antibiotic efflux
Argentina_BA_PSF_243093_4	RPOB2	rifamycin	antibiotic target alteration	d__Bacteria; p__Actinobacteria; c__Thermoleophilia
Argentina_BA_PSF_328661||full_3	TRUNCATED_PUTATIVE_RESPONSE_REGULATOR_ARLR	unclassified	antibiotic efflux	d__Bacteria; p__Proteobacteria; c__Alphaproteobacteria; o__Rhodobacterales; f__Rhodobacteraceae; g__Defluviimonas
Argentina_BA_PSF_44211||full_7	GOLS	multidrug	antibiotic efflux	d__Bacteria; p__Proteobacteria; c__Betaproteobacteria; o__Burkholderiales; f__Burkholderiaceae; g__Quisquiliibacterium
Argentina_BA_PSF_51872_141	MULTIDRUG_ABC_TRANSPORTER	multidrug	antibiotic efflux	d__Bacteria; p__Deinococcus-Thermus; c__Deinococci; o__Trueperales; f__Trueperaceae
Argentina_BA_PSF_51872_174	RPOB2	rifamycin	undetermined	d__Bacteria; p__Deinococcus-Thermus; c__Deinococci; o__Trueperales; f__Trueperaceae
Argentina_BA_PSF_60014_339	TRUNCATED_PUTATIVE_RESPONSE_REGULATOR_ARLR	unclassified	antibiotic efflux	d__Bacteria; p__Deinococcus-Thermus; c__Deinococci; o__Trueperales; f__Trueperaceae
Argentina_BA_PSF_60014_370	ROSA	fosmidomycin	antibiotic efflux	d__Bacteria; p__Deinococcus-Thermus; c__Deinococci; o__Trueperales; f__Trueperaceae
Argentina_BA_PSF_662186_28	TRUNCATED_PUTATIVE_RESPONSE_REGULATOR_ARLR	unclassified	antibiotic efflux	d__Bacteria; p__Deinococcus-Thermus; c__Deinococci; o__Trueperales; f__Trueperaceae
Argentina_BA_TD_136933_290	TRUNCATED_PUTATIVE_RESPONSE_REGULATOR_ARLR	unclassified	antibiotic efflux	d__Bacteria; p__Acidobacteria; c__Blastocatellia
Argentina_BA_TD_136933_362	YKKD	multidrug	antibiotic efflux	d__Bacteria; p__Acidobacteria; c__Blastocatellia
Argentina_BA_TD_225475_fragment_1_2	BACA	bacitracin	antibiotic target alteration	d__Bacteria; p__Actinobacteria; c__Acidimicrobiia; o__Acidimicrobiales
Argentina_BA_TD_293855_70	TRUNCATED_PUTATIVE_RESPONSE_REGULATOR_ARLR	unclassified	antibiotic efflux	d__Bacteria; p__Chloroflexi; c__Chloroflexia; o__Chloroflexales; f__Oscillochloridaceae
Argentina_BA_TD_293855_9	OMPR	multidrug	antibiotic efflux	d__Bacteria; p__Chloroflexi; c__Chloroflexia; o__Chloroflexales; f__Oscillochloridaceae
Argentina_BA_TD_76923_2	LLMA_23S_RIBOSOMAL_RNA_METHYLTRANSFERASE	MLS	antibiotic target alteration	d__Bacteria; p__Chloroflexi; c__Chloroflexia; o__Chloroflexales; f__Oscillochloridaceae
Argentina_Cordoba_WF_468139||full_2	VANR	glycopeptide	antibiotic target alteration	d__Bacteria; p__Verrucomicrobia; c__Verrucomicrobiae; o__Verrucomicrobiales; f__Verrucomicrobia subdivision 3; g__Pedosphaera
Argentina_Cordoba_WF_509105_8	STAPHYLOCOCCUS_MUPA_CONFERRING_RESISTANCE_TO_MUPIROCIN	mupirocin	antibiotic target alteration	d__Bacteria; p__Ignavibacteriae; c__Ignavibacteria
CHN_FJ_JM_1162164_48	TRANSCRIPTIONAL_REGULATORY_PROTEIN_CPXR_CPXR	unclassified	antibiotic efflux	d__Bacteria; p__Actinobacteria; c__Acidimicrobiia; o__Acidimicrobiales; f__Acidimicrobiaceae
CHN_FJ_JM_1237317_118	TETB(48)	tetracycline	antibiotic efflux	d__Bacteria; p__Actinobacteria; c__Acidimicrobiia; o__Acidimicrobiales
CHN_FJ_JM_1780464_29	ERMX	MLS	antibiotic target alteration	d__Bacteria; p__Actinobacteria; c__Actinobacteria; o__Propionibacteriales; f__Nocardioidaceae; g__Marmoricola
CHN_FJ_JM_823196||full_5	TRANSCRIPTIONAL_REGULATORY_PROTEIN_CPXR_CPXR	unclassified	antibiotic efflux	d__Bacteria; p__Proteobacteria; c__Deltaproteobacteria; o__Myxococcales
CHN_GD_QS_1893811||full_4	TRUNCATED_PUTATIVE_RESPONSE_REGULATOR_ARLR	unclassified	antibiotic efflux	d__Bacteria; p__Nitrospirae; c__Nitrospira; o__Nitrospirales; f__Nitrospiraceae; g__Nitrospira
CHN_HK_Shatin_1071485||full_2	TETA(48)	tetracycline	antibiotic efflux	d__Bacteria; p__Proteobacteria; c__Gammaproteobacteria; o__Chromatiales; f__Ectothiorhodospiraceae; g__Alkalilimnicola
CHN_HK_Shatin_1192179_3	RPOB2	rifamycin	undetermined	d__Bacteria; p__Candidatus Parcubacteria
CHN_HK_Shatin_1206398_2	ADP-RIBOSYLATING_TRANSFERASE_ARR	rifamycin	antibiotic inactivation	d__Bacteria; p__Ignavibacteriae; c__Ignavibacteria
CHN_HK_Shatin_152749_39	RPOB2	rifamycin	undetermined	d__Bacteria; p__Ignavibacteriae; c__Ignavibacteria
CHN_HK_Shatin_226537||full_4	TRANSCRIPTIONAL_REGULATORY_PROTEIN_CPXR_CPXR	unclassified	antibiotic efflux	d__Bacteria; p__Chloroflexi; c__Anaerolineae; o__Anaerolineales
CHN_HK_Shatin_231457||full_7	TRUNCATED_PUTATIVE_RESPONSE_REGULATOR_ARLR	unclassified	antibiotic efflux	d__Bacteria; p__Chloroflexi; c__Anaerolineae; o__Anaerolineales
CHN_HK_Shatin_2415163_2	TETM	tetracycline	antibiotic target protection
CHN_HK_Shatin_769256_9	RPOB2	rifamycin	antibiotic target alteration	d__Bacteria; p__Firmicutes; c__Clostridia; o__Clostridiales; f__Peptostreptococcaceae
CHN_HK_Shatin_928287||full_3	TRUNCATED_PUTATIVE_RESPONSE_REGULATOR_ARLR	unclassified	antibiotic efflux	d__Bacteria; p__Bacteroidetes; c__Flavobacteriia; o__Flavobacteriales
CHN_HK_Stanley_1198369||full_3	TRANSCRIPTIONAL_REGULATORY_PROTEIN_CPXR_CPXR	unclassified	antibiotic efflux	d__Bacteria; p__Acidobacteria; c__Blastocatellia
CHN_HK_Stanley_1315555||full_12	TRUNCATED_PUTATIVE_RESPONSE_REGULATOR_ARLR	unclassified	antibiotic efflux	d__Bacteria; p__Planctomycetes
CHN_HK_Stanley_137736||full_3	TRUNCATED_PUTATIVE_RESPONSE_REGULATOR_ARLR	unclassified	antibiotic efflux	d__Bacteria; p__Chloroflexi; c__Chloroflexia; o__Chloroflexales; f__Roseiflexaceae; g__Kouleothrix
CHN_JS_DC_461631_185	TETA(48)	tetracycline	antibiotic efflux	d__Bacteria; p__Actinobacteria; c__Acidimicrobiia; o__Acidimicrobiales; f__Acidimicrobiaceae
CHN_JS_DC_4655294_9	YKKC	multidrug	antibiotic efflux	d__Bacteria; p__Bacteroidetes; c__Bacteroidia; o__Bacteroidales
CHN_JS_DC_5273269_2	LLMA_23S_RIBOSOMAL_RNA_METHYLTRANSFERASE	MLS	antibiotic target alteration	d__Bacteria; p__Candidatus Parcubacteria
CHN_JS_DC_618318||full_fragment_1_8	RPOB2	rifamycin	undetermined	d__Bacteria; p__Candidatus Parcubacteria
CHN_JS_DJQ_294560||full_2	DFRB6	diaminopyrimidine	antibiotic target replacement
CHN_JS_JXZ_1286019||full_7	KDPE	aminoglycoside	antibiotic efflux	d__Bacteria; p__Bacteroidetes; c__Saprospiria; o__Saprospirales; f__Saprospiraceae
CHN_JS_JXZ_1508652||full_5	TRUNCATED_PUTATIVE_RESPONSE_REGULATOR_ARLR	unclassified	antibiotic efflux	d__Bacteria; p__Proteobacteria; c__Deltaproteobacteria; o__Myxococcales
CHN_JS_JXZ_2000579_1	RPOB2	rifamycin	antibiotic target alteration	d__Bacteria; p__Bacteroidetes
CHN_JS_JXZ_2371848||full_3	BACA	bacitracin	antibiotic target alteration	d__Bacteria; p__Candidatus Moranbacteria
CHN_JS_JXZ_2559652||full_8	GOLS	multidrug	antibiotic efflux	d__Bacteria; p__Gemmatimonadetes
CHN_JS_JXZ_3337352||full_4	ADP-RIBOSYLATING_TRANSFERASE_ARR	rifamycin	antibiotic inactivation	d__Bacteria; p__Proteobacteria; c__Deltaproteobacteria; o__Myxococcales
CHN_JS_JXZ_3370888||full_8	TRANSCRIPTIONAL_REGULATORY_PROTEIN_CPXR_CPXR	unclassified	antibiotic efflux	d__Bacteria; p__Verrucomicrobia; c__Verrucomicrobiae; o__Verrucomicrobiales; f__Verrucomicrobia subdivision 3; g__Pedosphaera
CHN_JS_JXZ_45396||0_partial_5	VANR	glycopeptide	antibiotic target alteration	d__Bacteria; p__Bacteroidetes; c__Cytophagia; o__Cytophagales; f__Cytophagaceae
CHN_JS_JXZ_4605456_32	DFRB3	diaminopyrimidine	antibiotic target replacement
CHN_JS_SZ2_24251_36	VANB	glycopeptide	antibiotic target alteration	d__Bacteria; p__Actinobacteria; c__Actinobacteria; o__Actinomycetales
CHN_JS_SZ2_457149_80	APH(6)-I	aminoglycoside	antibiotic inactivation	d__Bacteria; p__Actinobacteria; c__Actinobacteria; o__Actinomycetales
CHN_JS_SZ2_577892_140	TRUNCATED_PUTATIVE_RESPONSE_REGULATOR_ARLR	unclassified	antibiotic efflux	d__Bacteria; p__Actinobacteria; c__Actinobacteria; o__Actinomycetales
CHN_LN_SY_1748299||full_2	TRUNCATED_PUTATIVE_RESPONSE_REGULATOR_ARLR	unclassified	antibiotic efflux	d__Bacteria; p__Actinobacteria; c__Acidimicrobiia; o__Acidimicrobiales; f__Acidimicrobiaceae
CHN_LN_SY_821030_43	TRUNCATED_PUTATIVE_RESPONSE_REGULATOR_ARLR	unclassified	antibiotic efflux	d__Bacteria; p__Actinobacteria; c__Acidimicrobiia; o__Acidimicrobiales; f__Acidimicrobiaceae
CHN_SD_BH_145235||full_3	TRUNCATED_PUTATIVE_RESPONSE_REGULATOR_ARLR	unclassified	antibiotic efflux	d__Bacteria; p__Actinobacteria; c__Acidimicrobiia; o__Acidimicrobiales; f__Acidimicrobiaceae
CHN_SD_BH_180359_fragment_1_20	ERM(36)	MLS	antibiotic target alteration	d__Bacteria; p__Actinobacteria; c__Actinobacteria; o__Micrococcales; f__Microbacteriaceae; g__Microbacterium
CHN_SD_BH_231379||0_partial_11	KDPE	aminoglycoside	antibiotic efflux	d__Bacteria; p__Proteobacteria; c__Alphaproteobacteria; o__Rhodobacterales; f__Rhodobacteraceae
CHN_SD_BH_244862||0_partial_20	KDPE	aminoglycoside	antibiotic efflux	d__Bacteria; p__Actinobacteria; c__Actinobacteria; o__Propionibacteriales; f__Nocardioidaceae; g__Aeromicrobium
CHN_SD_BH_55022_6	MYRA	MLS	antibiotic target alteration	d__Bacteria; p__Actinobacteria; c__Actinobacteria; o__Micrococcales; f__Ruaniaceae
CHN_SD_BH_60305_16	TRUNCATED_PUTATIVE_RESPONSE_REGULATOR_ARLR	unclassified	antibiotic efflux	d__Bacteria; p__Actinobacteria; c__Actinobacteria; o__Micrococcales; f__Cellulomonadaceae
CHN_SD_BH_60305_3	RPOB2	rifamycin	antibiotic target alteration	d__Bacteria; p__Actinobacteria; c__Actinobacteria; o__Micrococcales; f__Cellulomonadaceae
CHN_SD_BH_80336_fragment_1_4	ERMO	MLS	antibiotic target alteration
CHN_SD_BN_1416534||full_1_1	VANR	glycopeptide	antibiotic target alteration	d__Bacteria; p__Proteobacteria; c__Alphaproteobacteria; o__Rhizobiales; f__Hyphomicrobiaceae
CHN_SD_BN_3823804_33	DFRB2	diaminopyrimidine	antibiotic target replacement
CHN_SD_BN_3994073_fragment_3_34	CAMP-REGULATORY_PROTEIN	unclassified	undetermined
CHN_SD_BN_814230||full_1	VANR	glycopeptide	antibiotic target alteration	d__Bacteria; p__Bacteroidetes; c__Chitinophagia; o__Chitinophagales; f__Chitinophagaceae
CHN_SD_HBH_116180||full_5	OMPR	multidrug	antibiotic efflux	d__Bacteria; p__Proteobacteria; c__Betaproteobacteria; o__Nitrosomonadales; f__Thiobacillaceae
CHN_SD_HBH_470446||full_6	MTRA	multidrug	antibiotic efflux	d__Bacteria; p__Proteobacteria; c__Betaproteobacteria; o__Nitrosomonadales; f__Methylophilaceae; g__Methylotenera
CHN_SD_HBH_52703||full_5	TRUNCATED_PUTATIVE_RESPONSE_REGULATOR_ARLR	unclassified	antibiotic efflux	d__Bacteria; p__Chloroflexi; c__Caldilineae; o__Caldilineales;
CHN_SD_JB_1086416_fragment_3_2	DFRA3	diaminopyrimidine	antibiotic target replacement	d__Bacteria; p__Planctomycetes; c__Phycisphaerae; o__Phycisphaerales
CHN_SD_JB_1366325_71	SMER	multidrug	antibiotic efflux	d__Bacteria; p__Deinococcus-Thermus; c__Deinococci; o__Trueperales; f__Trueperaceae
CHN_SD_JB_1767646||full_5	TETA(48)	tetracycline	antibiotic efflux	d__Bacteria; p__Chloroflexi; c__Chloroflexia
CHN_SD_JB_1945760||full_5	TRUNCATED_PUTATIVE_RESPONSE_REGULATOR_ARLR	unclassified	antibiotic efflux	d__Bacteria; p__; c__; o__; f__; g__; s__candidate division KSB1 bacterium
CHN_SD_JB_1989140_59	TRUNCATED_PUTATIVE_RESPONSE_REGULATOR_ARLR	unclassified	antibiotic efflux	d__Bacteria; p__Chloroflexi
CHN_SD_JB_2151393_7	VANU	glycopeptide	antibiotic target alteration	d__Bacteria; p__Firmicutes; c__Clostridia; o__Clostridiales; f__Clostridiaceae; g__Lutispora
CHN_SD_JB_2264933||full_2	TRUNCATED_PUTATIVE_RESPONSE_REGULATOR_ARLR	unclassified	antibiotic efflux	d__Bacteria; p__Chloroflexi; c__Ardenticatenia; o__Ardenticatenales; f__Ardenticatenaceae
CHN_SD_JB_2281936_8	RPOB2	rifamycin	undetermined	d__Bacteria; p__Proteobacteria; c__Deltaproteobacteria
CHN_SD_JB_3838380_93	MULTIDRUG_ABC_TRANSPORTER	multidrug	antibiotic efflux	d__Bacteria; p__Chloroflexi
CHN_SD_KQ_1088723_76	KDPE	aminoglycoside	antibiotic efflux	d__Bacteria; p__Chloroflexi
CHN_SD_KQ_1786782||full_20	KDPE	aminoglycoside	antibiotic efflux	d__Bacteria; p__Proteobacteria; c__Gammaproteobacteria; o__Xanthomonadales; f__Rhodanobacteraceae
CHN_SD_KQ_1838569||full_3	MTRA	multidrug	antibiotic efflux	d__Bacteria; p__Chloroflexi; c__Anaerolineae; o__Anaerolineales
CHN_SD_KQ_2099507_3	RPOB2	rifamycin	antibiotic target alteration	d__Bacteria; p__Candidatus Andersenbacteria
CHN_SD_KQ_2112141_1	RPOB2	rifamycin	undetermined	d__Bacteria; p__Actinobacteria; c__Acidimicrobiia; o__Acidimicrobiales
CHN_SD_KQ_2427790_50	SMER	multidrug	antibiotic efflux	d__Bacteria; p__Deinococcus-Thermus; c__Deinococci; o__Trueperales; f__Trueperaceae
CHN_SD_KQ_2988870||full_2	TRUNCATED_PUTATIVE_RESPONSE_REGULATOR_ARLR	unclassified	antibiotic efflux	d__Bacteria; p__Actinobacteria; c__Actinobacteria; o__Corynebacteriales; f__Mycobacteriaceae; g__Mycolicibacterium
CHN_SD_KQ_3204890_1	METALLO-BETA-LACTAMASE	beta-lactam	antibiotic inactivation
CHN_SD_KQ_413363_32	TAP	tetracycline	undetermined	d__Bacteria; p__Actinobacteria; c__Acidimicrobiia; o__Acidimicrobiales
CHN_SD_KQ_4321913_8	RPOB2	rifamycin	antibiotic target alteration	d__Bacteria; p__; c__; o__; f__; g__; s__Candidatus Dojkabacteria bacterium
CHN_SD_KQ_649251_20	DFRC	diaminopyrimidine	antibiotic target replacement
CHN_SD_SY_344004||0_partial_26	KDPE	aminoglycoside	antibiotic efflux	d__Bacteria; p__Proteobacteria; c__Alphaproteobacteria; o__Rhodobacterales; f__Hyphomonadaceae; g__Euryhalocaulis
CHN_SD_XD_131801||0_partial_1_16	CAT_CHLORAMPHENICOL_ACETYLTRANSFERASE	phenicol	antibiotic inactivation	d__Bacteria; p__Proteobacteria; c__Alphaproteobacteria; o__Rhizobiales; f__Hyphomicrobiaceae
CHN_SD_XD_1336187||full_4	KDPE	aminoglycoside	antibiotic efflux	d__Bacteria; p__Bacteroidetes; c__Bacteroidia; o__Bacteroidales
CHN_SD_XD_2043654||full_1_5	VANU	glycopeptide	antibiotic target alteration	d__Bacteria; p__Firmicutes; c__Clostridia; o__Clostridiales; f__Lachnospiraceae
CHN_SD_XD_2766869_44	EFRB	multidrug	antibiotic efflux	d__Bacteria; p__Deinococcus-Thermus; c__Deinococci; o__Trueperales; f__Trueperaceae
CHN_SD_XD_2766869_45	EFRA	multidrug	antibiotic efflux	d__Bacteria; p__Deinococcus-Thermus; c__Deinococci; o__Trueperales; f__Trueperaceae
CHN_SD_XD_3113891_9	PATA	fluoroquinolone	antibiotic efflux	d__Bacteria; p__Chloroflexi; c__Anaerolineae; o__Anaerolineales
CHN_SD_XD_3385238||full_10	GOLS	multidrug	antibiotic efflux	d__Bacteria; p__Candidatus Melainabacteria
CHN_SD_XD_3950139||full_6	EMRE	multidrug	antibiotic efflux	d__Bacteria; p__Candidatus Sumerlaeota
CHN_SD_XD_4086404||full_8	RPOB2	rifamycin	undetermined	d__Bacteria; p__Candidatus Parcubacteria
CHN_SD_XD_714128||full_1_5	VANU	glycopeptide	antibiotic target alteration
CHN_SD_XNJ_1386159_296	TETA(48)	tetracycline	antibiotic efflux	d__Bacteria; p__Actinobacteria; c__Acidimicrobiia; o__Acidimicrobiales
CHN_SD_XNJ_1714384_fragment_1_3	AAC(6')-II	aminoglycoside	antibiotic inactivation	d__Bacteria; p__Chloroflexi; c__Anaerolineae; o__Anaerolineales
CHN_SD_XNJ_2053030_191	ERM(41)	MLS	antibiotic target alteration	d__Bacteria; p__Actinobacteria; c__Acidimicrobiia; o__Acidimicrobiales
CHN_SD_XNJ_2053030_26	TRANSCRIPTIONAL_REGULATORY_PROTEIN_CPXR_CPXR	unclassified	antibiotic efflux	d__Bacteria; p__Actinobacteria; c__Acidimicrobiia; o__Acidimicrobiales
CHN_SD_XNJ_2053030_71	TRUNCATED_PUTATIVE_RESPONSE_REGULATOR_ARLR	unclassified	antibiotic efflux	d__Bacteria; p__Actinobacteria; c__Acidimicrobiia; o__Acidimicrobiales
CHN_SD_XNJ_209246||0_partial_1_1	KDPE	aminoglycoside	antibiotic efflux	d__Bacteria; p__Proteobacteria; c__Gammaproteobacteria; o__Pseudomonadales
CHN_SD_XNJ_2272560_400	BACA	bacitracin	antibiotic target alteration	d__Bacteria; p__Actinobacteria; c__Acidimicrobiia; o__Acidimicrobiales
CHN_SD_XNJ_2272560_50	VANR	glycopeptide	antibiotic target alteration	d__Bacteria; p__Actinobacteria; c__Acidimicrobiia; o__Acidimicrobiales
CHN_SD_XNJ_2304216||0_partial_1	EMRE	multidrug	antibiotic efflux	d__Bacteria; p__Proteobacteria; c__Alphaproteobacteria; o__Rhizobiales; f__Aurantimonadaceae; g__Martelella
CHN_SD_XNJ_2648405_7	TRUNCATED_PUTATIVE_RESPONSE_REGULATOR_ARLR	unclassified	antibiotic efflux	d__Bacteria; p__Actinobacteria; c__Acidimicrobiia; o__Acidimicrobiales
CHN_SD_XNJ_2662286_299	MULTIDRUG_ABC_TRANSPORTER	multidrug	antibiotic efflux	d__Bacteria; p__Actinobacteria; c__Acidimicrobiia; o__Acidimicrobiales
CHN_SD_XNJ_3016726||full_12	DFRA3	diaminopyrimidine	antibiotic target replacement	d__Bacteria; p__Proteobacteria; c__Gammaproteobacteria
CHN_SD_XNJ_362039||0_partial_1_11	ABES	multidrug	antibiotic efflux	d__Bacteria; p__Proteobacteria; c__Alphaproteobacteria
CHN_SD_XNJ_662073_48	TRUNCATED_PUTATIVE_RESPONSE_REGULATOR_ARLR	unclassified	antibiotic efflux	d__Bacteria; p__Actinobacteria; c__Acidimicrobiia; o__Acidimicrobiales
CHN_SD_XNJ_662073_60	ABES	multidrug	antibiotic efflux	d__Bacteria; p__Actinobacteria; c__Acidimicrobiia; o__Acidimicrobiales
CHN_SD_XNJ_662073_71	VANR	glycopeptide	antibiotic target alteration	d__Bacteria; p__Actinobacteria; c__Acidimicrobiia; o__Acidimicrobiales
CHN_SD_XNJ_662073_89	TETA(48)	tetracycline	antibiotic efflux	d__Bacteria; p__Actinobacteria; c__Acidimicrobiia; o__Acidimicrobiales
CHN_SD_XNJ_832538_3	RPOB2	rifamycin	undetermined	d__Bacteria; p__Proteobacteria; c__Gammaproteobacteria; o__Xanthomonadales; f__Xanthomonadaceae; g__Thermomonas
CHN_SD_XNJ_84303||full_2	CLASS_A	beta-lactam	antibiotic inactivation
CHN_TW_WWTP1_1139577||full_16	VANR	glycopeptide	antibiotic target alteration	d__Bacteria; p__Candidatus Woesebacteria
CHN_TW_WWTP1_1264437||full_7	TRANSCRIPTIONAL_REGULATORY_PROTEIN_CPXR_CPXR	unclassified	antibiotic efflux	d__Bacteria; p__Actinobacteria; c__Thermoleophilia; o__Solirubrobacterales
CHN_TW_WWTP1_1461646||full_12	TRUNCATED_PUTATIVE_RESPONSE_REGULATOR_ARLR	unclassified	antibiotic efflux	d__Bacteria; p__candidate division WWE3
CHN_TW_WWTP1_1568695_2	RPOB2	rifamycin	antibiotic target alteration	d__Bacteria; p__Chloroflexi
CHN_TW_WWTP1_1846726_48	MAJOR_FACILITATOR_SUPERFAMILY_TRANSPORTER	multidrug	antibiotic efflux	d__Bacteria; p__Deinococcus-Thermus; c__Deinococci; o__Trueperales; f__Trueperaceae
CHN_TW_WWTP1_1996948_107	PATA	fluoroquinolone	antibiotic efflux	d__Bacteria; p__Chloroflexi
CHN_TW_WWTP1_1996948_92	MTRA	multidrug	antibiotic efflux	d__Bacteria; p__Chloroflexi
CHN_TW_WWTP1_322449_112	EFRB	multidrug	antibiotic efflux	d__Bacteria; p__Actinobacteria; c__Acidimicrobiia
CHN_TW_WWTP1_322449_50	MULTIDRUG_ABC_TRANSPORTER	multidrug	antibiotic efflux	d__Bacteria; p__Actinobacteria; c__Acidimicrobiia
CHN_TW_WWTP1_632037_152	EFRA	multidrug	antibiotic efflux	d__Bacteria; p__Chloroflexi
CHN_TW_WWTP1_632037_153	EFRB	multidrug	antibiotic efflux	d__Bacteria; p__Chloroflexi
CHN_TW_WWTP1_746202||full_10	TRANSCRIPTIONAL_REGULATORY_PROTEIN_CPXR_CPXR	unclassified	antibiotic efflux	d__Bacteria; p__Candidatus Woesebacteria
CHN_TW_WWTP1_970338||full_14	DFRA3	diaminopyrimidine	antibiotic target replacement	d__Bacteria; p__Candidatus Woesebacteria
CHN_TW_WWTP2_1139504||full_30	VANS	glycopeptide	antibiotic target alteration
CHN_TW_WWTP2_1156344||full_6	VANU	glycopeptide	antibiotic target alteration	d__Bacteria; p__Firmicutes; c__Clostridia; o__Clostridiales; f__Lachnospiraceae
CHN_TW_WWTP2_1564880_28	RM3	beta-lactam	antibiotic inactivation	d__Bacteria; p__Acidobacteria
CHN_TW_WWTP2_1875490_fragment_1_1	PSEUDOMONAS_AERUGINOSA_EMRE	aminoglycoside	antibiotic efflux	d__Bacteria; p__Chloroflexi; c__Ardenticatenia; o__Ardenticatenales; f__Ardenticatenaceae
CHN_TW_WWTP2_2469880||full_2	MTRA	multidrug	antibiotic efflux	d__Bacteria; p__Actinobacteria; c__Actinobacteria; o__Propionibacteriales; f__Propionibacteriaceae
CHN_TW_WWTP2_273216_2	RPOB2	rifamycin	antibiotic target alteration	d__Bacteria; p__Acidobacteria
CHN_TW_WWTP2_3159882_6	ERM(47)	MLS	antibiotic target alteration
CHN_TW_WWTP2_3752781_10	VANR	glycopeptide	antibiotic target alteration	d__Bacteria; p__Actinobacteria; c__Acidimicrobiia
CHN_TW_WWTP2_3757777_fragment_3_2	RPOB2	rifamycin	antibiotic target alteration	d__Bacteria; p__Planctomycetes; c__Phycisphaerae; o__Phycisphaerales
CHN_TW_WWTP2_435299||full_3	VANU	glycopeptide	antibiotic target alteration
CHN_TW_WWTP2_9102_26	TRANSCRIPTIONAL_REGULATORY_PROTEIN_CPXR_CPXR	unclassified	antibiotic efflux	d__Bacteria; p__Actinobacteria; c__Acidimicrobiia; o__Acidimicrobiales
Colombia_Antioquia_WWTP_1350241||0_partial_4	OMPR	multidrug	antibiotic efflux	d__Bacteria; p__Proteobacteria; c__Alphaproteobacteria; o__Rhodospirillales
Colombia_Antioquia_WWTP_142752||full_7	MCR-3	glycopeptide	antibiotic target alteration	d__Bacteria; p__Proteobacteria; c__Gammaproteobacteria; o__Pseudomonadales; f__Moraxellaceae; g__Acinetobacter; s__Acinetobacter towneri
Colombia_Antioquia_WWTP_1817658||full_4	TETA(48)	tetracycline	antibiotic efflux	d__Bacteria; p__Actinobacteria; c__Actinobacteria; o__Micrococcales; f__Microbacteriaceae
Colombia_Antioquia_WWTP_2796254||full_5	OXA	beta-lactam	antibiotic inactivation	d__Bacteria; p__Proteobacteria; c__Gammaproteobacteria; o__Pseudomonadales; f__Moraxellaceae
Colombia_Antioquia_WWTP_3234621||full_6	BACA	bacitracin	antibiotic target alteration	d__Bacteria; p__Proteobacteria; c__Betaproteobacteria; o__Burkholderiales; f__Comamonadaceae; g__Ottowia
Colombia_Antioquia_WWTP_4162495||full_5	SMER	multidrug	antibiotic efflux	d__Bacteria; p__Proteobacteria; c__Gammaproteobacteria; o__; f__Candidatus Competibacteraceae
Croatia_Zagreb_Pliva_131813_211	KDPE	aminoglycoside	antibiotic efflux	d__Bacteria; p__Actinobacteria; c__Acidimicrobiia
Croatia_Zagreb_Pliva_240537||full_9	BAER	multidrug	antibiotic efflux	d__Bacteria; p__Chloroflexi; c__Anaerolineae; o__Anaerolineales
Croatia_Zagreb_Pliva_271368_44	TETA(48)	tetracycline	antibiotic efflux	d__Bacteria; p__Actinobacteria; c__Actinobacteria; o__Propionibacteriales; f__Nocardioidaceae; g__Nocardioides
Croatia_Zagreb_Pliva_271368_64	MULTIDRUG_ABC_TRANSPORTER	multidrug	antibiotic efflux	d__Bacteria; p__Actinobacteria; c__Actinobacteria; o__Propionibacteriales; f__Nocardioidaceae; g__Nocardioides
Croatia_Zagreb_Pliva_274780_134	TRUNCATED_PUTATIVE_RESPONSE_REGULATOR_ARLR	unclassified	antibiotic efflux	d__Bacteria; p__Actinobacteria; c__Actinobacteria; o__Propionibacteriales; f__Nocardioidaceae; g__Nocardioides
Croatia_Zagreb_Pliva_274780_248	VANKI	glycopeptide	antibiotic target alteration	d__Bacteria; p__Actinobacteria; c__Actinobacteria; o__Propionibacteriales; f__Nocardioidaceae; g__Nocardioides
Croatia_Zagreb_Pliva_327290_166	STAPHYLOCOCCUS_MUPA_CONFERRING_RESISTANCE_TO_MUPIROCIN	mupirocin	antibiotic target alteration	d__Bacteria; p__Actinobacteria; c__Thermoleophilia
Croatia_Zagreb_Pliva_327290_309	VANRI	glycopeptide	antibiotic target alteration	d__Bacteria; p__Actinobacteria; c__Thermoleophilia
Croatia_Zagreb_Pliva_327290_322	EFRB	multidrug	antibiotic efflux	d__Bacteria; p__Actinobacteria; c__Thermoleophilia
Croatia_Zagreb_Pliva_347357_9	COB(I)ALAMIN_ADENOLSYLTRANSFERASE	unclassified	undetermined	d__Bacteria; p__Actinobacteria; c__Acidimicrobiia
Croatia_Zagreb_Pliva_355247_131	AAC(3)-X	aminoglycoside	antibiotic inactivation	d__Bacteria; p__Deinococcus-Thermus; c__Deinococci; o__Trueperales; f__Trueperaceae
Croatia_Zagreb_Pliva_390101_2	RPOB2	rifamycin	undetermined	d__Bacteria; p__; c__; o__; f__; g__; s__Candidatus Dojkabacteria bacterium
Croatia_Zagreb_Pliva_429838_61	TETA(48)	tetracycline	antibiotic efflux	d__Bacteria; p__Actinobacteria; c__Thermoleophilia; o__Solirubrobacterales
Croatia_Zagreb_Pliva_429838_77	VANR	glycopeptide	antibiotic target alteration	d__Bacteria; p__Actinobacteria; c__Thermoleophilia; o__Solirubrobacterales
Croatia_Zagreb_Pliva_443015_213	ROSA	fosmidomycin	antibiotic efflux	d__Bacteria; p__Deinococcus-Thermus; c__Deinococci; o__Trueperales; f__Trueperaceae
Croatia_Zagreb_Pliva_443015_61	TRANSCRIPTIONAL_REGULATORY_PROTEIN_CPXR_CPXR	unclassified	antibiotic efflux	d__Bacteria; p__Deinococcus-Thermus; c__Deinococci; o__Trueperales; f__Trueperaceae
Croatia_Zagreb_Pliva_443015_73	LMRB	MLS	antibiotic efflux	d__Bacteria; p__Deinococcus-Thermus; c__Deinococci; o__Trueperales; f__Trueperaceae
Croatia_Zagreb_Pliva_471330_209	MTRA	multidrug	antibiotic efflux	d__Bacteria; p__Actinobacteria; c__Actinobacteria; o__Propionibacteriales; f__Nocardioidaceae; g__Nocardioides
Croatia_Zagreb_Pliva_471330_276	MULTIDRUG_ABC_TRANSPORTER	multidrug	antibiotic efflux	d__Bacteria; p__Actinobacteria; c__Actinobacteria; o__Propionibacteriales; f__Nocardioidaceae; g__Nocardioides
Croatia_Zagreb_Pliva_471330_38	EMRE	multidrug	antibiotic efflux	d__Bacteria; p__Actinobacteria; c__Actinobacteria; o__Propionibacteriales; f__Nocardioidaceae; g__Nocardioides
Croatia_Zagreb_Pliva_479777_179	RIFAMPIN_MONOOXYGENASE	rifamycin	antibiotic inactivation	d__Bacteria; p__Actinobacteria; c__Thermoleophilia; o__Solirubrobacterales
Croatia_Zagreb_Pliva_490797_fragment_4_8	ERMH	MLS	antibiotic target alteration
Croatia_Zagreb_Pliva_499585_119	STAPHYLOCOCCUS_MUPA_CONFERRING_RESISTANCE_TO_MUPIROCIN	mupirocin	antibiotic target alteration	d__Bacteria; p__Actinobacteria; c__Thermoleophilia; o__Solirubrobacterales
Croatia_Zagreb_Pliva_499585_250	TETA(48)	tetracycline	antibiotic efflux	d__Bacteria; p__Actinobacteria; c__Thermoleophilia; o__Solirubrobacterales
Croatia_Zagreb_Pliva_522915_140	MULTIDRUG_ABC_TRANSPORTER	multidrug	antibiotic efflux	d__Bacteria; p__Actinobacteria; c__Thermoleophilia; o__Solirubrobacterales
Croatia_Zagreb_Pliva_522915_348	TETB(48)	tetracycline	antibiotic efflux	d__Bacteria; p__Actinobacteria; c__Thermoleophilia; o__Solirubrobacterales
Croatia_Zagreb_Pliva_522915_349	TETA(48)	tetracycline	antibiotic efflux	d__Bacteria; p__Actinobacteria; c__Thermoleophilia; o__Solirubrobacterales
Croatia_Zagreb_Pliva_52796_279	VANR	glycopeptide	antibiotic target alteration	d__Bacteria; p__Actinobacteria; c__Thermoleophilia; o__Solirubrobacterales
Croatia_Zagreb_Pliva_557131_22	AAC(6')-34	aminoglycoside	antibiotic inactivation	d__Bacteria; p__Actinobacteria; c__Acidimicrobiia
Croatia_Zagreb_Pliva_91487||0_partial_4	ROSB	fosmidomycin	antibiotic efflux	d__Bacteria; p__Verrucomicrobia
Croatia_Zagreb_WWTP_1304336||full_4	TRANSCRIPTIONAL_REGULATORY_PROTEIN_CPXR_CPXR	unclassified	antibiotic efflux	d__Bacteria; p__Verrucomicrobia
Croatia_Zagreb_WWTP_1961052||full_8	ROSA	fosmidomycin	antibiotic efflux	d__Bacteria; p__Bacteroidetes; c__Flavobacteriia; o__Flavobacteriales
Croatia_Zagreb_WWTP_764449||full_4	UGD	glycopeptide	antibiotic target alteration	d__Bacteria; p__Proteobacteria; c__Gammaproteobacteria; o__Thiotrichales; f__Thiotrichaceae
Croatia_Zagreb_WWTP_772843_11	RPOB2	rifamycin	undetermined	d__Bacteria; p__Proteobacteria; c__Deltaproteobacteria; o__Desulfuromonadales; f__Desulfuromonadaceae
Croatia_Zagreb_WWTP_874173||full_3	TRUNCATED_PUTATIVE_RESPONSE_REGULATOR_ARLR	unclassified	antibiotic efflux	d__Bacteria; p__Bacteroidetes
Denmark_Aalborg_WWTP2_11587316||full_5	MTRA	multidrug	antibiotic efflux	d__Bacteria; p__Chloroflexi; c__Caldilineae; o__Caldilineales;
Denmark_Aalborg_WWTP2_1402126||full_4	VANR	glycopeptide	antibiotic target alteration	d__Bacteria; p__Verrucomicrobia
Denmark_Aalborg_WWTP2_1910165||full_2	TRANSCRIPTIONAL_REGULATORY_PROTEIN_CPXR_CPXR	unclassified	antibiotic efflux	d__Bacteria; p__Verrucomicrobia; c__Verrucomicrobiae; o__Verrucomicrobiales; f__Verrucomicrobiaceae
Denmark_Aalborg_WWTP2_3172270||full_2	SMER	multidrug	antibiotic efflux	d__Bacteria; p__Proteobacteria; c__Deltaproteobacteria; o__Myxococcales
Denmark_Aalborg_WWTP2_4357640_2	TRUNCATED_PUTATIVE_RESPONSE_REGULATOR_ARLR	unclassified	antibiotic efflux	d__Bacteria; p__Chloroflexi; c__Ardenticatenia; o__Ardenticatenales; f__Ardenticatenaceae; g__Candidatus Promineofilum
Denmark_Aalborg_WWTP2_5688174||full_3	KDPE	aminoglycoside	antibiotic efflux	d__Bacteria; p__Verrucomicrobia
Denmark_Aarhus_WWTP_873013||full_2	ERMS	MLS	antibiotic target alteration
Denmark_Aarhus_WWTP_901388_7	QACH	fluoroquinolone	antibiotic efflux	d__Bacteria; p__Proteobacteria; c__Gammaproteobacteria; o__Xanthomonadales; f__Rhodanobacteraceae; g__Chiayiivirga
Denmark_Middelfart_WWTP_880634||full_10	TRUNCATED_PUTATIVE_RESPONSE_REGULATOR_ARLR	unclassified	antibiotic efflux	d__Bacteria; p__Proteobacteria; c__Betaproteobacteria; o__Rhodocyclales; f__Rhodocyclaceae; g__Propionivibrio; s__Candidatus Propionivibrio aalborgensis
Denmark_Middelfart_WWTP_880634||full_11	MCR-5	glycopeptide	antibiotic target alteration	d__Bacteria; p__Proteobacteria; c__Betaproteobacteria; o__Rhodocyclales; f__Rhodocyclaceae; g__Propionivibrio; s__Candidatus Propionivibrio aalborgensis
Germany_Gottingen_WWTP_1500804||full_13	TRUNCATED_PUTATIVE_RESPONSE_REGULATOR_ARLR	unclassified	antibiotic efflux	d__Bacteria; p__Chloroflexi; c__Ardenticatenia; o__Ardenticatenales; f__Ardenticatenaceae
Korea_Chungnam_WWTP_1841250||full_2	DFRK	diaminopyrimidine	antibiotic target replacement	d__Bacteria; p__Bacteroidetes
Korea_Chungnam_WWTP_1978709||full_7	VANR	glycopeptide	antibiotic target alteration	d__Bacteria; p__Acidobacteria; c__Blastocatellia
Korea_Chungnam_WWTP_412381||full_4	LRA	beta-lactam	antibiotic inactivation	d__Bacteria; p__Bacteroidetes; c__Chitinophagia; o__Chitinophagales; f__Chitinophagaceae
Korea_Chungnam_WWTP_972955_7	RPOB2	rifamycin	undetermined	d__Bacteria; p__Acidobacteria; c__Holophagae; o__Holophagales
Korea_Gyeonggi_WWTP2_261219||full_10	TRUNCATED_PUTATIVE_RESPONSE_REGULATOR_ARLR	unclassified	antibiotic efflux	d__Bacteria; p__Bacteroidetes; c__Saprospiria; o__Saprospirales; f__Saprospiraceae
Singapore_WWTP_10192773||full_4	TRUNCATED_PUTATIVE_RESPONSE_REGULATOR_ARLR	unclassified	antibiotic efflux	d__Bacteria; p__Candidatus Andersenbacteria
Singapore_WWTP_11468515||full_7	DFRF	diaminopyrimidine	antibiotic target replacement
Singapore_WWTP_12511273_fragment_1_4	LLMA_23S_RIBOSOMAL_RNA_METHYLTRANSFERASE	MLS	antibiotic target alteration	d__Bacteria; p__Candidatus Parcubacteria
Singapore_WWTP_12913377_8	DFRA3	diaminopyrimidine	antibiotic target replacement
Singapore_WWTP_13212242_2	DFRA3	diaminopyrimidine	antibiotic target replacement
Singapore_WWTP_13673530_12	TETQ	tetracycline	antibiotic target protection	d__Bacteria; p__Bacteroidetes; c__Bacteroidia; o__Bacteroidales; f__Prevotellaceae; g__Prevotella; s__Prevotella oryzae
Singapore_WWTP_14000890||full_1_72	DFRG	diaminopyrimidine	antibiotic target replacement	d__Bacteria; p__Bacteroidetes; c__Flavobacteriia; o__Flavobacteriales
Singapore_WWTP_14735391||full_9	DFRC	diaminopyrimidine	antibiotic target replacement
Singapore_WWTP_1727204_8	RPOB2	rifamycin	antibiotic target alteration	d__Bacteria; p__Proteobacteria; c__Gammaproteobacteria; o__Aeromonadales; f__Aeromonadaceae; g__Tolumonas
Singapore_WWTP_3577518_16	DFRA12	diaminopyrimidine	antibiotic target replacement
Singapore_WWTP_4689696_11	DFRA3	diaminopyrimidine	antibiotic target replacement
Singapore_WWTP_5135256_fragment_1_12	LLMA_23S_RIBOSOMAL_RNA_METHYLTRANSFERASE	MLS	antibiotic target alteration	d__Bacteria; p__Candidatus Parcubacteria
Singapore_WWTP_623610_9	DFRA12	diaminopyrimidine	antibiotic target replacement
Singapore_WWTP_6459291||full_27	DFRA3	diaminopyrimidine	antibiotic target replacement
Singapore_WWTP_6783284_5	DFRA1	diaminopyrimidine	antibiotic target replacement
Singapore_WWTP_7458044_fragment_1_11	DFRA3	diaminopyrimidine	antibiotic target replacement
Singapore_WWTP_852457||full_38	DFRG	diaminopyrimidine	antibiotic target replacement
Slovenia_Kocevje_WWTP_205644||full_6	MTRA	multidrug	antibiotic efflux	d__Bacteria; p__Actinobacteria; c__Actinobacteria; o__Propionibacteriales; f__Propionibacteriaceae
Sweden_Scania_WWTP_1117922||full_3	VANU	glycopeptide	antibiotic target alteration	d__Bacteria; p__Firmicutes; c__Clostridia; o__Clostridiales; f__Clostridiaceae
Sweden_Scania_WWTP_1530141_2	VANU	glycopeptide	antibiotic target alteration	d__Bacteria; p__Bacteroidetes; c__Bacteroidia; o__Bacteroidales; f__Paludibacteraceae
Sweden_Scania_WWTP_2192184_2	VANU	glycopeptide	antibiotic target alteration	d__Bacteria; p__Firmicutes; c__Bacilli; o__Lactobacillales; f__Streptococcaceae; g__Streptococcus
Sweden_Scania_WWTP_527911_3	TRUNCATED_PUTATIVE_RESPONSE_REGULATOR_ARLR	unclassified	antibiotic efflux	d__Bacteria; p__Firmicutes; c__Bacilli; o__Lactobacillales; f__Streptococcaceae; g__Streptococcus; s__Streptococcus pneumoniae
Sweden_Stockholm_Henriksdal_1030263_7	VANS	glycopeptide	antibiotic target alteration	d__Bacteria; p__Firmicutes; c__Clostridia; o__Clostridiales; f__Lachnospiraceae
Sweden_Stockholm_Henriksdal_1065561_8	VANR	glycopeptide	antibiotic target alteration	d__Bacteria; p__Firmicutes; c__Clostridia
Sweden_Stockholm_Henriksdal_1206655_2	VANR	glycopeptide	antibiotic target alteration
Sweden_Stockholm_Henriksdal_1221811_2	TRUNCATED_PUTATIVE_RESPONSE_REGULATOR_ARLR	unclassified	antibiotic efflux	d__Bacteria; p__Firmicutes; c__Negativicutes; o__Selenomonadales; f__Selenomonadaceae; g__Megamonas; s__Megamonas funiformis
Sweden_Stockholm_Henriksdal_1253969_5	LNUC	MLS	antibiotic inactivation	d__Bacteria; p__Bacteroidetes; c__Bacteroidia; o__Bacteroidales; f__Prevotellaceae; g__Prevotella
Sweden_Stockholm_Henriksdal_12858_12	VANS	glycopeptide	antibiotic target alteration
Sweden_Stockholm_Henriksdal_12858_13	VANR	glycopeptide	antibiotic target alteration	d__Bacteria; p__Firmicutes; c__Clostridia; o__Clostridiales; f__Clostridiaceae; g__Lutispora
Sweden_Stockholm_Henriksdal_12858_14	VANU	glycopeptide	antibiotic target alteration	d__Bacteria; p__Firmicutes; c__Clostridia; o__Clostridiales; f__Lachnospiraceae
Sweden_Stockholm_Henriksdal_1307233_4	VANU	glycopeptide	antibiotic target alteration	d__Bacteria; p__Firmicutes; c__Clostridia; o__Clostridiales; f__Clostridiaceae
Sweden_Stockholm_Henriksdal_301310_5	BCRA	bacitracin	antibiotic efflux
Sweden_Stockholm_Henriksdal_3935||full_5	MDTD	multidrug	antibiotic efflux	d__Bacteria; p__Proteobacteria; c__Betaproteobacteria; o__Burkholderiales; f__Comamonadaceae; g__Comamonas
Sweden_Stockholm_Henriksdal_566146_3	STAPHYLOCOCCUS_MUPA_CONFERRING_RESISTANCE_TO_MUPIROCIN	mupirocin	antibiotic target alteration
Sweden_Stockholm_Henriksdal_580459_3	RPOB2	rifamycin	undetermined	d__Bacteria; p__Firmicutes; c__Clostridia; o__Clostridiales; f__Ruminococcaceae; g__Ruminococcus
Sweden_Stockholm_Henriksdal_627480||full_2	MTRR	multidrug	antibiotic efflux	d__Bacteria; p__Proteobacteria; c__Betaproteobacteria; o__Burkholderiales; f__Burkholderiaceae
Sweden_Stockholm_Henriksdal_654285_1	VANR	glycopeptide	antibiotic target alteration
Sweden_Stockholm_Henriksdal_654285_2	BCRA	bacitracin	antibiotic efflux
Sweden_Stockholm_Henriksdal_768819_41	BACA	bacitracin	antibiotic target alteration
Sweden_Stockholm_Henriksdal_784042_4	VANU	glycopeptide	antibiotic target alteration
Sweden_Stockholm_Kappala_1167593_16	VANU	glycopeptide	antibiotic target alteration	d__Bacteria; p__Firmicutes; c__Clostridia; o__Clostridiales; f__Clostridiaceae
Sweden_Stockholm_Kappala_121905_fragment_1_1	MEFA	MLS	antibiotic target protection	d__Bacteria; p__Firmicutes; c__Clostridia; o__Clostridiales; f__Clostridiaceae; g__Lutispora
Sweden_Stockholm_Kappala_1326178_3	BCRA	bacitracin	antibiotic efflux
Sweden_Stockholm_Kappala_1335149_3	RPOB2	rifamycin	antibiotic target alteration	d__Bacteria; p__Firmicutes; c__Bacilli; o__Lactobacillales; f__Streptococcaceae; g__Streptococcus; s__Streptococcus pneumoniae
Sweden_Stockholm_Kappala_1405221_1	CFXA2	beta-lactam	antibiotic inactivation	d__Bacteria; p__Bacteroidetes; c__Bacteroidia; o__Bacteroidales; f__Paludibacteraceae
Sweden_Stockholm_Kappala_1481537||full_6	UGD	glycopeptide	antibiotic target alteration	d__Bacteria; p__Proteobacteria; c__Gammaproteobacteria; o__Pseudomonadales; f__Moraxellaceae; g__Acinetobacter
Sweden_Stockholm_Kappala_222740_6	VANY	glycopeptide	antibiotic target alteration
Sweden_Stockholm_Kappala_276590_6	KDPE	aminoglycoside	antibiotic efflux	d__Bacteria; p__Fusobacteria; c__Fusobacteriia; o__Fusobacteriales
Sweden_Stockholm_Kappala_902169_17	VANS	glycopeptide	antibiotic target alteration	d__Bacteria; p__Firmicutes; c__Clostridia; o__Clostridiales; f__Lachnospiraceae
USA_Wisconsin_WWTP1_237435_4	VANU	glycopeptide	antibiotic target alteration	d__Bacteria; p__Firmicutes; c__Bacilli; o__Lactobacillales; f__Streptococcaceae; g__Streptococcus
USA_Wisconsin_WWTP1_323056_1_1	VANU	glycopeptide	antibiotic target alteration
USA_Wisconsin_WWTP1_363274||full_1_4	VANU	glycopeptide	antibiotic target alteration	d__Bacteria; p__Firmicutes; c__Clostridia; o__Clostridiales; f__Clostridiaceae
USA_Wisconsin_WWTP1_63377||full_4	EFRA	multidrug	antibiotic efflux
USA_Wisconsin_WWTP1_63377||full_5	EFRB	multidrug	antibiotic efflux
