# Supplementary material for: Global diversity and biogeography of DNA viral communities in activated sludge systems
Source: Microbiome. 2023 Oct 21;11:234. doi: 10.1186/s40168-023-01672-1 (PMC10589946; doi:10.1186/s40168-023-01672-1)
Supplement: Supplementary file 8 — Additional file 7: Table S6. Antibiotic resistance gene (ARG) information of AS samples. [file 40168_2023_1672_MOESM7_ESM.xlsx]

## Sheet: Table S6
Table S6: Antibiotic resistance gene (ARG) information of AS samples
Sample	Hospital wastewater information	Wastewater Type	Total number of ARGs in AS samples (reads-based)	Relative abundance of total ARGs (total number of ARGs/total number of clean reads)	Relative abundance of virus-related ARGs (normalized abundance of ARGs carried by viruses/normalized abundance of all viral genes)
SRR2662357	Excluding hospital wastewater	Domestic wastewater	5190	0.00010942	0.000309266
SRR1772177	Excluding hospital wastewater	Domestic wastewater	22056	0.000129103	0.000849504
SRR10034933	Excluding hospital wastewater	Domestic wastewater	34067	0.000398424	0.00435497
SRR10034934			31232	0.00049044	0.00446938
SRR9852172	Excluding hospital wastewater	Domestic wastewater	11963	0.000111654	0.000190201
SRR9852173	Excluding hospital wastewater	Domestic wastewater	14546	0.000129527	0.000266758
SRR9852197	Excluding hospital wastewater	Domestic wastewater	16408	0.000138241	0.00054937
SRR9852196	Excluding hospital wastewater	Domestic wastewater	16194	0.000147524	0.0002682
SRR9852195	Excluding hospital wastewater	Domestic wastewater	15900	0.00014495	0.000370972
SRR9852194	Excluding hospital wastewater	Domestic wastewater	15304	0.000118823	0.000366444
SRR9852193	Excluding hospital wastewater	Domestic wastewater	24221	0.000202407	0.000927189
SRR9852192	Excluding hospital wastewater	Domestic wastewater	16799	0.000164344	0.00108658
SRR9852191	Excluding hospital wastewater	Domestic wastewater	13449	0.00013436	0.001488
SRR9852171	Excluding hospital wastewater	Domestic wastewater	10650	0.00012643	0.000148878
SRR9852170			11788	0.000126729	0.000163702
SRR9852169			10496	0.000107671	0.000123613
SRR9852168			9700	0.000112726	0.000248017
SRR9852214	Excluding hospital wastewater	Domestic wastewater	8633	0.000124525	0.000209013
SRR9852213			7970	0.000116732	0.000203755
SRR9852212			10108	0.000141774	0.000117308
SRR9852211			8907	0.000137869	0.000289655
SRR2107210	Excluding hospital wastewater	Domestic wastewater	3114	0.000134375	0.00042509
SRR2107211			3388	0.00013146	0.000528854
SRR2107212			2471	0.000157216	0.000418566
SRR2107213			3753	0.000164493	0.000350833
SRR2107215	Excluding hospital wastewater	Domestic wastewater	7427	0.000261363	0.000576164
SRR2107216			7303	0.000263614	0.000672573
SRR2107218			6303	0.000214553	0.000509838
SRR2107219			5839	0.000213518	0.000538439
ERR1076073	Excluding hospital wastewater	Domestic wastewater	2551	8.57492e-05	0.00104407
ERR1076074			2646	8.65267e-05	0.00111837
ERR1076075			2897	8.86206e-05	0.00110031
SRR6837569	Excluding hospital wastewater	Domestic wastewater	6990	0.000127542	6.73e-05
SRR6837566			5804	9.3503e-05	9.34e-05
SRR6837577			2863	4.57705e-05	6.76e-05
SRR6837583			3544	2.6532e-05	3.76e-05
SRR6837555			39908	0.000283874	0.000173623
SRR6837571			9222	7.67095e-05	7.39e-05
SRR9637882	Excluding hospital wastewater	Domestic wastewater	9339	0.000201835	0.000768263
SRR9637883	Excluding hospital wastewater	Domestic wastewater	6845	0.000183682	0.000662982
SRR9637885	Excluding hospital wastewater	Domestic wastewater	10194	0.000193436	0.000723344
SRR9637884			15963	0.000176376	0.000367599
DRR205819	Excluding hospital wastewater	Domestic wastewater	203	3.91106e-05	9.71e-05
SRR1145849	Excluding hospital wastewater	Domestic wastewater	8739	0.00014714	0.000383937
SRR1145888	Excluding hospital wastewater	Domestic wastewater	7590	0.000135209	0.000189446
SRR776449	Excluding hospital wastewater	Domestic wastewater	34315	8.94995e-05	0.00121375
SRR6032601	Excluding hospital wastewater	Domestic wastewater	20514	4.88649e-05	0.000558043
SRR6032603	Excluding hospital wastewater	Domestic wastewater	21036	4.25491e-05	0.000254009
SRR8223441	Excluding hospital wastewater	Domestic wastewater	9841	0.000122758	0.000643793
SRR2308827	Excluding hospital wastewater	Domestic wastewater	6438	0.000122872	0.000587085
SRR2308974			5813	0.000107134	0.000622531
SRR5942190	Excluding hospital wastewater	Industrial wastewater	15117	0.000118496	0.000263805
SRR5937381		Industrial wastewater	23173	0.00017478	0.000471186
SRR5942168		Industrial wastewater	36775	0.000300115	0.00065865
SRR5942170		Industrial wastewater	29441	0.000235678	0.000512692
SRR5958530	Excluding hospital wastewater	Industrial wastewater	23232	0.000172598	0.000973928
SRR5956233		Industrial wastewater	14698	0.000115359	0.000241785
SRR5958513		Industrial wastewater	14162	0.000121611	0.000320372
SRR5961546		Industrial wastewater	26852	0.000220235	0.000484067
SRR5973122	Excluding hospital wastewater	Industrial wastewater	22425	0.000211322	0.00296608
SRR5975970		Industrial wastewater	21117	0.000163427	0.000828814
SRR5984028		Industrial wastewater	6313	5.45948e-05	0.000351137
SRR5984051		Industrial wastewater	10706	9.47963e-05	0.000457258
SRR5990339	Excluding hospital wastewater	Industrial wastewater	15230	0.000128748	0.00017542
SRR5990338		Industrial wastewater	18683	0.000207439	0.000212753
SRR5996639		Industrial wastewater	25864	0.000224424	0.000984187
SRR5996632		Industrial wastewater	10796	8.50326e-05	0.000347861
SRR5998639	Excluding hospital wastewater	Industrial wastewater	13941	0.000105868	0.000119381
SRR6015029		Industrial wastewater	14290	0.000131415	0.00074974
SRR6015030		Industrial wastewater	23849	0.00022967	0.00147281
SRR6005095		Industrial wastewater	18322	0.000153547	0.00076254
SRR1702226	Excluding hospital wastewater	Industrial wastewater	6080	0.000522508	0.000284994
SRR1702227	Excluding hospital wastewater	Industrial wastewater	3503	0.000427444	0.000799753
SRR2107178	Excluding hospital wastewater	Industrial wastewater	1332	7.50698e-05	1.97e-06
SRR2107179		Industrial wastewater	1469	7.44954e-05	3.9e-05
SRR2107180		Industrial wastewater	1368	7.50638e-05	0.00170883
SRR2107181		Industrial wastewater	1938	7.41964e-05	0.00166762
SRR2107128	Excluding hospital wastewater	Industrial wastewater	5888	0.000203963	0.000391267
SRR2107133		Industrial wastewater	5203	0.00020613	0.000387374
SRR2107174		Industrial wastewater	5125	0.000230029	0.000238905
SRR2107175		Industrial wastewater	4671	0.000226662	0.000168874
SRR2107171	Excluding hospital wastewater	Industrial wastewater	5502	0.000245435	0.0013329
SRR2107173		Industrial wastewater	6441	0.000241792	0.0011848
SRR2107176		Industrial wastewater	4951	0.000218472	0.000755898
SRR2107177		Industrial wastewater	5770	0.000222528	0.000676346
SRR2107182	Excluding hospital wastewater	Industrial wastewater	2895	0.000104251	0.000777574
SRR2107183		Industrial wastewater	3045	0.000104407	0.000830267
SRR2107184		Industrial wastewater	4461	0.000150558	0.0010425
SRR2107185		Industrial wastewater	2197	0.000143074	0.000988476
SRR23875610	Excluding hospital wastewater	Industrial wastewater	13291	0.000140981	0.000696448
SRR23875609		Industrial wastewater	13374	0.000143643	0.000704425
SRR23875608		Industrial wastewater	9431	0.000116767	0.000247253
SRR23875607		Industrial wastewater	10688	0.000117939	0.000170507
SRR23875606		Industrial wastewater	10323	0.000117043	0.000229085
SRR23875605		Industrial wastewater	9857	0.000106276	0.00021174
SRR23986425	Excluding hospital wastewater	Industrial wastewater	22357	0.000218013	0.000151376
SRR23986424		Industrial wastewater	23491	0.000224531	0.000147359
ERR2586215	Excluding hospital wastewater	Industrial wastewater	16225	0.000303899	0.000701756
ERR2586216		Industrial wastewater	17089	0.000299644	0.00068729
ERR2586217		Industrial wastewater	19505	0.000300544	0.000704714
ERR1414270	Containing hospital wastewater	Mixed wastewater	31443	0.000456	0.00345241
ERR1414271		Mixed wastewater	35574	0.000483578	0.00394738
ERR1414272		Mixed wastewater	27920	0.000477274	0.00436885
ERR1414273		Mixed wastewater	49174	0.000466526	0.00414345
ERR1414275	Containing hospital wastewater	Mixed wastewater	40742	0.000511007	0.00584387
ERR1414276		Mixed wastewater	36555	0.000491888	0.00467648
ERR1414277		Mixed wastewater	37964	0.000528919	0.00520933
ERR1414278		Mixed wastewater	38424	0.000497614	0.00523081
ERR712368	Excluding hospital wastewater	Mixed wastewater	23843	0.000141832	0.000521103
ERR712369	Containing hospital wastewater	Mixed wastewater	15763	0.000136663	0.000744332
ERR712370		Mixed wastewater	3868	0.000154915	0.00083552
ERR712371		Mixed wastewater	50113	0.000190916	0.00063153
ERR712372		Mixed wastewater	22780	0.000145281	0.000802603
ERR712373		Mixed wastewater	9718	0.000155018	0.000565641
ERR712374		Mixed wastewater	26622	0.000231689	0.000943322
ERR712376		Mixed wastewater	21156	0.000165084	0.000943809
ERR712377		Mixed wastewater	73178	0.000238232	0.000918214
ERR712378		Mixed wastewater	2844	0.000186865	0.000782473
ERR712379		Mixed wastewater	15384	0.000163278	0.0010302
ERR712380		Mixed wastewater	15623	0.000112818	0.00138823
ERR712381		Mixed wastewater	6849	8.26488e-05	0.00148964
ERR712382		Mixed wastewater	7860	8.87686e-05	0.00123248
ERR712383		Mixed wastewater	877	6.0885e-05	0.00109344
ERR712384		Mixed wastewater	839	6.12372e-05	0.000630771
ERR712389	Containing hospital wastewater	Mixed wastewater	19844	0.000223267	9.1e-05
ERR712390		Mixed wastewater	14800	0.000310023	5.66e-05
ERR712391		Mixed wastewater	9635	0.000126323	6.95e-05
ERR712385	Containing hospital wastewater	Mixed wastewater	7093	5.7357e-05	4.71e-05
ERR712386	Containing hospital wastewater	Mixed wastewater	19621	0.000129734	0.000129322
ERR712387		Mixed wastewater	43310	0.000281249	9.93e-05
ERR712388		Mixed wastewater	19977	0.000171858	0.000250767
SRR5571009	Excluding hospital wastewater	Mixed wastewater	3209	0.000115665	0.000310636
SRR5571008		Mixed wastewater	3224	0.000110065	0.000302341
SRR5571011		Mixed wastewater	3140	0.000105536	0.000277804
SRR13727143	Containing hospital wastewater	Mixed wastewater	29924	0.000696655	0.00027487
SRR12327456		Mixed wastewater	15677	0.000573123	0.000820264
SRR12326541		Mixed wastewater	33075	0.000770013	0.000677822
SRR12326204		Mixed wastewater	26057	0.000869628	0.000461454
SRR12326496		Mixed wastewater	25466	0.000774313	0.000510036
SRR12325978		Mixed wastewater	20235	0.000741424	0.000912098
SRR8648013	Containing hospital wastewater	Mixed wastewater	2218	6.2497e-05	0.000393762
ERR2586218	Containing hospital wastewater	Mixed wastewater	10466	0.0002026	0.00102526
ERR2586219		Mixed wastewater	11539	0.000193568	0.00112483
ERR2586220		Mixed wastewater	9239	0.000188597	0.000993429
