# Supplementary material for: Global diversity and biogeography of DNA viral communities in activated sludge systems
Source: Microbiome. 2023 Oct 21;11:234. doi: 10.1186/s40168-023-01672-1 (PMC10589946; doi:10.1186/s40168-023-01672-1)
Supplement: Supplementary file 9 — Additional file 8: Table S7. Viral auxiliary metabolic gene (AMG) information. [file 40168_2023_1672_MOESM8_ESM.xlsx]

## Sheet: Table S7
Table S7: Viral auxiliary metabolic gene (AMG) information
Viral ORFs id	KO number	Annotation	Metabolism
Argentina_BA_MSA_1040630||full_13	K01432	AFMID; arylformamidase [EC:3.5.1.9]	Carbohydrate metabolism, Amino acid metabolism
Argentina_BA_MSA_1061404_12	K00012	UGDH, ugd; UDPglucose 6-dehydrogenase [EC:1.1.1.22]	Carbohydrate metabolism
Argentina_BA_MSA_1066840_22	K03462	NAMPT; nicotinamide phosphoribosyltransferase [EC:2.4.2.12]	Metabolism of cofactors and vitamins
Argentina_BA_MSA_1072030||full_117	K06167	phnP; phosphoribosyl 1,2-cyclic phosphate phosphodiesterase [EC:3.1.4.55]	Metabolism of other amino acids
Argentina_BA_MSA_1072030||full_74	K00558	DNMT1, dcm; DNA (cytosine-5)-methyltransferase 1 [EC:2.1.1.37]	Amino acid metabolism
Argentina_BA_MSA_107852||full_2	K01443	nagA, AMDHD2; N-acetylglucosamine-6-phosphate deacetylase [EC:3.5.1.25]	Carbohydrate metabolism
Argentina_BA_MSA_1098572||0_partial_1_51	K00019	E1.1.1.30, bdh; 3-hydroxybutyrate dehydrogenase [EC:1.1.1.30]	Carbohydrate metabolism, Lipid metabolism
Argentina_BA_MSA_1107115||full_39	K09882	cobS; cobaltochelatase CobS [EC:6.6.1.2]	Metabolism of cofactors and vitamins
Argentina_BA_MSA_1139894_10	K00558	DNMT1, dcm; DNA (cytosine-5)-methyltransferase 1 [EC:2.1.1.37]	Amino acid metabolism
Argentina_BA_MSA_1187857_48	K00012	UGDH, ugd; UDPglucose 6-dehydrogenase [EC:1.1.1.22]	Carbohydrate metabolism
Argentina_BA_MSA_1187944_31	K01784	galE, GALE; UDP-glucose 4-epimerase [EC:5.1.3.2]	Carbohydrate metabolism
Argentina_BA_MSA_1188100_10	K06920	queC; 7-cyano-7-deazaguanine synthase [EC:6.3.4.20]	Metabolism of cofactors and vitamins
Argentina_BA_MSA_1188100_5	K09457	queF; 7-cyano-7-deazaguanine reductase [EC:1.7.1.13]	Metabolism of cofactors and vitamins
Argentina_BA_MSA_1188100_7	K10026	queE; 7-carboxy-7-deazaguanine synthase [EC:4.3.99.3]	Metabolism of cofactors and vitamins
Argentina_BA_MSA_12241||full_30	K17398	DNMT3A; DNA (cytosine-5)-methyltransferase 3A [EC:2.1.1.37]	Amino acid metabolism
Argentina_BA_MSA_210024||full_52	K00952	nadM; nicotinamide-nucleotide adenylyltransferase [EC:2.7.7.1]	Metabolism of cofactors and vitamins
Argentina_BA_MSA_218464_9	K15359	hspA; 6-hydroxy-3-succinoylpyridine 3-monooxygenase [EC:1.14.13.163]	Metabolism of cofactors and vitamins
Argentina_BA_MSA_219933||full_4	K00558	DNMT1, dcm; DNA (cytosine-5)-methyltransferase 1 [EC:2.1.1.37]	Amino acid metabolism
Argentina_BA_MSA_220169_4	K07260	vanY; zinc D-Ala-D-Ala carboxypeptidase [EC:3.4.17.14]	Glycan biosynthesis and metabolism
Argentina_BA_MSA_224191_5	K00568	ubiG; 2-polyprenyl-6-hydroxyphenyl methylase / 3-demethylubiquinone-9 3-methyltransferase [EC:2.1.1.222 2.1.1.64]	Metabolism of cofactors and vitamins
Argentina_BA_MSA_224191_6	K08256	pimA; phosphatidyl-myo-inositol alpha-mannosyltransferase [EC:2.4.1.345]	Glycan biosynthesis and metabolism
Argentina_BA_MSA_231338||full_48	K00558	DNMT1, dcm; DNA (cytosine-5)-methyltransferase 1 [EC:2.1.1.37]	Amino acid metabolism
Argentina_BA_MSA_235722||full_5	K13381	chiA; bifunctional chitinase/lysozyme [EC:3.2.1.14 3.2.1.17]	Carbohydrate metabolism
Argentina_BA_MSA_257622_25	K00287	DHFR, folA; dihydrofolate reductase [EC:1.5.1.3]	Metabolism of cofactors and vitamins
Argentina_BA_MSA_268140_3	K15634	gpmB; probable phosphoglycerate mutase [EC:5.4.2.12]	Amino acid metabolism, Carbohydrate metabolism, Energy metabolism
Argentina_BA_MSA_298712||full_4	K00820	glmS, GFPT; glutamine---fructose-6-phosphate transaminase (isomerizing) [EC:2.6.1.16]	Carbohydrate metabolism, Amino acid metabolism
Argentina_BA_MSA_301453_24	K01259	pip; proline iminopeptidase [EC:3.4.11.5]	Amino acid metabolism
Argentina_BA_MSA_304553||full_6	K00789	metK; S-adenosylmethionine synthetase [EC:2.5.1.6]	Amino acid metabolism
Argentina_BA_MSA_310596_38	K00390	cysH; phosphoadenosine phosphosulfate reductase [EC:1.8.4.8 1.8.4.10]	Energy metabolism
Argentina_BA_MSA_32563||full_22	K13273	PMVK; phosphomevalonate kinase [EC:2.7.4.2]	Metabolism of terpenoids and polyketides
Argentina_BA_MSA_33269_11	K00108	betA, CHDH; choline dehydrogenase [EC:1.1.99.1]	Amino acid metabolism
Argentina_BA_MSA_33269_12	K00108	betA, CHDH; choline dehydrogenase [EC:1.1.99.1]	Amino acid metabolism
Argentina_BA_MSA_335052_34	K00390	cysH; phosphoadenosine phosphosulfate reductase [EC:1.8.4.8 1.8.4.10]	Energy metabolism
Argentina_BA_MSA_354255||full_23	K00558	DNMT1, dcm; DNA (cytosine-5)-methyltransferase 1 [EC:2.1.1.37]	Amino acid metabolism
Argentina_BA_MSA_375604||full_17	K02377	TSTA3, fcl; GDP-L-fucose synthase [EC:1.1.1.271]	Carbohydrate metabolism
Argentina_BA_MSA_375604||full_19	K00606	panB; 3-methyl-2-oxobutanoate hydroxymethyltransferase [EC:2.1.2.11]	Metabolism of cofactors and vitamins
Argentina_BA_MSA_375604||full_24	K01652	E2.2.1.6L, ilvB, ilvG, ilvI; acetolactate synthase I/II/III large subunit [EC:2.2.1.6]	Carbohydrate metabolism, Amino acid metabolism, Metabolism of cofactors and vitamins
Argentina_BA_MSA_375604||full_26	K12452	ascC, ddhC, rfbH; CDP-4-dehydro-6-deoxyglucose reductase, E1 [EC:1.17.1.1]	Carbohydrate metabolism
Argentina_BA_MSA_375604||full_36	K01711	gmd, GMDS; GDPmannose 4,6-dehydratase [EC:4.2.1.47]	Carbohydrate metabolism
Argentina_BA_MSA_389640_31	K03274	gmhD, rfaD; ADP-L-glycero-D-manno-heptose 6-epimerase [EC:5.1.3.20]	Glycan biosynthesis and metabolism
Argentina_BA_MSA_389640_41	K00545	COMT; catechol O-methyltransferase [EC:2.1.1.6]	Lipid metabolism, Amino acid metabolism, Biosynthesis of other secondary metabolites
Argentina_BA_MSA_389640_42	K01711	gmd, GMDS; GDPmannose 4,6-dehydratase [EC:4.2.1.47]	Carbohydrate metabolism
Argentina_BA_MSA_392089_13	K00558	DNMT1, dcm; DNA (cytosine-5)-methyltransferase 1 [EC:2.1.1.37]	Amino acid metabolism
Argentina_BA_MSA_399065||full_1	K17398	DNMT3A; DNA (cytosine-5)-methyltransferase 3A [EC:2.1.1.37]	Amino acid metabolism
Argentina_BA_MSA_408809||0_partial_1	K01468	hutI, AMDHD1; imidazolonepropionase [EC:3.5.2.7]	Amino acid metabolism
Argentina_BA_MSA_471819||0_partial_1_1	K00965	galT, GALT; UDPglucose--hexose-1-phosphate uridylyltransferase [EC:2.7.7.12]	Carbohydrate metabolism
Argentina_BA_MSA_473679||full_102	K00472	P4HA; prolyl 4-hydroxylase [EC:1.14.11.2]	Amino acid metabolism
Argentina_BA_MSA_473679||full_56	K00287	DHFR, folA; dihydrofolate reductase [EC:1.5.1.3]	Metabolism of cofactors and vitamins
Argentina_BA_MSA_480111||full_1	K00459	ncd2, npd; nitronate monooxygenase [EC:1.13.12.16]	Energy metabolism
Argentina_BA_MSA_493834_19	K01784	galE, GALE; UDP-glucose 4-epimerase [EC:5.1.3.2]	Carbohydrate metabolism
Argentina_BA_MSA_493834_20	K00568	ubiG; 2-polyprenyl-6-hydroxyphenyl methylase / 3-demethylubiquinone-9 3-methyltransferase [EC:2.1.1.222 2.1.1.64]	Metabolism of cofactors and vitamins
Argentina_BA_MSA_504549_88	K00954	E2.7.7.3A, coaD, kdtB; pantetheine-phosphate adenylyltransferase [EC:2.7.7.3]	Metabolism of cofactors and vitamins
Argentina_BA_MSA_518049_11	K05606	MCEE, epi; methylmalonyl-CoA/ethylmalonyl-CoA epimerase [EC:5.1.99.1]	Amino acid metabolism, Carbohydrate metabolism, Energy metabolism
Argentina_BA_MSA_518049_133	K00737	MGAT3; beta-1,4-mannosyl-glycoprotein beta-1,4-N-acetylglucosaminyltransferase [EC:2.4.1.144]	Glycan biosynthesis and metabolism
Argentina_BA_MSA_518049_14	K01491	folD; methylenetetrahydrofolate dehydrogenase (NADP+) / methenyltetrahydrofolate cyclohydrolase [EC:1.5.1.5 3.5.4.9]	Energy metabolism, Metabolism of cofactors and vitamins
Argentina_BA_MSA_518049_151	K00737	MGAT3; beta-1,4-mannosyl-glycoprotein beta-1,4-N-acetylglucosaminyltransferase [EC:2.4.1.144]	Glycan biosynthesis and metabolism
Argentina_BA_MSA_518049_152	K00075	murB; UDP-N-acetylmuramate dehydrogenase [EC:1.3.1.98]	Carbohydrate metabolism, Glycan biosynthesis and metabolism
Argentina_BA_MSA_518049_175	K03273	gmhB; D-glycero-D-manno-heptose 1,7-bisphosphate phosphatase [EC:3.1.3.82 3.1.3.83]	Glycan biosynthesis and metabolism
Argentina_BA_MSA_518049_206	K22187	xylA; alpha-ketoglutaric semialdehyde dehydrogenase [EC:1.2.1.-]	Carbohydrate metabolism
Argentina_BA_MSA_518049_210	K04103	ipdC; indolepyruvate decarboxylase [EC:4.1.1.74]	Amino acid metabolism
Argentina_BA_MSA_518049_226	K06881	nrnA; bifunctional oligoribonuclease and PAP phosphatase NrnA [EC:3.1.3.7 3.1.13.3]	Energy metabolism
Argentina_BA_MSA_518049_24	K16870	wbbL; N-acetylglucosaminyl-diphospho-decaprenol L-rhamnosyltransferase [EC:2.4.1.289]	Glycan biosynthesis and metabolism
Argentina_BA_MSA_518049_258	K03272	gmhC, hldE, waaE, rfaE; D-beta-D-heptose 7-phosphate kinase / D-beta-D-heptose 1-phosphate adenosyltransferase [EC:2.7.1.167 2.7.7.70]	Glycan biosynthesis and metabolism
Argentina_BA_MSA_518049_306	K01874	MARS, metG; methionyl-tRNA synthetase [EC:6.1.1.10]	Metabolism of other amino acids
Argentina_BA_MSA_518049_372	K00820	glmS, GFPT; glutamine---fructose-6-phosphate transaminase (isomerizing) [EC:2.6.1.16]	Carbohydrate metabolism, Amino acid metabolism
Argentina_BA_MSA_518049_39	K03269	lpxH; UDP-2,3-diacylglucosamine hydrolase [EC:3.6.1.54]	Glycan biosynthesis and metabolism
Argentina_BA_MSA_518049_51	K03462	NAMPT; nicotinamide phosphoribosyltransferase [EC:2.4.2.12]	Metabolism of cofactors and vitamins
Argentina_BA_MSA_518049_64	K22316	rhnA-cobC; ribonuclease H / adenosylcobalamin/alpha-ribazole phosphatase [EC:3.1.26.4 3.1.3.73]	Metabolism of cofactors and vitamins
Argentina_BA_MSA_529014_85	K02843	waaF, rfaF; heptosyltransferase II [EC:2.4.-.-]	Glycan biosynthesis and metabolism
Argentina_BA_MSA_55664||0_partial_17	K18649	IMPL2; inositol-phosphate phosphatase / L-galactose 1-phosphate phosphatase / histidinol-phosphatase [EC:3.1.3.25 3.1.3.93 3.1.3.15]	Carbohydrate metabolism, Amino acid metabolism
Argentina_BA_MSA_557919||full_15	K00558	DNMT1, dcm; DNA (cytosine-5)-methyltransferase 1 [EC:2.1.1.37]	Amino acid metabolism
Argentina_BA_MSA_564999||full_2	K00577	mtrA; tetrahydromethanopterin S-methyltransferase subunit A [EC:2.1.1.86]	Energy metabolism
Argentina_BA_MSA_565010_15	K04034	bchE; anaerobic magnesium-protoporphyrin IX monomethyl ester cyclase [EC:1.21.98.3]	Metabolism of cofactors and vitamins
Argentina_BA_MSA_565010_17	K22227	ahbD; heme synthase	Metabolism of cofactors and vitamins
Argentina_BA_MSA_565010_2	K03639	moaA, CNX2; GTP 3',8-cyclase [EC:4.1.99.22]	Metabolism of cofactors and vitamins
Argentina_BA_MSA_59789_34	K01933	purM; phosphoribosylformylglycinamidine cyclo-ligase [EC:6.3.3.1]	Nucleotide metabolism
Argentina_BA_MSA_59789_77	K00558	DNMT1, dcm; DNA (cytosine-5)-methyltransferase 1 [EC:2.1.1.37]	Amino acid metabolism
Argentina_BA_MSA_59789_93	K09882	cobS; cobaltochelatase CobS [EC:6.6.1.2]	Metabolism of cofactors and vitamins
Argentina_BA_MSA_598611_1	K01710	E4.2.1.46, rfbB, rffG; dTDP-glucose 4,6-dehydratase [EC:4.2.1.46]	Metabolism of terpenoids and polyketides, Biosynthesis of other secondary metabolites
Argentina_BA_MSA_640930_14	K00012	UGDH, ugd; UDPglucose 6-dehydrogenase [EC:1.1.1.22]	Carbohydrate metabolism
Argentina_BA_MSA_642426||full_50	K00568	ubiG; 2-polyprenyl-6-hydroxyphenyl methylase / 3-demethylubiquinone-9 3-methyltransferase [EC:2.1.1.222 2.1.1.64]	Metabolism of cofactors and vitamins
Argentina_BA_MSA_675839||full_8	K00558	DNMT1, dcm; DNA (cytosine-5)-methyltransferase 1 [EC:2.1.1.37]	Amino acid metabolism
Argentina_BA_MSA_683164||full_5	K00059	fabG, OAR1; 3-oxoacyl-[acyl-carrier protein] reductase [EC:1.1.1.100]	Lipid metabolism, Metabolism of cofactors and vitamins, Biosynthesis of other secondary metabolites
Argentina_BA_MSA_68620_14	K00558	DNMT1, dcm; DNA (cytosine-5)-methyltransferase 1 [EC:2.1.1.37]	Amino acid metabolism
Argentina_BA_MSA_686472_46	K01885	EARS, gltX; glutamyl-tRNA synthetase [EC:6.1.1.17]	Metabolism of cofactors and vitamins
Argentina_BA_MSA_686472_58	K02078	acpP; acyl carrier protein	Biosynthesis of other secondary metabolites
Argentina_BA_MSA_689263_14	K16011	algA, xanB, rfbA, wbpW, pslB; mannose-1-phosphate guanylyltransferase / mannose-6-phosphate isomerase [EC:2.7.7.13 5.3.1.8]	Carbohydrate metabolism
Argentina_BA_MSA_699840_8	K01939	purA, ADSS; adenylosuccinate synthase [EC:6.3.4.4]	Nucleotide metabolism, Amino acid metabolism
Argentina_BA_MSA_752150_2	K00558	DNMT1, dcm; DNA (cytosine-5)-methyltransferase 1 [EC:2.1.1.37]	Amino acid metabolism
Argentina_BA_MSA_754370||full_10	K01784	galE, GALE; UDP-glucose 4-epimerase [EC:5.1.3.2]	Carbohydrate metabolism
Argentina_BA_MSA_795090||full_18	K00789	metK; S-adenosylmethionine synthetase [EC:2.5.1.6]	Amino acid metabolism
Argentina_BA_MSA_810676||full_1	K17398	DNMT3A; DNA (cytosine-5)-methyltransferase 3A [EC:2.1.1.37]	Amino acid metabolism
Argentina_BA_MSA_823102||full_8	K00558	DNMT1, dcm; DNA (cytosine-5)-methyltransferase 1 [EC:2.1.1.37]	Amino acid metabolism
Argentina_BA_MSA_824439_1	K01491	folD; methylenetetrahydrofolate dehydrogenase (NADP+) / methenyltetrahydrofolate cyclohydrolase [EC:1.5.1.5 3.5.4.9]	Energy metabolism, Metabolism of cofactors and vitamins
Argentina_BA_MSA_824439_9	K00558	DNMT1, dcm; DNA (cytosine-5)-methyltransferase 1 [EC:2.1.1.37]	Amino acid metabolism
Argentina_BA_MSA_830267_6	K00558	DNMT1, dcm; DNA (cytosine-5)-methyltransferase 1 [EC:2.1.1.37]	Amino acid metabolism
Argentina_BA_MSA_859431_2	K00287	DHFR, folA; dihydrofolate reductase [EC:1.5.1.3]	Metabolism of cofactors and vitamins
Argentina_BA_MSA_876161||full_5	K00558	DNMT1, dcm; DNA (cytosine-5)-methyltransferase 1 [EC:2.1.1.37]	Amino acid metabolism
Argentina_BA_MSA_942807||full_20	K00558	DNMT1, dcm; DNA (cytosine-5)-methyltransferase 1 [EC:2.1.1.37]	Amino acid metabolism
Argentina_BA_MSA_965864_11	K00558	DNMT1, dcm; DNA (cytosine-5)-methyltransferase 1 [EC:2.1.1.37]	Amino acid metabolism
Argentina_BA_MSA_98598_18	K03183	ubiE; demethylmenaquinone methyltransferase / 2-methoxy-6-polyprenyl-1,4-benzoquinol methylase [EC:2.1.1.163 2.1.1.201]	Metabolism of cofactors and vitamins
Argentina_BA_MSA_997397_18	K00558	DNMT1, dcm; DNA (cytosine-5)-methyltransferase 1 [EC:2.1.1.37]	Amino acid metabolism
Argentina_BA_MSA_999715_5	K00558	DNMT1, dcm; DNA (cytosine-5)-methyltransferase 1 [EC:2.1.1.37]	Amino acid metabolism
Argentina_BA_MSB_1048538_1	K15916	pgi-pmi; glucose/mannose-6-phosphate isomerase [EC:5.3.1.9 5.3.1.8]	Carbohydrate metabolism
Argentina_BA_MSB_1053586_36	K00011	AKR1B; aldehyde reductase [EC:1.1.1.21]	Carbohydrate metabolism, Lipid metabolism, Metabolism of cofactors and vitamins
Argentina_BA_MSB_1063211_4	K01641	E2.3.3.10; hydroxymethylglutaryl-CoA synthase [EC:2.3.3.10]	Carbohydrate metabolism, Amino acid metabolism, Metabolism of terpenoids and polyketides
Argentina_BA_MSB_1086812_1	K00993	EPT1; ethanolaminephosphotransferase [EC:2.7.8.1]	Lipid metabolism, Metabolism of other amino acids
Argentina_BA_MSB_1092602_3	K00102	LDHD, dld; D-lactate dehydrogenase (cytochrome) [EC:1.1.2.4]	Carbohydrate metabolism
Argentina_BA_MSB_1094539_4	K00406	ccoP; cytochrome c oxidase cbb3-type subunit III	Energy metabolism
Argentina_BA_MSB_1184055_8	K00140	mmsA, iolA, ALDH6A1; malonate-semialdehyde dehydrogenase (acetylating) / methylmalonate-semialdehyde dehydrogenase [EC:1.2.1.18 1.2.1.27]	Carbohydrate metabolism, Amino acid metabolism, Metabolism of other amino acids
Argentina_BA_MSB_1261817_6	K00558	DNMT1, dcm; DNA (cytosine-5)-methyltransferase 1 [EC:2.1.1.37]	Amino acid metabolism
Argentina_BA_MSB_1265077_14	K00797	speE, SRM; spermidine synthase [EC:2.5.1.16]	Amino acid metabolism, Metabolism of other amino acids
Argentina_BA_MSB_140626_2	K01243	mtnN, mtn, pfs; adenosylhomocysteine nucleosidase [EC:3.2.2.9]	Amino acid metabolism
Argentina_BA_MSB_141716_9	K10251	HSD17B12, KAR, IFA38; 17beta-estradiol 17-dehydrogenase / very-long-chain 3-oxoacyl-CoA reductase [EC:1.1.1.62 1.1.1.330]	Lipid metabolism
Argentina_BA_MSB_155369_118	K00024	mdh; malate dehydrogenase [EC:1.1.1.37]	Carbohydrate metabolism, Energy metabolism, Amino acid metabolism
Argentina_BA_MSB_1594_3	K00232	E1.3.3.6, ACOX1, ACOX3; acyl-CoA oxidase [EC:1.3.3.6]	Carbohydrate metabolism, Lipid metabolism, Metabolism of other amino acids
Argentina_BA_MSB_215165_2	K05827	lysX; [lysine-biosynthesis-protein LysW]---L-2-aminoadipate ligase [EC:6.3.2.43]	Amino acid metabolism
Argentina_BA_MSB_215165_6	K00820	glmS, GFPT; glutamine---fructose-6-phosphate transaminase (isomerizing) [EC:2.6.1.16]	Carbohydrate metabolism, Amino acid metabolism
Argentina_BA_MSB_234369||full_3	K00558	DNMT1, dcm; DNA (cytosine-5)-methyltransferase 1 [EC:2.1.1.37]	Amino acid metabolism
Argentina_BA_MSB_264627_22	K00558	DNMT1, dcm; DNA (cytosine-5)-methyltransferase 1 [EC:2.1.1.37]	Amino acid metabolism
Argentina_BA_MSB_308212_7	K00568	ubiG; 2-polyprenyl-6-hydroxyphenyl methylase / 3-demethylubiquinone-9 3-methyltransferase [EC:2.1.1.222 2.1.1.64]	Metabolism of cofactors and vitamins
Argentina_BA_MSB_31225_20	K00558	DNMT1, dcm; DNA (cytosine-5)-methyltransferase 1 [EC:2.1.1.37]	Amino acid metabolism
Argentina_BA_MSB_318810_3	K10536	aguA; agmatine deiminase [EC:3.5.3.12]	Amino acid metabolism
Argentina_BA_MSB_400548||0_partial_7	K00558	DNMT1, dcm; DNA (cytosine-5)-methyltransferase 1 [EC:2.1.1.37]	Amino acid metabolism
Argentina_BA_MSB_429121||full_12	K01495	GCH1, folE; GTP cyclohydrolase IA [EC:3.5.4.16]	Metabolism of cofactors and vitamins
Argentina_BA_MSB_429121||full_15	K01737	queD, ptpS, PTS; 6-pyruvoyltetrahydropterin/6-carboxytetrahydropterin synthase [EC:4.2.3.12 4.1.2.50]	Metabolism of cofactors and vitamins
Argentina_BA_MSB_429121||full_3	K06920	queC; 7-cyano-7-deazaguanine synthase [EC:6.3.4.20]	Metabolism of cofactors and vitamins
Argentina_BA_MSB_438347_7	K10536	aguA; agmatine deiminase [EC:3.5.3.12]	Amino acid metabolism
Argentina_BA_MSB_449519_2	K01581	E4.1.1.17, ODC1, speC, speF; ornithine decarboxylase [EC:4.1.1.17]	Amino acid metabolism, Metabolism of other amino acids
Argentina_BA_MSB_508396||full_3	K00558	DNMT1, dcm; DNA (cytosine-5)-methyltransferase 1 [EC:2.1.1.37]	Amino acid metabolism
Argentina_BA_MSB_50883_6	K00252	GCDH, gcdH; glutaryl-CoA dehydrogenase [EC:1.3.8.6]	Lipid metabolism, Amino acid metabolism, Xenobiotics biodegradation and metabolism
Argentina_BA_MSB_548505_1_2	K00558	DNMT1, dcm; DNA (cytosine-5)-methyltransferase 1 [EC:2.1.1.37]	Amino acid metabolism
Argentina_BA_MSB_554862_38	K03639	moaA, CNX2; GTP 3',8-cyclase [EC:4.1.99.22]	Metabolism of cofactors and vitamins
Argentina_BA_MSB_557526||full_1_11	K19645	dfrB, dfr2; dihydrofolate reductase (trimethoprim resistance protein) [EC:1.5.1.3]	Metabolism of cofactors and vitamins
Argentina_BA_MSB_559639_2	K00134	GAPDH, gapA; glyceraldehyde 3-phosphate dehydrogenase [EC:1.2.1.12]	Carbohydrate metabolism, Energy metabolism
Argentina_BA_MSB_561477_5	K19645	dfrB, dfr2; dihydrofolate reductase (trimethoprim resistance protein) [EC:1.5.1.3]	Metabolism of cofactors and vitamins
Argentina_BA_MSB_593874_10	K01800	maiA, GSTZ1; maleylacetoacetate isomerase [EC:5.2.1.2]	Amino acid metabolism, Xenobiotics biodegradation and metabolism
Argentina_BA_MSB_604435_5	K08281	pncA; nicotinamidase/pyrazinamidase [EC:3.5.1.19 3.5.1.-]	Metabolism of cofactors and vitamins
Argentina_BA_MSB_641377_9	K06920	queC; 7-cyano-7-deazaguanine synthase [EC:6.3.4.20]	Metabolism of cofactors and vitamins
Argentina_BA_MSB_652559_43	K00558	DNMT1, dcm; DNA (cytosine-5)-methyltransferase 1 [EC:2.1.1.37]	Amino acid metabolism
Argentina_BA_MSB_658586_11	K00558	DNMT1, dcm; DNA (cytosine-5)-methyltransferase 1 [EC:2.1.1.37]	Amino acid metabolism
Argentina_BA_MSB_675719_6	K00558	DNMT1, dcm; DNA (cytosine-5)-methyltransferase 1 [EC:2.1.1.37]	Amino acid metabolism
Argentina_BA_MSB_683952_13	K00558	DNMT1, dcm; DNA (cytosine-5)-methyltransferase 1 [EC:2.1.1.37]	Amino acid metabolism
Argentina_BA_MSB_733870||full_1	K00799	GST, gst; glutathione S-transferase [EC:2.5.1.18]	Metabolism of other amino acids, Xenobiotics biodegradation and metabolism
Argentina_BA_MSB_742119_4	K05349	bglX; beta-glucosidase [EC:3.2.1.21]	Biosynthesis of other secondary metabolites, Carbohydrate metabolism, Metabolism of other amino acids
Argentina_BA_MSB_746756_15	K00820	glmS, GFPT; glutamine---fructose-6-phosphate transaminase (isomerizing) [EC:2.6.1.16]	Carbohydrate metabolism, Amino acid metabolism
Argentina_BA_MSB_766934_17	K00023	phbB; acetoacetyl-CoA reductase [EC:1.1.1.36]	Carbohydrate metabolism
Argentina_BA_MSB_766934_48	K06879	queF; 7-cyano-7-deazaguanine reductase [EC:1.7.1.13]	Metabolism of cofactors and vitamins
Argentina_BA_MSB_766934_57	K01495	GCH1, folE; GTP cyclohydrolase IA [EC:3.5.4.16]	Metabolism of cofactors and vitamins
Argentina_BA_MSB_766934_63	K10026	queE; 7-carboxy-7-deazaguanine synthase [EC:4.3.99.3]	Metabolism of cofactors and vitamins
Argentina_BA_MSB_766934_67	K01737	queD, ptpS, PTS; 6-pyruvoyltetrahydropterin/6-carboxytetrahydropterin synthase [EC:4.2.3.12 4.1.2.50]	Metabolism of cofactors and vitamins
Argentina_BA_MSB_790761_9	K00382	DLD, lpd, pdhD; dihydrolipoamide dehydrogenase [EC:1.8.1.4]	Carbohydrate metabolism, Amino acid metabolism
Argentina_BA_MSB_847515_8	K00162	PDHB, pdhB; pyruvate dehydrogenase E1 component beta subunit [EC:1.2.4.1]	Carbohydrate metabolism
Argentina_BA_MSB_859503||full_11	K00558	DNMT1, dcm; DNA (cytosine-5)-methyltransferase 1 [EC:2.1.1.37]	Amino acid metabolism
Argentina_BA_MSB_87890||full_1_12	K00820	glmS, GFPT; glutamine---fructose-6-phosphate transaminase (isomerizing) [EC:2.6.1.16]	Carbohydrate metabolism, Amino acid metabolism
Argentina_BA_MSB_922512_13	K01897	ACSL, fadD; long-chain acyl-CoA synthetase [EC:6.2.1.3]	Lipid metabolism
Argentina_BA_MSB_955844_4	K22316	rhnA-cobC; ribonuclease H / adenosylcobalamin/alpha-ribazole phosphatase [EC:3.1.26.4 3.1.3.73]	Metabolism of cofactors and vitamins
Argentina_BA_PRC_113718||full_1	K13821	putA; RHH-type transcriptional regulator, proline utilization regulon repressor / proline dehydrogenase / delta 1-pyrroline-5-carboxylate dehydrogenase [EC:1.5.5.2 1.2.1.88]	Amino acid metabolism
Argentina_BA_PRC_124182_4	K01711	gmd, GMDS; GDPmannose 4,6-dehydratase [EC:4.2.1.47]	Carbohydrate metabolism
Argentina_BA_PRC_140230||full_19	K00390	cysH; phosphoadenosine phosphosulfate reductase [EC:1.8.4.8 1.8.4.10]	Energy metabolism
Argentina_BA_PRC_143295_10	K09882	cobS; cobaltochelatase CobS [EC:6.6.1.2]	Metabolism of cofactors and vitamins
Argentina_BA_PRC_14729_20	K06211	nadR; HTH-type transcriptional regulator, transcriptional repressor of NAD biosynthesis genes [EC:2.7.7.1 2.7.1.22]	Metabolism of cofactors and vitamins
Argentina_BA_PRC_14729_28	K13522	K13522, nadM; bifunctional NMN adenylyltransferase/nudix hydrolase [EC:2.7.7.1 3.6.1.-]	Metabolism of cofactors and vitamins
Argentina_BA_PRC_153569_20	K13995	nicF; maleamate amidohydrolase [EC:3.5.1.107]	Metabolism of cofactors and vitamins
Argentina_BA_PRC_153569_36	K06920	queC; 7-cyano-7-deazaguanine synthase [EC:6.3.4.20]	Metabolism of cofactors and vitamins
Argentina_BA_PRC_163852||full_6	K22316	rhnA-cobC; ribonuclease H / adenosylcobalamin/alpha-ribazole phosphatase [EC:3.1.26.4 3.1.3.73]	Metabolism of cofactors and vitamins
Argentina_BA_PRC_194100||full_7	K00558	DNMT1, dcm; DNA (cytosine-5)-methyltransferase 1 [EC:2.1.1.37]	Amino acid metabolism
Argentina_BA_PRC_198345_32	K01791	wecB; UDP-N-acetylglucosamine 2-epimerase (non-hydrolysing) [EC:5.1.3.14]	Carbohydrate metabolism
Argentina_BA_PRC_198345_60	K13522	K13522, nadM; bifunctional NMN adenylyltransferase/nudix hydrolase [EC:2.7.7.1 3.6.1.-]	Metabolism of cofactors and vitamins
Argentina_BA_PRC_203790||full_1_6	K00558	DNMT1, dcm; DNA (cytosine-5)-methyltransferase 1 [EC:2.1.1.37]	Amino acid metabolism
Argentina_BA_PRC_203854_34	K09882	cobS; cobaltochelatase CobS [EC:6.6.1.2]	Metabolism of cofactors and vitamins
Argentina_BA_PRC_204008||full_15	K00558	DNMT1, dcm; DNA (cytosine-5)-methyltransferase 1 [EC:2.1.1.37]	Amino acid metabolism
Argentina_BA_PRC_212690_56	K08256	pimA; phosphatidyl-myo-inositol alpha-mannosyltransferase [EC:2.4.1.345]	Glycan biosynthesis and metabolism
Argentina_BA_PRC_221990||full_5	K15359	hspA; 6-hydroxy-3-succinoylpyridine 3-monooxygenase [EC:1.14.13.163]	Metabolism of cofactors and vitamins
Argentina_BA_PRC_226536||full_6	K01667	tnaA; tryptophanase [EC:4.1.99.1]	Amino acid metabolism
Argentina_BA_PRC_2294||full_17	K01728	pel; pectate lyase [EC:4.2.2.2]	Carbohydrate metabolism
Argentina_BA_PRC_23367||full_1_4	K00390	cysH; phosphoadenosine phosphosulfate reductase [EC:1.8.4.8 1.8.4.10]	Energy metabolism
Argentina_BA_PRC_247965_1	K01006	ppdK; pyruvate, orthophosphate dikinase [EC:2.7.9.1]	Carbohydrate metabolism, Energy metabolism
Argentina_BA_PRC_251130_15	K22316	rhnA-cobC; ribonuclease H / adenosylcobalamin/alpha-ribazole phosphatase [EC:3.1.26.4 3.1.3.73]	Metabolism of cofactors and vitamins
Argentina_BA_PRC_252679_37	K15894	pseB; UDP-N-acetylglucosamine 4,6-dehydratase [EC:4.2.1.115]	Carbohydrate metabolism
Argentina_BA_PRC_280580||full_3	K02078	acpP; acyl carrier protein	Biosynthesis of other secondary metabolites
Argentina_BA_PRC_287581||full_2	K00355	NQO1; NAD(P)H dehydrogenase (quinone) [EC:1.6.5.2]	Metabolism of cofactors and vitamins
Argentina_BA_PRC_312562_2	K00558	DNMT1, dcm; DNA (cytosine-5)-methyltransferase 1 [EC:2.1.1.37]	Amino acid metabolism
Argentina_BA_PRC_313396||full_4	K01738	cysK; cysteine synthase [EC:2.5.1.47]	Energy metabolism, Amino acid metabolism
Argentina_BA_PRC_315737_26	K03270	kdsC; 3-deoxy-D-manno-octulosonate 8-phosphate phosphatase (KDO 8-P phosphatase) [EC:3.1.3.45]	Glycan biosynthesis and metabolism
Argentina_BA_PRC_342231||full_8	K08678	UXS1, uxs; UDP-glucuronate decarboxylase [EC:4.1.1.35]	Carbohydrate metabolism
Argentina_BA_PRC_342804||full_69	K20844	abf1; non-reducing end alpha-L-arabinofuranosidase [EC:3.2.1.55]	Carbohydrate metabolism
Argentina_BA_PRC_344429_4	K01953	asnB, ASNS; asparagine synthase (glutamine-hydrolysing) [EC:6.3.5.4]	Nucleotide metabolism
Argentina_BA_PRC_384581_28	K01939	purA, ADSS; adenylosuccinate synthase [EC:6.3.4.4]	Nucleotide metabolism, Amino acid metabolism
Argentina_BA_PRC_392474_15	K00568	ubiG; 2-polyprenyl-6-hydroxyphenyl methylase / 3-demethylubiquinone-9 3-methyltransferase [EC:2.1.1.222 2.1.1.64]	Metabolism of cofactors and vitamins
Argentina_BA_PRC_400456_12	K00558	DNMT1, dcm; DNA (cytosine-5)-methyltransferase 1 [EC:2.1.1.37]	Amino acid metabolism
Argentina_BA_PRC_407591_22	K01491	folD; methylenetetrahydrofolate dehydrogenase (NADP+) / methenyltetrahydrofolate cyclohydrolase [EC:1.5.1.5 3.5.4.9]	Energy metabolism, Metabolism of cofactors and vitamins
Argentina_BA_PRC_429777_1	K00558	DNMT1, dcm; DNA (cytosine-5)-methyltransferase 1 [EC:2.1.1.37]	Amino acid metabolism
Argentina_BA_PRC_43164_26	K00954	E2.7.7.3A, coaD, kdtB; pantetheine-phosphate adenylyltransferase [EC:2.7.7.3]	Metabolism of cofactors and vitamins
Argentina_BA_PRC_439496||full_1_54	K13500	fcbD; chondroitin synthase [EC:2.4.1.175 2.4.1.226]	Glycan biosynthesis and metabolism
Argentina_BA_PRC_455713_1_8	K01854	glf; UDP-galactopyranose mutase [EC:5.4.99.9]	Carbohydrate metabolism
Argentina_BA_PRC_459540_18	K06920	queC; 7-cyano-7-deazaguanine synthase [EC:6.3.4.20]	Metabolism of cofactors and vitamins
Argentina_BA_PRC_459540_19	K06920	queC; 7-cyano-7-deazaguanine synthase [EC:6.3.4.20]	Metabolism of cofactors and vitamins
Argentina_BA_PRC_459540_46	K10026	queE; 7-carboxy-7-deazaguanine synthase [EC:4.3.99.3]	Metabolism of cofactors and vitamins
Argentina_BA_PRC_462393||full_3	K20844	abf1; non-reducing end alpha-L-arabinofuranosidase [EC:3.2.1.55]	Carbohydrate metabolism
Argentina_BA_PRC_462828_9	K06167	phnP; phosphoribosyl 1,2-cyclic phosphate phosphodiesterase [EC:3.1.4.55]	Metabolism of other amino acids
Argentina_BA_PRC_46367_90	K00859	coaE; dephospho-CoA kinase [EC:2.7.1.24]	Metabolism of cofactors and vitamins
Argentina_BA_PRC_4715||0_partial_15	K03272	gmhC, hldE, waaE, rfaE; D-beta-D-heptose 7-phosphate kinase / D-beta-D-heptose 1-phosphate adenosyltransferase [EC:2.7.1.167 2.7.7.70]	Glycan biosynthesis and metabolism
Argentina_BA_PRC_475377||full_1	K00819	rocD, OAT; ornithine--oxo-acid transaminase [EC:2.6.1.13]	Amino acid metabolism
Argentina_BA_PRC_489231_127	K13522	K13522, nadM; bifunctional NMN adenylyltransferase/nudix hydrolase [EC:2.7.7.1 3.6.1.-]	Metabolism of cofactors and vitamins
Argentina_BA_PRC_489231_128	K03462	NAMPT; nicotinamide phosphoribosyltransferase [EC:2.4.2.12]	Metabolism of cofactors and vitamins
Argentina_BA_PRC_57413||full_1	K12351	SMPD2; sphingomyelin phosphodiesterase 2 [EC:3.1.4.12]	Lipid metabolism
Argentina_BA_PRC_75141||0_partial_1	K03476	ulaG; L-ascorbate 6-phosphate lactonase [EC:3.1.1.-]	Carbohydrate metabolism
Argentina_BA_PRC_75141||0_partial_8	K03786	aroQ, qutE; 3-dehydroquinate dehydratase II [EC:4.2.1.10]	Amino acid metabolism
Argentina_BA_PRC_75497_23	K00558	DNMT1, dcm; DNA (cytosine-5)-methyltransferase 1 [EC:2.1.1.37]	Amino acid metabolism
Argentina_BA_PRC_86557||full_5	K00558	DNMT1, dcm; DNA (cytosine-5)-methyltransferase 1 [EC:2.1.1.37]	Amino acid metabolism
Argentina_BA_PRC_99896_16	K00558	DNMT1, dcm; DNA (cytosine-5)-methyltransferase 1 [EC:2.1.1.37]	Amino acid metabolism
Argentina_BA_PRC_99896_17	K00558	DNMT1, dcm; DNA (cytosine-5)-methyltransferase 1 [EC:2.1.1.37]	Amino acid metabolism
Argentina_BA_PSF_124218_5	K00615	E2.2.1.1, tktA, tktB; transketolase [EC:2.2.1.1]	Carbohydrate metabolism, Energy metabolism, Metabolism of terpenoids and polyketides
Argentina_BA_PSF_130185||0_partial_30	K00287	DHFR, folA; dihydrofolate reductase [EC:1.5.1.3]	Metabolism of cofactors and vitamins
Argentina_BA_PSF_143143_7	K00558	DNMT1, dcm; DNA (cytosine-5)-methyltransferase 1 [EC:2.1.1.37]	Amino acid metabolism
Argentina_BA_PSF_14737_5	K19548	bacC; dihydroanticapsin dehydrogenase [EC:1.1.1.385]	Biosynthesis of other secondary metabolites
Argentina_BA_PSF_147456||full_1	K00558	DNMT1, dcm; DNA (cytosine-5)-methyltransferase 1 [EC:2.1.1.37]	Amino acid metabolism
Argentina_BA_PSF_149114||full_1_102	K00390	cysH; phosphoadenosine phosphosulfate reductase [EC:1.8.4.8 1.8.4.10]	Energy metabolism
Argentina_BA_PSF_149114||full_1_18	K00558	DNMT1, dcm; DNA (cytosine-5)-methyltransferase 1 [EC:2.1.1.37]	Amino acid metabolism
Argentina_BA_PSF_149471||full_4	K00558	DNMT1, dcm; DNA (cytosine-5)-methyltransferase 1 [EC:2.1.1.37]	Amino acid metabolism
Argentina_BA_PSF_150507_2	K00981	E2.7.7.41, CDS1, CDS2, cdsA; phosphatidate cytidylyltransferase [EC:2.7.7.41]	Lipid metabolism
Argentina_BA_PSF_15600_108	K01784	galE, GALE; UDP-glucose 4-epimerase [EC:5.1.3.2]	Carbohydrate metabolism
Argentina_BA_PSF_161114_43	K01953	asnB, ASNS; asparagine synthase (glutamine-hydrolysing) [EC:6.3.5.4]	Nucleotide metabolism
Argentina_BA_PSF_161114_44	K01784	galE, GALE; UDP-glucose 4-epimerase [EC:5.1.3.2]	Carbohydrate metabolism
Argentina_BA_PSF_196276||full_4	K00558	DNMT1, dcm; DNA (cytosine-5)-methyltransferase 1 [EC:2.1.1.37]	Amino acid metabolism
Argentina_BA_PSF_201844_94	K23144	K23144; UDP-N-acetylglucosamine diphosphorylase / glucose-1-phosphate thymidylyltransferase / UDP-N-acetylgalactosamine diphosphorylase / glucosamine-1-phosphate N-acetyltransferase / galactosamine-1-phosphate N-acetyltransferase [EC:2.7.7.23 2.7.7.24 2.7.7.83 2.3.1.157 2.3.1.276]	Metabolism of terpenoids and polyketides, Biosynthesis of other secondary metabolites
Argentina_BA_PSF_202910_101	K03270	kdsC; 3-deoxy-D-manno-octulosonate 8-phosphate phosphatase (KDO 8-P phosphatase) [EC:3.1.3.45]	Glycan biosynthesis and metabolism
Argentina_BA_PSF_202910_102	K00014	aroE; shikimate dehydrogenase [EC:1.1.1.25]	Amino acid metabolism
Argentina_BA_PSF_202910_103	K23144	K23144; UDP-N-acetylglucosamine diphosphorylase / glucose-1-phosphate thymidylyltransferase / UDP-N-acetylgalactosamine diphosphorylase / glucosamine-1-phosphate N-acetyltransferase / galactosamine-1-phosphate N-acetyltransferase [EC:2.7.7.23 2.7.7.24 2.7.7.83 2.3.1.157 2.3.1.276]	Metabolism of terpenoids and polyketides, Biosynthesis of other secondary metabolites
Argentina_BA_PSF_202910_97	K00817	hisC; histidinol-phosphate aminotransferase [EC:2.6.1.9]	Amino acid metabolism, Biosynthesis of other secondary metabolites
Argentina_BA_PSF_202910_98	K22227	ahbD; heme synthase	Metabolism of cofactors and vitamins
Argentina_BA_PSF_202910_99	K00966	GMPP; mannose-1-phosphate guanylyltransferase [EC:2.7.7.13]	Carbohydrate metabolism
Argentina_BA_PSF_2116||0_partial_1	K04116	aliA; cyclohexanecarboxylate-CoA ligase [EC:6.2.1.-]	Xenobiotics biodegradation and metabolism
Argentina_BA_PSF_217640_4	K21781	pigG, redO; peptidyl carrier protein	Biosynthesis of other secondary metabolites
Argentina_BA_PSF_217640_5	K01953	asnB, ASNS; asparagine synthase (glutamine-hydrolysing) [EC:6.3.5.4]	Nucleotide metabolism
Argentina_BA_PSF_222653_18	K12405	HSD17B4; (3R)-3-hydroxyacyl-CoA dehydrogenase / 3a,7a,12a-trihydroxy-5b-cholest-24-enoyl-CoA hydratase / enoyl-CoA hydratase 2 [EC:1.1.1.- 4.2.1.107 4.2.1.119]	Lipid metabolism
Argentina_BA_PSF_226772_105	K00012	UGDH, ugd; UDPglucose 6-dehydrogenase [EC:1.1.1.22]	Carbohydrate metabolism
Argentina_BA_PSF_226772_121	K00287	DHFR, folA; dihydrofolate reductase [EC:1.5.1.3]	Metabolism of cofactors and vitamins
Argentina_BA_PSF_226772_15	K01495	GCH1, folE; GTP cyclohydrolase IA [EC:3.5.4.16]	Metabolism of cofactors and vitamins
Argentina_BA_PSF_226772_23	K19064	lysDH; lysine 6-dehydrogenase [EC:1.4.1.18]	Biosynthesis of other secondary metabolites
Argentina_BA_PSF_226772_24	K03462	NAMPT; nicotinamide phosphoribosyltransferase [EC:2.4.2.12]	Metabolism of cofactors and vitamins
Argentina_BA_PSF_226772_27	K13522	K13522, nadM; bifunctional NMN adenylyltransferase/nudix hydrolase [EC:2.7.7.1 3.6.1.-]	Metabolism of cofactors and vitamins
Argentina_BA_PSF_229988||full_2	K03183	ubiE; demethylmenaquinone methyltransferase / 2-methoxy-6-polyprenyl-1,4-benzoquinol methylase [EC:2.1.1.163 2.1.1.201]	Metabolism of cofactors and vitamins
Argentina_BA_PSF_231523||0_partial_45	K05535	MNN2; alpha 1,2-mannosyltransferase [EC:2.4.1.-]	Glycan biosynthesis and metabolism
Argentina_BA_PSF_231523||0_partial_46	K02843	waaF, rfaF; heptosyltransferase II [EC:2.4.-.-]	Glycan biosynthesis and metabolism
Argentina_BA_PSF_232326_1	K00763	pncB, NAPRT1; nicotinate phosphoribosyltransferase [EC:6.3.4.21]	Metabolism of cofactors and vitamins
Argentina_BA_PSF_232326_9	K00240	sdhB, frdB; succinate dehydrogenase / fumarate reductase, iron-sulfur subunit [EC:1.3.5.1 1.3.5.4]	Carbohydrate metabolism, Energy metabolism
Argentina_BA_PSF_235324_9	K01968	E6.4.1.4A; 3-methylcrotonyl-CoA carboxylase alpha subunit [EC:6.4.1.4]	Amino acid metabolism
Argentina_BA_PSF_237136_6	K00059	fabG, OAR1; 3-oxoacyl-[acyl-carrier protein] reductase [EC:1.1.1.100]	Lipid metabolism, Metabolism of cofactors and vitamins, Biosynthesis of other secondary metabolites
Argentina_BA_PSF_243635_3	K01915	glnA, GLUL; glutamine synthetase [EC:6.3.1.2]	Carbohydrate metabolism, Energy metabolism, Amino acid metabolism
Argentina_BA_PSF_244135_11	K02118	ATPVB, ntpB, atpB; V/A-type H+/Na+-transporting ATPase subunit B	Energy metabolism
Argentina_BA_PSF_244135_12	K02118	ATPVB, ntpB, atpB; V/A-type H+/Na+-transporting ATPase subunit B	Energy metabolism
Argentina_BA_PSF_254100_15	K00232	E1.3.3.6, ACOX1, ACOX3; acyl-CoA oxidase [EC:1.3.3.6]	Carbohydrate metabolism, Lipid metabolism, Metabolism of other amino acids
Argentina_BA_PSF_254100_16	K00232	E1.3.3.6, ACOX1, ACOX3; acyl-CoA oxidase [EC:1.3.3.6]	Carbohydrate metabolism, Lipid metabolism, Metabolism of other amino acids
Argentina_BA_PSF_27840_1	K18013	kce; 3-keto-5-aminohexanoate cleavage enzyme [EC:2.3.1.247]	Amino acid metabolism
Argentina_BA_PSF_296117||full_39	K02843	waaF, rfaF; heptosyltransferase II [EC:2.4.-.-]	Glycan biosynthesis and metabolism
Argentina_BA_PSF_313128||full_8	K02847	waaL, rfaL; O-antigen ligase [EC:2.4.1.-]	Glycan biosynthesis and metabolism
Argentina_BA_PSF_31705_7	K06125	COQ2; 4-hydroxybenzoate polyprenyltransferase [EC:2.5.1.39]	Metabolism of cofactors and vitamins
Argentina_BA_PSF_323877||full_7	K01613	psd, PISD; phosphatidylserine decarboxylase [EC:4.1.1.65]	Lipid metabolism
Argentina_BA_PSF_324150_18	K01756	purB, ADSL; adenylosuccinate lyase [EC:4.3.2.2]	Nucleotide metabolism, Amino acid metabolism
Argentina_BA_PSF_341421||full_1_27	K01737	queD, ptpS, PTS; 6-pyruvoyltetrahydropterin/6-carboxytetrahydropterin synthase [EC:4.2.3.12 4.1.2.50]	Metabolism of cofactors and vitamins
Argentina_BA_PSF_341421||full_1_28	K10026	queE; 7-carboxy-7-deazaguanine synthase [EC:4.3.99.3]	Metabolism of cofactors and vitamins
Argentina_BA_PSF_341421||full_1_29	K01495	GCH1, folE; GTP cyclohydrolase IA [EC:3.5.4.16]	Metabolism of cofactors and vitamins
Argentina_BA_PSF_351134_17	K03462	NAMPT; nicotinamide phosphoribosyltransferase [EC:2.4.2.12]	Metabolism of cofactors and vitamins
Argentina_BA_PSF_351134_18	K13522	K13522, nadM; bifunctional NMN adenylyltransferase/nudix hydrolase [EC:2.7.7.1 3.6.1.-]	Metabolism of cofactors and vitamins
Argentina_BA_PSF_356180_2	K00411	UQCRFS1, RIP1, petA; ubiquinol-cytochrome c reductase iron-sulfur subunit [EC:7.1.1.8]	Energy metabolism
Argentina_BA_PSF_399815_9	K02564	nagB, GNPDA; glucosamine-6-phosphate deaminase [EC:3.5.99.6]	Carbohydrate metabolism
Argentina_BA_PSF_400845_1	K14286	AGXT2L1, ETNPPL; ethanolamine-phosphate phospho-lyase [EC:4.2.3.2]	Lipid metabolism
Argentina_BA_PSF_422680||full_18	K01761	E4.4.1.11; methionine-gamma-lyase [EC:4.4.1.11]	Amino acid metabolism, Metabolism of other amino acids
Argentina_BA_PSF_422680||full_4	K11755	hisIE; phosphoribosyl-ATP pyrophosphohydrolase / phosphoribosyl-AMP cyclohydrolase [EC:3.6.1.31 3.5.4.19]	Amino acid metabolism
Argentina_BA_PSF_431149||full_23	K00059	fabG, OAR1; 3-oxoacyl-[acyl-carrier protein] reductase [EC:1.1.1.100]	Lipid metabolism, Metabolism of cofactors and vitamins, Biosynthesis of other secondary metabolites
Argentina_BA_PSF_437580||full_8	K01962	accA; acetyl-CoA carboxylase carboxyl transferase subunit alpha [EC:6.4.1.2 2.1.3.15]	Carbohydrate metabolism, Energy metabolism, Lipid metabolism
Argentina_BA_PSF_441954_4	K01594	CSAD; sulfinoalanine decarboxylase [EC:4.1.1.29]	Metabolism of other amino acids
Argentina_BA_PSF_442254_7	K01760	metC; cysteine-S-conjugate beta-lyase [EC:4.4.1.13]	Amino acid metabolism, Metabolism of other amino acids
Argentina_BA_PSF_455930||full_1	K01933	purM; phosphoribosylformylglycinamidine cyclo-ligase [EC:6.3.3.1]	Nucleotide metabolism
Argentina_BA_PSF_455930||full_2	K00764	purF, PPAT; amidophosphoribosyltransferase [EC:2.4.2.14]	Nucleotide metabolism
Argentina_BA_PSF_45641||full_26	K19853	tyl1a; TDP-4-oxo-6-deoxy-alpha-D-glucose-3,4-oxoisomerase [EC:5.3.2.4]	Metabolism of terpenoids and polyketides
Argentina_BA_PSF_459446_1	K01581	E4.1.1.17, ODC1, speC, speF; ornithine decarboxylase [EC:4.1.1.17]	Amino acid metabolism, Metabolism of other amino acids
Argentina_BA_PSF_475459||full_18	K01476	E3.5.3.1, rocF, arg; arginase [EC:3.5.3.1]	Amino acid metabolism
Argentina_BA_PSF_494345_14	K00820	glmS, GFPT; glutamine---fructose-6-phosphate transaminase (isomerizing) [EC:2.6.1.16]	Carbohydrate metabolism, Amino acid metabolism
Argentina_BA_PSF_499073||full_6	K01560	E3.8.1.2; 2-haloacid dehalogenase [EC:3.8.1.2]	Xenobiotics biodegradation and metabolism
Argentina_BA_PSF_512114_8	K09882	cobS; cobaltochelatase CobS [EC:6.6.1.2]	Metabolism of cofactors and vitamins
Argentina_BA_PSF_512399||0_partial_29	K00059	fabG, OAR1; 3-oxoacyl-[acyl-carrier protein] reductase [EC:1.1.1.100]	Lipid metabolism, Metabolism of cofactors and vitamins, Biosynthesis of other secondary metabolites
Argentina_BA_PSF_52274_6	K05286	PIGB; GPI mannosyltransferase 3 [EC:2.4.1.-]	Glycan biosynthesis and metabolism
Argentina_BA_PSF_529815_14	K00472	P4HA; prolyl 4-hydroxylase [EC:1.14.11.2]	Amino acid metabolism
Argentina_BA_PSF_529815_20	K01897	ACSL, fadD; long-chain acyl-CoA synthetase [EC:6.2.1.3]	Lipid metabolism
Argentina_BA_PSF_537047||full_1_1	K00108	betA, CHDH; choline dehydrogenase [EC:1.1.99.1]	Amino acid metabolism
Argentina_BA_PSF_539858||0_partial_14	K00274	MAO, aofH; monoamine oxidase [EC:1.4.3.4]	Amino acid metabolism, Biosynthesis of other secondary metabolites, Xenobiotics biodegradation and metabolism
Argentina_BA_PSF_539858||0_partial_18	K01953	asnB, ASNS; asparagine synthase (glutamine-hydrolysing) [EC:6.3.5.4]	Nucleotide metabolism
Argentina_BA_PSF_550798_15	K00287	DHFR, folA; dihydrofolate reductase [EC:1.5.1.3]	Metabolism of cofactors and vitamins
Argentina_BA_PSF_567844||0_partial_22	K13010	per, rfbE; perosamine synthetase [EC:2.6.1.102]	Carbohydrate metabolism
Argentina_BA_PSF_570201_18	K00737	MGAT3; beta-1,4-mannosyl-glycoprotein beta-1,4-N-acetylglucosaminyltransferase [EC:2.4.1.144]	Glycan biosynthesis and metabolism
Argentina_BA_PSF_574480_23	K01610	E4.1.1.49, pckA; phosphoenolpyruvate carboxykinase (ATP) [EC:4.1.1.49]	Carbohydrate metabolism, Energy metabolism
Argentina_BA_PSF_574480_36	K08281	pncA; nicotinamidase/pyrazinamidase [EC:3.5.1.19 3.5.1.-]	Metabolism of cofactors and vitamins
Argentina_BA_PSF_577551_17	K00545	COMT; catechol O-methyltransferase [EC:2.1.1.6]	Lipid metabolism, Amino acid metabolism, Biosynthesis of other secondary metabolites
Argentina_BA_PSF_577699_6	K00558	DNMT1, dcm; DNA (cytosine-5)-methyltransferase 1 [EC:2.1.1.37]	Amino acid metabolism
Argentina_BA_PSF_583356_2	K00167	BCKDHB, bkdA2; 2-oxoisovalerate dehydrogenase E1 component beta subunit [EC:1.2.4.4]	Carbohydrate metabolism, Amino acid metabolism
Argentina_BA_PSF_592397_14	K00698	CHS1; chitin synthase [EC:2.4.1.16]	Carbohydrate metabolism
Argentina_BA_PSF_600858_2	K00287	DHFR, folA; dihydrofolate reductase [EC:1.5.1.3]	Metabolism of cofactors and vitamins
Argentina_BA_PSF_626697_1	K00999	CDIPT; CDP-diacylglycerol--inositol 3-phosphatidyltransferase [EC:2.7.8.11]	Carbohydrate metabolism, Lipid metabolism
Argentina_BA_PSF_640131_2	K00966	GMPP; mannose-1-phosphate guanylyltransferase [EC:2.7.7.13]	Carbohydrate metabolism
Argentina_BA_PSF_640131_3	K00966	GMPP; mannose-1-phosphate guanylyltransferase [EC:2.7.7.13]	Carbohydrate metabolism
Argentina_BA_PSF_646862_6	K00639	kbl, GCAT; glycine C-acetyltransferase [EC:2.3.1.29]	Amino acid metabolism
Argentina_BA_PSF_647560||full_1_13	K07260	vanY; zinc D-Ala-D-Ala carboxypeptidase [EC:3.4.17.14]	Glycan biosynthesis and metabolism
Argentina_BA_PSF_668667_16	K00074	paaH, hbd, fadB, mmgB; 3-hydroxybutyryl-CoA dehydrogenase [EC:1.1.1.157]	Carbohydrate metabolism, Amino acid metabolism, Xenobiotics biodegradation and metabolism
Argentina_BA_PSF_669375_25	K09882	cobS; cobaltochelatase CobS [EC:6.6.1.2]	Metabolism of cofactors and vitamins
Argentina_BA_PSF_679183_90	K03153	thiO; glycine oxidase [EC:1.4.3.19]	Metabolism of cofactors and vitamins
Argentina_BA_PSF_679185||full_51	K00558	DNMT1, dcm; DNA (cytosine-5)-methyltransferase 1 [EC:2.1.1.37]	Amino acid metabolism
Argentina_BA_PSF_679187_28	K01939	purA, ADSS; adenylosuccinate synthase [EC:6.3.4.4]	Nucleotide metabolism, Amino acid metabolism
Argentina_BA_PSF_679187_42	K10026	queE; 7-carboxy-7-deazaguanine synthase [EC:4.3.99.3]	Metabolism of cofactors and vitamins
Argentina_BA_PSF_679187_55	K01737	queD, ptpS, PTS; 6-pyruvoyltetrahydropterin/6-carboxytetrahydropterin synthase [EC:4.2.3.12 4.1.2.50]	Metabolism of cofactors and vitamins
Argentina_BA_PSF_679187_58	K06920	queC; 7-cyano-7-deazaguanine synthase [EC:6.3.4.20]	Metabolism of cofactors and vitamins
Argentina_BA_PSF_679187_63	K01495	GCH1, folE; GTP cyclohydrolase IA [EC:3.5.4.16]	Metabolism of cofactors and vitamins
Argentina_BA_PSF_679187_89	K09457	queF; 7-cyano-7-deazaguanine reductase [EC:1.7.1.13]	Metabolism of cofactors and vitamins
Argentina_BA_PSF_679189||full_70	K00558	DNMT1, dcm; DNA (cytosine-5)-methyltransferase 1 [EC:2.1.1.37]	Amino acid metabolism
Argentina_BA_PSF_679189||full_96	K02843	waaF, rfaF; heptosyltransferase II [EC:2.4.-.-]	Glycan biosynthesis and metabolism
Argentina_BA_PSF_679223_90	K00558	DNMT1, dcm; DNA (cytosine-5)-methyltransferase 1 [EC:2.1.1.37]	Amino acid metabolism
Argentina_BA_PSF_73216_4	K01613	psd, PISD; phosphatidylserine decarboxylase [EC:4.1.1.65]	Lipid metabolism
Argentina_BA_PSF_76595||full_13	K10026	queE; 7-carboxy-7-deazaguanine synthase [EC:4.3.99.3]	Metabolism of cofactors and vitamins
Argentina_BA_PSF_76595||full_5	K06920	queC; 7-cyano-7-deazaguanine synthase [EC:6.3.4.20]	Metabolism of cofactors and vitamins
Argentina_BA_PSF_76595||full_9	K01784	galE, GALE; UDP-glucose 4-epimerase [EC:5.1.3.2]	Carbohydrate metabolism
Argentina_BA_PSF_85955_7	K01784	galE, GALE; UDP-glucose 4-epimerase [EC:5.1.3.2]	Carbohydrate metabolism
Argentina_BA_TD_123021_9	K06920	queC; 7-cyano-7-deazaguanine synthase [EC:6.3.4.20]	Metabolism of cofactors and vitamins
Argentina_BA_TD_123410_2	K02843	waaF, rfaF; heptosyltransferase II [EC:2.4.-.-]	Glycan biosynthesis and metabolism
Argentina_BA_TD_195199_17	K00558	DNMT1, dcm; DNA (cytosine-5)-methyltransferase 1 [EC:2.1.1.37]	Amino acid metabolism
Argentina_BA_TD_223462||full_5	K00820	glmS, GFPT; glutamine---fructose-6-phosphate transaminase (isomerizing) [EC:2.6.1.16]	Carbohydrate metabolism, Amino acid metabolism
Argentina_BA_TD_239624||0_partial_1	K08744	CRLS; cardiolipin synthase (CMP-forming) [EC:2.7.8.41]	Lipid metabolism
Argentina_BA_TD_248807||full_13	K01649	leuA, IMS; 2-isopropylmalate synthase [EC:2.3.3.13]	Carbohydrate metabolism, Amino acid metabolism
Argentina_BA_TD_248807||full_3	K00991	ispD; 2-C-methyl-D-erythritol 4-phosphate cytidylyltransferase [EC:2.7.7.60]	Metabolism of terpenoids and polyketides
Argentina_BA_TD_256920||full_1	K09882	cobS; cobaltochelatase CobS [EC:6.6.1.2]	Metabolism of cofactors and vitamins
Argentina_BA_TD_257883||full_3	K00558	DNMT1, dcm; DNA (cytosine-5)-methyltransferase 1 [EC:2.1.1.37]	Amino acid metabolism
Argentina_BA_TD_260917||0_partial_3	K23144	K23144; UDP-N-acetylglucosamine diphosphorylase / glucose-1-phosphate thymidylyltransferase / UDP-N-acetylgalactosamine diphosphorylase / glucosamine-1-phosphate N-acetyltransferase / galactosamine-1-phosphate N-acetyltransferase [EC:2.7.7.23 2.7.7.24 2.7.7.83 2.3.1.157 2.3.1.276]	Metabolism of terpenoids and polyketides, Biosynthesis of other secondary metabolites
Argentina_BA_TD_271130_4	K00558	DNMT1, dcm; DNA (cytosine-5)-methyltransferase 1 [EC:2.1.1.37]	Amino acid metabolism
Argentina_BA_TD_271776||full_5	K00558	DNMT1, dcm; DNA (cytosine-5)-methyltransferase 1 [EC:2.1.1.37]	Amino acid metabolism
Argentina_BA_TD_281466_3	K01803	TPI, tpiA; triosephosphate isomerase (TIM) [EC:5.3.1.1]	Carbohydrate metabolism, Energy metabolism
Argentina_BA_TD_289126||full_14	K00390	cysH; phosphoadenosine phosphosulfate reductase [EC:1.8.4.8 1.8.4.10]	Energy metabolism
Argentina_BA_TD_291370||full_119	K03274	gmhD, rfaD; ADP-L-glycero-D-manno-heptose 6-epimerase [EC:5.1.3.20]	Glycan biosynthesis and metabolism
Argentina_BA_TD_291370||full_148	K08281	pncA; nicotinamidase/pyrazinamidase [EC:3.5.1.19 3.5.1.-]	Metabolism of cofactors and vitamins
Argentina_BA_TD_291370||full_158	K00969	nadD; nicotinate-nucleotide adenylyltransferase [EC:2.7.7.18]	Metabolism of cofactors and vitamins
Argentina_BA_TD_291370||full_200	K09673	CHST9; carbohydrate 4-sulfotransferase 9 [EC:2.8.2.-]	Glycan biosynthesis and metabolism
Argentina_BA_TD_291370||full_78	K13379	RGP, UTM; reversibly glycosylated polypeptide / UDP-arabinopyranose mutase [EC:2.4.1.- 5.4.99.30]	GT75
Argentina_BA_TD_291370||full_88	K02849	waaQ, rfaQ; heptosyltransferase III [EC:2.4.-.-]	Glycan biosynthesis and metabolism
Argentina_BA_TD_291370||full_92	K00968	PCYT1; choline-phosphate cytidylyltransferase [EC:2.7.7.15]	Lipid metabolism, Metabolism of other amino acids
Argentina_BA_TD_333794_123	K00609	pyrB, PYR2; aspartate carbamoyltransferase catalytic subunit [EC:2.1.3.2]	Nucleotide metabolism, Amino acid metabolism
Argentina_BA_TD_333794_97	K07260	vanY; zinc D-Ala-D-Ala carboxypeptidase [EC:3.4.17.14]	Glycan biosynthesis and metabolism
Argentina_BA_TD_336595_184	K00946	thiL; thiamine-monophosphate kinase [EC:2.7.4.16]	Metabolism of cofactors and vitamins
Argentina_BA_TD_336595_189	K19267	qorB; NAD(P)H dehydrogenase (quinone) [EC:1.6.5.2]	Metabolism of cofactors and vitamins
Argentina_BA_TD_349967||full_6	K01738	cysK; cysteine synthase [EC:2.5.1.47]	Energy metabolism, Amino acid metabolism
Argentina_BA_TD_360441||full_5	K00390	cysH; phosphoadenosine phosphosulfate reductase [EC:1.8.4.8 1.8.4.10]	Energy metabolism
Argentina_BA_TD_360599_48	K09882	cobS; cobaltochelatase CobS [EC:6.6.1.2]	Metabolism of cofactors and vitamins
Argentina_BA_TD_360599_72	K06920	queC; 7-cyano-7-deazaguanine synthase [EC:6.3.4.20]	Metabolism of cofactors and vitamins
Argentina_BA_TD_360599_73	K10026	queE; 7-carboxy-7-deazaguanine synthase [EC:4.3.99.3]	Metabolism of cofactors and vitamins
Argentina_BA_TD_360599_74	K01495	GCH1, folE; GTP cyclohydrolase IA [EC:3.5.4.16]	Metabolism of cofactors and vitamins
Argentina_BA_TD_360599_81	K01737	queD, ptpS, PTS; 6-pyruvoyltetrahydropterin/6-carboxytetrahydropterin synthase [EC:4.2.3.12 4.1.2.50]	Metabolism of cofactors and vitamins
Argentina_BA_TD_365373||0_partial_3	K00558	DNMT1, dcm; DNA (cytosine-5)-methyltransferase 1 [EC:2.1.1.37]	Amino acid metabolism
Argentina_BA_TD_36644||full_119	K01885	EARS, gltX; glutamyl-tRNA synthetase [EC:6.1.1.17]	Metabolism of cofactors and vitamins
Argentina_BA_TD_36644||full_30	K06881	nrnA; bifunctional oligoribonuclease and PAP phosphatase NrnA [EC:3.1.3.7 3.1.13.3]	Energy metabolism
Argentina_BA_TD_36644||full_50	K04103	ipdC; indolepyruvate decarboxylase [EC:4.1.1.74]	Amino acid metabolism
Argentina_BA_TD_36644||full_54	K21328	calS13, atmS13; dTDP-4-amino-4,6-dideoxy-D-glucose/dTDP-4-amino-2,4-dideoxy-beta-L-xylose transaminase [EC:2.6.1.33 2.6.1.-]	Metabolism of terpenoids and polyketides
Argentina_BA_TD_36644||full_55	K01784	galE, GALE; UDP-glucose 4-epimerase [EC:5.1.3.2]	Carbohydrate metabolism
Argentina_BA_TD_382589||full_3	K02843	waaF, rfaF; heptosyltransferase II [EC:2.4.-.-]	Glycan biosynthesis and metabolism
Argentina_BA_TD_40951_6	K02276	coxC, ctaE; cytochrome c oxidase subunit III [EC:1.9.3.1]	Energy metabolism
Argentina_BA_TD_424742||full_48	K00390	cysH; phosphoadenosine phosphosulfate reductase [EC:1.8.4.8 1.8.4.10]	Energy metabolism
Argentina_BA_TD_427910||full_7	K00558	DNMT1, dcm; DNA (cytosine-5)-methyltransferase 1 [EC:2.1.1.37]	Amino acid metabolism
Argentina_BA_TD_428610||full_17	K19645	dfrB, dfr2; dihydrofolate reductase (trimethoprim resistance protein) [EC:1.5.1.3]	Metabolism of cofactors and vitamins
Argentina_BA_TD_431563||full_17	K00287	DHFR, folA; dihydrofolate reductase [EC:1.5.1.3]	Metabolism of cofactors and vitamins
Argentina_BA_TD_431563||full_18	K03272	gmhC, hldE, waaE, rfaE; D-beta-D-heptose 7-phosphate kinase / D-beta-D-heptose 1-phosphate adenosyltransferase [EC:2.7.1.167 2.7.7.70]	Glycan biosynthesis and metabolism
Argentina_BA_TD_431563||full_3	K02446	glpX; fructose-1,6-bisphosphatase II [EC:3.1.3.11]	Energy metabolism, Carbohydrate metabolism
Argentina_BA_TD_442333||full_15	K00558	DNMT1, dcm; DNA (cytosine-5)-methyltransferase 1 [EC:2.1.1.37]	Amino acid metabolism
Argentina_BA_TD_443686_3	K00558	DNMT1, dcm; DNA (cytosine-5)-methyltransferase 1 [EC:2.1.1.37]	Amino acid metabolism
Argentina_BA_TD_501561||full_18	K00059	fabG, OAR1; 3-oxoacyl-[acyl-carrier protein] reductase [EC:1.1.1.100]	Lipid metabolism, Metabolism of cofactors and vitamins, Biosynthesis of other secondary metabolites
Argentina_BA_TD_502439||full_15	K00012	UGDH, ugd; UDPglucose 6-dehydrogenase [EC:1.1.1.22]	Carbohydrate metabolism
Argentina_BA_TD_502439||full_22	K16870	wbbL; N-acetylglucosaminyl-diphospho-decaprenol L-rhamnosyltransferase [EC:2.4.1.289]	Glycan biosynthesis and metabolism
Argentina_BA_TD_502439||full_23	K01784	galE, GALE; UDP-glucose 4-epimerase [EC:5.1.3.2]	Carbohydrate metabolism
Argentina_BA_TD_511874||full_13	K22187	xylA; alpha-ketoglutaric semialdehyde dehydrogenase [EC:1.2.1.-]	Carbohydrate metabolism
Argentina_BA_TD_511874||full_15	K00012	UGDH, ugd; UDPglucose 6-dehydrogenase [EC:1.1.1.22]	Carbohydrate metabolism
Argentina_BA_TD_511874||full_8	K02843	waaF, rfaF; heptosyltransferase II [EC:2.4.-.-]	Glycan biosynthesis and metabolism
Argentina_BA_TD_534449||full_10	K00558	DNMT1, dcm; DNA (cytosine-5)-methyltransferase 1 [EC:2.1.1.37]	Amino acid metabolism
Argentina_BA_TD_534449||full_12	K00390	cysH; phosphoadenosine phosphosulfate reductase [EC:1.8.4.8 1.8.4.10]	Energy metabolism
Argentina_BA_TD_542928||full_111	K13018	wbpD, wlbB; UDP-2-acetamido-3-amino-2,3-dideoxy-glucuronate N-acetyltransferase [EC:2.3.1.201]	Carbohydrate metabolism
Argentina_BA_TD_542928||full_112	K13010	per, rfbE; perosamine synthetase [EC:2.6.1.102]	Carbohydrate metabolism
Argentina_BA_TD_542928||full_14	K00568	ubiG; 2-polyprenyl-6-hydroxyphenyl methylase / 3-demethylubiquinone-9 3-methyltransferase [EC:2.1.1.222 2.1.1.64]	Metabolism of cofactors and vitamins
Argentina_BA_TD_542928||full_16	K00568	ubiG; 2-polyprenyl-6-hydroxyphenyl methylase / 3-demethylubiquinone-9 3-methyltransferase [EC:2.1.1.222 2.1.1.64]	Metabolism of cofactors and vitamins
Argentina_BA_TD_542928||full_23	K00568	ubiG; 2-polyprenyl-6-hydroxyphenyl methylase / 3-demethylubiquinone-9 3-methyltransferase [EC:2.1.1.222 2.1.1.64]	Metabolism of cofactors and vitamins
Argentina_BA_TD_542928||full_64	K22227	ahbD; heme synthase	Metabolism of cofactors and vitamins
Argentina_BA_TD_542928||full_65	K22227	ahbD; heme synthase	Metabolism of cofactors and vitamins
Argentina_BA_TD_542928||full_78	K01598	PPCDC, coaC; phosphopantothenoylcysteine decarboxylase [EC:4.1.1.36]	Metabolism of cofactors and vitamins
Argentina_BA_TD_558334||full_7	K00621	GNPNAT1, GNA1; glucosamine-phosphate N-acetyltransferase [EC:2.3.1.4]	Carbohydrate metabolism
Argentina_BA_TD_560150||full_18	K01710	E4.2.1.46, rfbB, rffG; dTDP-glucose 4,6-dehydratase [EC:4.2.1.46]	Metabolism of terpenoids and polyketides, Biosynthesis of other secondary metabolites
Argentina_BA_TD_560150||full_21	K22316	rhnA-cobC; ribonuclease H / adenosylcobalamin/alpha-ribazole phosphatase [EC:3.1.26.4 3.1.3.73]	Metabolism of cofactors and vitamins
Argentina_BA_TD_560150||full_7	K02226	cobC, phpB; alpha-ribazole phosphatase [EC:3.1.3.73]	Metabolism of cofactors and vitamins
Argentina_BA_TD_572002_30	K00568	ubiG; 2-polyprenyl-6-hydroxyphenyl methylase / 3-demethylubiquinone-9 3-methyltransferase [EC:2.1.1.222 2.1.1.64]	Metabolism of cofactors and vitamins
Argentina_BA_TD_572002_61	K00558	DNMT1, dcm; DNA (cytosine-5)-methyltransferase 1 [EC:2.1.1.37]	Amino acid metabolism
Argentina_BA_TD_572003||full_140	K02843	waaF, rfaF; heptosyltransferase II [EC:2.4.-.-]	Glycan biosynthesis and metabolism
Argentina_BA_TD_572003||full_197	K13015	wbpA; UDP-N-acetyl-D-glucosamine dehydrogenase [EC:1.1.1.136]	Carbohydrate metabolism
Argentina_BA_TD_572003||full_69	K00973	E2.7.7.24, rfbA, rffH; glucose-1-phosphate thymidylyltransferase [EC:2.7.7.24]	Metabolism of terpenoids and polyketides, Biosynthesis of other secondary metabolites
Argentina_BA_TD_572003||full_70	K01710	E4.2.1.46, rfbB, rffG; dTDP-glucose 4,6-dehydratase [EC:4.2.1.46]	Metabolism of terpenoids and polyketides, Biosynthesis of other secondary metabolites
Argentina_BA_TD_572003||full_71	K00067	rfbD, rmlD; dTDP-4-dehydrorhamnose reductase [EC:1.1.1.133]	Metabolism of terpenoids and polyketides, Biosynthesis of other secondary metabolites
Argentina_BA_TD_572003||full_72	K01790	rfbC, rmlC; dTDP-4-dehydrorhamnose 3,5-epimerase [EC:5.1.3.13]	Metabolism of terpenoids and polyketides, Biosynthesis of other secondary metabolites
Argentina_BA_TD_572010_15	K00820	glmS, GFPT; glutamine---fructose-6-phosphate transaminase (isomerizing) [EC:2.6.1.16]	Carbohydrate metabolism, Amino acid metabolism
Argentina_BA_TD_71257||0_partial_1_39	K00390	cysH; phosphoadenosine phosphosulfate reductase [EC:1.8.4.8 1.8.4.10]	Energy metabolism
Argentina_BA_TD_71257||0_partial_1_40	K00558	DNMT1, dcm; DNA (cytosine-5)-methyltransferase 1 [EC:2.1.1.37]	Amino acid metabolism
Argentina_BA_TD_89313||full_14	K01790	rfbC, rmlC; dTDP-4-dehydrorhamnose 3,5-epimerase [EC:5.1.3.13]	Metabolism of terpenoids and polyketides, Biosynthesis of other secondary metabolites
Argentina_BA_TD_89313||full_20	K02078	acpP; acyl carrier protein	Biosynthesis of other secondary metabolites
Argentina_BA_TD_89313||full_22	K15634	gpmB; probable phosphoglycerate mutase [EC:5.4.2.12]	Amino acid metabolism, Carbohydrate metabolism, Energy metabolism
Argentina_BA_TD_99281||full_1_35	K00820	glmS, GFPT; glutamine---fructose-6-phosphate transaminase (isomerizing) [EC:2.6.1.16]	Carbohydrate metabolism, Amino acid metabolism
Argentina_BA_TD_99281||full_1_8	K00390	cysH; phosphoadenosine phosphosulfate reductase [EC:1.8.4.8 1.8.4.10]	Energy metabolism
Argentina_Cordoba_WF_113325_101	K08281	pncA; nicotinamidase/pyrazinamidase [EC:3.5.1.19 3.5.1.-]	Metabolism of cofactors and vitamins
Argentina_Cordoba_WF_113325_115	K17398	DNMT3A; DNA (cytosine-5)-methyltransferase 3A [EC:2.1.1.37]	Amino acid metabolism
Argentina_Cordoba_WF_113325_63	K00390	cysH; phosphoadenosine phosphosulfate reductase [EC:1.8.4.8 1.8.4.10]	Energy metabolism
Argentina_Cordoba_WF_116758||0_partial_15	K03270	kdsC; 3-deoxy-D-manno-octulosonate 8-phosphate phosphatase (KDO 8-P phosphatase) [EC:3.1.3.45]	Glycan biosynthesis and metabolism
Argentina_Cordoba_WF_121033||full_2	K01953	asnB, ASNS; asparagine synthase (glutamine-hydrolysing) [EC:6.3.5.4]	Nucleotide metabolism
Argentina_Cordoba_WF_1351_1_39	K00558	DNMT1, dcm; DNA (cytosine-5)-methyltransferase 1 [EC:2.1.1.37]	Amino acid metabolism
Argentina_Cordoba_WF_144043||full_1	K14340	K14340; mannosyltransferase [EC:2.4.1.-]	Glycan biosynthesis and metabolism
Argentina_Cordoba_WF_160924||0_partial_1_1	K13479	ygeT, xdhB; xanthine dehydrogenase FAD-binding subunit [EC:1.17.1.4]	Nucleotide metabolism
Argentina_Cordoba_WF_172846||full_3	K00012	UGDH, ugd; UDPglucose 6-dehydrogenase [EC:1.1.1.22]	Carbohydrate metabolism
Argentina_Cordoba_WF_193745_4	K00558	DNMT1, dcm; DNA (cytosine-5)-methyltransferase 1 [EC:2.1.1.37]	Amino acid metabolism
Argentina_Cordoba_WF_203506||full_2	K00789	metK; S-adenosylmethionine synthetase [EC:2.5.1.6]	Amino acid metabolism
Argentina_Cordoba_WF_23212||full_9	K00558	DNMT1, dcm; DNA (cytosine-5)-methyltransferase 1 [EC:2.1.1.37]	Amino acid metabolism
Argentina_Cordoba_WF_23314||full_5	K00558	DNMT1, dcm; DNA (cytosine-5)-methyltransferase 1 [EC:2.1.1.37]	Amino acid metabolism
Argentina_Cordoba_WF_234101_11	K10026	queE; 7-carboxy-7-deazaguanine synthase [EC:4.3.99.3]	Metabolism of cofactors and vitamins
Argentina_Cordoba_WF_234101_12	K01495	GCH1, folE; GTP cyclohydrolase IA [EC:3.5.4.16]	Metabolism of cofactors and vitamins
Argentina_Cordoba_WF_234101_13	K01858	INO1, ISYNA1; myo-inositol-1-phosphate synthase [EC:5.5.1.4]	Biosynthesis of other secondary metabolites, Carbohydrate metabolism
Argentina_Cordoba_WF_234101_14	K06920	queC; 7-cyano-7-deazaguanine synthase [EC:6.3.4.20]	Metabolism of cofactors and vitamins
Argentina_Cordoba_WF_234101_9	K01737	queD, ptpS, PTS; 6-pyruvoyltetrahydropterin/6-carboxytetrahydropterin synthase [EC:4.2.3.12 4.1.2.50]	Metabolism of cofactors and vitamins
Argentina_Cordoba_WF_243415||0_partial_2	K06920	queC; 7-cyano-7-deazaguanine synthase [EC:6.3.4.20]	Metabolism of cofactors and vitamins
Argentina_Cordoba_WF_252440_3	K01117	sph; sphingomyelin phosphodiesterase [EC:3.1.4.12]	Lipid metabolism
Argentina_Cordoba_WF_261280_21	K00558	DNMT1, dcm; DNA (cytosine-5)-methyltransferase 1 [EC:2.1.1.37]	Amino acid metabolism
Argentina_Cordoba_WF_276797_9	K22316	rhnA-cobC; ribonuclease H / adenosylcobalamin/alpha-ribazole phosphatase [EC:3.1.26.4 3.1.3.73]	Metabolism of cofactors and vitamins
Argentina_Cordoba_WF_281192_21	K00558	DNMT1, dcm; DNA (cytosine-5)-methyltransferase 1 [EC:2.1.1.37]	Amino acid metabolism
Argentina_Cordoba_WF_289522_64	K00568	ubiG; 2-polyprenyl-6-hydroxyphenyl methylase / 3-demethylubiquinone-9 3-methyltransferase [EC:2.1.1.222 2.1.1.64]	Metabolism of cofactors and vitamins
Argentina_Cordoba_WF_291389||full_14	K00558	DNMT1, dcm; DNA (cytosine-5)-methyltransferase 1 [EC:2.1.1.37]	Amino acid metabolism
Argentina_Cordoba_WF_296223_27	K00558	DNMT1, dcm; DNA (cytosine-5)-methyltransferase 1 [EC:2.1.1.37]	Amino acid metabolism
Argentina_Cordoba_WF_304641_15	K00558	DNMT1, dcm; DNA (cytosine-5)-methyltransferase 1 [EC:2.1.1.37]	Amino acid metabolism
Argentina_Cordoba_WF_306374||full_20	K00558	DNMT1, dcm; DNA (cytosine-5)-methyltransferase 1 [EC:2.1.1.37]	Amino acid metabolism
Argentina_Cordoba_WF_306694_17	K00432	gpx; glutathione peroxidase [EC:1.11.1.9]	Lipid metabolism
Argentina_Cordoba_WF_306906||0_partial_1_33	K00558	DNMT1, dcm; DNA (cytosine-5)-methyltransferase 1 [EC:2.1.1.37]	Amino acid metabolism
Argentina_Cordoba_WF_337612_43	K00558	DNMT1, dcm; DNA (cytosine-5)-methyltransferase 1 [EC:2.1.1.37]	Amino acid metabolism
Argentina_Cordoba_WF_361161_5	K00558	DNMT1, dcm; DNA (cytosine-5)-methyltransferase 1 [EC:2.1.1.37]	Amino acid metabolism
Argentina_Cordoba_WF_371546||full_48	K00558	DNMT1, dcm; DNA (cytosine-5)-methyltransferase 1 [EC:2.1.1.37]	Amino acid metabolism
Argentina_Cordoba_WF_385802_5	K01205	NAGLU; alpha-N-acetylglucosaminidase [EC:3.2.1.50]	Glycan biosynthesis and metabolism
Argentina_Cordoba_WF_406544_10	K01953	asnB, ASNS; asparagine synthase (glutamine-hydrolysing) [EC:6.3.5.4]	Nucleotide metabolism
Argentina_Cordoba_WF_413449_15	K01784	galE, GALE; UDP-glucose 4-epimerase [EC:5.1.3.2]	Carbohydrate metabolism
Argentina_Cordoba_WF_415171_3	K00616	E2.2.1.2, talA, talB; transaldolase [EC:2.2.1.2]	Carbohydrate metabolism
Argentina_Cordoba_WF_415760_23	K01709	rfbG; CDP-glucose 4,6-dehydratase [EC:4.2.1.45]	Carbohydrate metabolism
Argentina_Cordoba_WF_415760_25	K01784	galE, GALE; UDP-glucose 4-epimerase [EC:5.1.3.2]	Carbohydrate metabolism
Argentina_Cordoba_WF_415760_57	K09882	cobS; cobaltochelatase CobS [EC:6.6.1.2]	Metabolism of cofactors and vitamins
Argentina_Cordoba_WF_43687_11	K23144	K23144; UDP-N-acetylglucosamine diphosphorylase / glucose-1-phosphate thymidylyltransferase / UDP-N-acetylgalactosamine diphosphorylase / glucosamine-1-phosphate N-acetyltransferase / galactosamine-1-phosphate N-acetyltransferase [EC:2.7.7.23 2.7.7.24 2.7.7.83 2.3.1.157 2.3.1.276]	Metabolism of terpenoids and polyketides, Biosynthesis of other secondary metabolites
Argentina_Cordoba_WF_43687_14	K00558	DNMT1, dcm; DNA (cytosine-5)-methyltransferase 1 [EC:2.1.1.37]	Amino acid metabolism
Argentina_Cordoba_WF_45409||0_partial_24	K01759	GLO1, gloA; lactoylglutathione lyase [EC:4.4.1.5]	Carbohydrate metabolism
Argentina_Cordoba_WF_475338||full_6	K14266	prnA, rebH, ktzQ; tryptophan 7-halogenase [EC:1.14.19.9]	Biosynthesis of other secondary metabolites
Argentina_Cordoba_WF_494737_34	K00558	DNMT1, dcm; DNA (cytosine-5)-methyltransferase 1 [EC:2.1.1.37]	Amino acid metabolism
Argentina_Cordoba_WF_506938_26	K06896	mapP; maltose 6'-phosphate phosphatase [EC:3.1.3.90]	Carbohydrate metabolism
Argentina_Cordoba_WF_506938_5	K01710	E4.2.1.46, rfbB, rffG; dTDP-glucose 4,6-dehydratase [EC:4.2.1.46]	Metabolism of terpenoids and polyketides, Biosynthesis of other secondary metabolites
Argentina_Cordoba_WF_545226_11	K01783	rpe, RPE; ribulose-phosphate 3-epimerase [EC:5.1.3.1]	Energy metabolism, Carbohydrate metabolism
Argentina_Cordoba_WF_574155||full_6	K04518	pheA2; prephenate dehydratase [EC:4.2.1.51]	Amino acid metabolism
Argentina_Cordoba_WF_587322||full_5	K01495	GCH1, folE; GTP cyclohydrolase IA [EC:3.5.4.16]	Metabolism of cofactors and vitamins
Argentina_Cordoba_WF_593403||full_60	K03852	xsc; sulfoacetaldehyde acetyltransferase [EC:2.3.3.15]	Metabolism of other amino acids
Argentina_Cordoba_WF_594394_1	K00287	DHFR, folA; dihydrofolate reductase [EC:1.5.1.3]	Metabolism of cofactors and vitamins
Argentina_Cordoba_WF_601049||full_35	K00558	DNMT1, dcm; DNA (cytosine-5)-methyltransferase 1 [EC:2.1.1.37]	Amino acid metabolism
Argentina_Cordoba_WF_601127||full_6	K00558	DNMT1, dcm; DNA (cytosine-5)-methyltransferase 1 [EC:2.1.1.37]	Amino acid metabolism
Argentina_Cordoba_WF_73846||0_partial_26	K01512	acyP; acylphosphatase [EC:3.6.1.7]	Carbohydrate metabolism, Xenobiotics biodegradation and metabolism
Argentina_Cordoba_WF_85468_5	K05917	CYP51; sterol 14alpha-demethylase [EC:1.14.14.154 1.14.15.36]	Lipid metabolism
CHN_BJ_WWTP_13055_31	K00820	glmS, GFPT; glutamine---fructose-6-phosphate transaminase (isomerizing) [EC:2.6.1.16]	Carbohydrate metabolism, Amino acid metabolism
CHN_BJ_WWTP_17880||0_partial_8	K00613	GATM; glycine amidinotransferase [EC:2.1.4.1]	Amino acid metabolism
CHN_BJ_WWTP_299656||full_8	K00558	DNMT1, dcm; DNA (cytosine-5)-methyltransferase 1 [EC:2.1.1.37]	Amino acid metabolism
CHN_BJ_WWTP_305176||full_1	K01270	pepD; dipeptidase D [EC:3.4.13.-]	Metabolism of other amino acids
CHN_BJ_WWTP_309568_2	K00558	DNMT1, dcm; DNA (cytosine-5)-methyltransferase 1 [EC:2.1.1.37]	Amino acid metabolism
CHN_BJ_WWTP_339532_33	K00558	DNMT1, dcm; DNA (cytosine-5)-methyltransferase 1 [EC:2.1.1.37]	Amino acid metabolism
CHN_BJ_WWTP_378204||full_26	K18911	egtD; L-histidine Nalpha-methyltransferase [EC:2.1.1.44]	Amino acid metabolism
CHN_FJ_JM_1085372||full_7	K00558	DNMT1, dcm; DNA (cytosine-5)-methyltransferase 1 [EC:2.1.1.37]	Amino acid metabolism
CHN_FJ_JM_111061_6	K00390	cysH; phosphoadenosine phosphosulfate reductase [EC:1.8.4.8 1.8.4.10]	Energy metabolism
CHN_FJ_JM_1168174||full_14	K00558	DNMT1, dcm; DNA (cytosine-5)-methyltransferase 1 [EC:2.1.1.37]	Amino acid metabolism
CHN_FJ_JM_1168354_3	K00558	DNMT1, dcm; DNA (cytosine-5)-methyltransferase 1 [EC:2.1.1.37]	Amino acid metabolism
CHN_FJ_JM_1218628||full_4	K06167	phnP; phosphoribosyl 1,2-cyclic phosphate phosphodiesterase [EC:3.1.4.55]	Metabolism of other amino acids
CHN_FJ_JM_1239095||full_1	K02843	waaF, rfaF; heptosyltransferase II [EC:2.4.-.-]	Glycan biosynthesis and metabolism
CHN_FJ_JM_1255432_12	K00390	cysH; phosphoadenosine phosphosulfate reductase [EC:1.8.4.8 1.8.4.10]	Energy metabolism
CHN_FJ_JM_1267226_15	K00823	puuE; 4-aminobutyrate aminotransferase [EC:2.6.1.19]	Carbohydrate metabolism, Amino acid metabolism, Metabolism of other amino acids
CHN_FJ_JM_1294682_100	K16011	algA, xanB, rfbA, wbpW, pslB; mannose-1-phosphate guanylyltransferase / mannose-6-phosphate isomerase [EC:2.7.7.13 5.3.1.8]	Carbohydrate metabolism
CHN_FJ_JM_1294682_228	K03462	NAMPT; nicotinamide phosphoribosyltransferase [EC:2.4.2.12]	Metabolism of cofactors and vitamins
CHN_FJ_JM_1294682_61	K17716	capD; UDP-glucose 4-epimerase [EC:5.1.3.2]	Carbohydrate metabolism
CHN_FJ_JM_1294682_66	K01784	galE, GALE; UDP-glucose 4-epimerase [EC:5.1.3.2]	Carbohydrate metabolism
CHN_FJ_JM_1294682_71	K02472	wecC; UDP-N-acetyl-D-mannosaminuronic acid dehydrogenase [EC:1.1.1.336]	Carbohydrate metabolism
CHN_FJ_JM_1294682_76	K01711	gmd, GMDS; GDPmannose 4,6-dehydratase [EC:4.2.1.47]	Carbohydrate metabolism
CHN_FJ_JM_1294682_84	K09471	puuB, ordL; gamma-glutamylputrescine oxidase [EC:1.4.3.-]	Amino acid metabolism
CHN_FJ_JM_1396722_33	K00568	ubiG; 2-polyprenyl-6-hydroxyphenyl methylase / 3-demethylubiquinone-9 3-methyltransferase [EC:2.1.1.222 2.1.1.64]	Metabolism of cofactors and vitamins
CHN_FJ_JM_1435033||full_15	K00390	cysH; phosphoadenosine phosphosulfate reductase [EC:1.8.4.8 1.8.4.10]	Energy metabolism
CHN_FJ_JM_1469311||full_8	K01728	pel; pectate lyase [EC:4.2.2.2]	Carbohydrate metabolism
CHN_FJ_JM_1508968||full_4	K00390	cysH; phosphoadenosine phosphosulfate reductase [EC:1.8.4.8 1.8.4.10]	Energy metabolism
CHN_FJ_JM_1634921_33	K14379	ACP5; tartrate-resistant acid phosphatase type 5 [EC:3.1.3.2]	Metabolism of cofactors and vitamins
CHN_FJ_JM_164955||full_3	K17398	DNMT3A; DNA (cytosine-5)-methyltransferase 3A [EC:2.1.1.37]	Amino acid metabolism
CHN_FJ_JM_1655819_7	K00721	DPM1; dolichol-phosphate mannosyltransferase [EC:2.4.1.83]	Glycan biosynthesis and metabolism
CHN_FJ_JM_1657884||full_1	K00558	DNMT1, dcm; DNA (cytosine-5)-methyltransferase 1 [EC:2.1.1.37]	Amino acid metabolism
CHN_FJ_JM_1686680||0_partial_1_16	K18649	IMPL2; inositol-phosphate phosphatase / L-galactose 1-phosphate phosphatase / histidinol-phosphatase [EC:3.1.3.25 3.1.3.93 3.1.3.15]	Carbohydrate metabolism, Amino acid metabolism
CHN_FJ_JM_1700795_30	K01784	galE, GALE; UDP-glucose 4-epimerase [EC:5.1.3.2]	Carbohydrate metabolism
CHN_FJ_JM_1700795_33	K13010	per, rfbE; perosamine synthetase [EC:2.6.1.102]	Carbohydrate metabolism
CHN_FJ_JM_1712601_14	K00820	glmS, GFPT; glutamine---fructose-6-phosphate transaminase (isomerizing) [EC:2.6.1.16]	Carbohydrate metabolism, Amino acid metabolism
CHN_FJ_JM_1737095||full_4	K00558	DNMT1, dcm; DNA (cytosine-5)-methyltransferase 1 [EC:2.1.1.37]	Amino acid metabolism
CHN_FJ_JM_1737095||full_6	K15359	hspA; 6-hydroxy-3-succinoylpyridine 3-monooxygenase [EC:1.14.13.163]	Metabolism of cofactors and vitamins
CHN_FJ_JM_1744494||full_11	K00558	DNMT1, dcm; DNA (cytosine-5)-methyltransferase 1 [EC:2.1.1.37]	Amino acid metabolism
CHN_FJ_JM_1795170||full_1	K12448	UXE, uxe; UDP-arabinose 4-epimerase [EC:5.1.3.5]	Carbohydrate metabolism
CHN_FJ_JM_191803_2	K00558	DNMT1, dcm; DNA (cytosine-5)-methyltransferase 1 [EC:2.1.1.37]	Amino acid metabolism
CHN_FJ_JM_1919154_7	K00012	UGDH, ugd; UDPglucose 6-dehydrogenase [EC:1.1.1.22]	Carbohydrate metabolism
CHN_FJ_JM_1930533_76	K00558	DNMT1, dcm; DNA (cytosine-5)-methyltransferase 1 [EC:2.1.1.37]	Amino acid metabolism
CHN_FJ_JM_1930536||full_3	K00558	DNMT1, dcm; DNA (cytosine-5)-methyltransferase 1 [EC:2.1.1.37]	Amino acid metabolism
CHN_FJ_JM_1930554||full_24	K01939	purA, ADSS; adenylosuccinate synthase [EC:6.3.4.4]	Nucleotide metabolism, Amino acid metabolism
CHN_FJ_JM_1930559_8	K03183	ubiE; demethylmenaquinone methyltransferase / 2-methoxy-6-polyprenyl-1,4-benzoquinol methylase [EC:2.1.1.163 2.1.1.201]	Metabolism of cofactors and vitamins
CHN_FJ_JM_1930579||full_39	K00558	DNMT1, dcm; DNA (cytosine-5)-methyltransferase 1 [EC:2.1.1.37]	Amino acid metabolism
CHN_FJ_JM_1930615||full_19	K01939	purA, ADSS; adenylosuccinate synthase [EC:6.3.4.4]	Nucleotide metabolism, Amino acid metabolism
CHN_FJ_JM_242822_4	K06167	phnP; phosphoribosyl 1,2-cyclic phosphate phosphodiesterase [EC:3.1.4.55]	Metabolism of other amino acids
CHN_FJ_JM_297144||full_16	K00558	DNMT1, dcm; DNA (cytosine-5)-methyltransferase 1 [EC:2.1.1.37]	Amino acid metabolism
CHN_FJ_JM_322685||full_18	K09882	cobS; cobaltochelatase CobS [EC:6.6.1.2]	Metabolism of cofactors and vitamins
CHN_FJ_JM_340403||full_9	K00390	cysH; phosphoadenosine phosphosulfate reductase [EC:1.8.4.8 1.8.4.10]	Energy metabolism
CHN_FJ_JM_343238_1_32	K00820	glmS, GFPT; glutamine---fructose-6-phosphate transaminase (isomerizing) [EC:2.6.1.16]	Carbohydrate metabolism, Amino acid metabolism
CHN_FJ_JM_373103_2	K02078	acpP; acyl carrier protein	Biosynthesis of other secondary metabolites
CHN_FJ_JM_402722_78	K20844	abf1; non-reducing end alpha-L-arabinofuranosidase [EC:3.2.1.55]	Carbohydrate metabolism
CHN_FJ_JM_405925||full_14	K00558	DNMT1, dcm; DNA (cytosine-5)-methyltransferase 1 [EC:2.1.1.37]	Amino acid metabolism
CHN_FJ_JM_429313_3	K08678	UXS1, uxs; UDP-glucuronate decarboxylase [EC:4.1.1.35]	Carbohydrate metabolism
CHN_FJ_JM_429313_5	K12710	novU; C-methyltransferase [EC:2.1.1.-]	Metabolism of terpenoids and polyketides
CHN_FJ_JM_451475_16	K00820	glmS, GFPT; glutamine---fructose-6-phosphate transaminase (isomerizing) [EC:2.6.1.16]	Carbohydrate metabolism, Amino acid metabolism
CHN_FJ_JM_461883||full_7	K09457	queF; 7-cyano-7-deazaguanine reductase [EC:1.7.1.13]	Metabolism of cofactors and vitamins
CHN_FJ_JM_461883||full_8	K01737	queD, ptpS, PTS; 6-pyruvoyltetrahydropterin/6-carboxytetrahydropterin synthase [EC:4.2.3.12 4.1.2.50]	Metabolism of cofactors and vitamins
CHN_FJ_JM_479319||full_1_4	K10026	queE; 7-carboxy-7-deazaguanine synthase [EC:4.3.99.3]	Metabolism of cofactors and vitamins
CHN_FJ_JM_482145_3	K00558	DNMT1, dcm; DNA (cytosine-5)-methyltransferase 1 [EC:2.1.1.37]	Amino acid metabolism
CHN_FJ_JM_513915_6	K00558	DNMT1, dcm; DNA (cytosine-5)-methyltransferase 1 [EC:2.1.1.37]	Amino acid metabolism
CHN_FJ_JM_592122_2	K03183	ubiE; demethylmenaquinone methyltransferase / 2-methoxy-6-polyprenyl-1,4-benzoquinol methylase [EC:2.1.1.163 2.1.1.201]	Metabolism of cofactors and vitamins
CHN_FJ_JM_62002||full_40	K00558	DNMT1, dcm; DNA (cytosine-5)-methyltransferase 1 [EC:2.1.1.37]	Amino acid metabolism
CHN_FJ_JM_642747||full_4	K01784	galE, GALE; UDP-glucose 4-epimerase [EC:5.1.3.2]	Carbohydrate metabolism
CHN_FJ_JM_726922_54	K00568	ubiG; 2-polyprenyl-6-hydroxyphenyl methylase / 3-demethylubiquinone-9 3-methyltransferase [EC:2.1.1.222 2.1.1.64]	Metabolism of cofactors and vitamins
CHN_FJ_JM_726922_65	K00012	UGDH, ugd; UDPglucose 6-dehydrogenase [EC:1.1.1.22]	Carbohydrate metabolism
CHN_FJ_JM_731396||full_9	K02536	lpxD; UDP-3-O-[3-hydroxymyristoyl] glucosamine N-acyltransferase [EC:2.3.1.191]	Glycan biosynthesis and metabolism
CHN_FJ_JM_755602||full_34	K01113	phoD; alkaline phosphatase D [EC:3.1.3.1]	Metabolism of cofactors and vitamins
CHN_FJ_JM_76672||full_5	K01710	E4.2.1.46, rfbB, rffG; dTDP-glucose 4,6-dehydratase [EC:4.2.1.46]	Metabolism of terpenoids and polyketides, Biosynthesis of other secondary metabolites
CHN_FJ_JM_76672||full_9	K00067	rfbD, rmlD; dTDP-4-dehydrorhamnose reductase [EC:1.1.1.133]	Metabolism of terpenoids and polyketides, Biosynthesis of other secondary metabolites
CHN_FJ_JM_808||full_5	K01137	GNS; N-acetylglucosamine-6-sulfatase [EC:3.1.6.14]	Glycan biosynthesis and metabolism
CHN_FJ_JM_893618_4	K22227	ahbD; heme synthase	Metabolism of cofactors and vitamins
CHN_FJ_JM_903973_14	K00568	ubiG; 2-polyprenyl-6-hydroxyphenyl methylase / 3-demethylubiquinone-9 3-methyltransferase [EC:2.1.1.222 2.1.1.64]	Metabolism of cofactors and vitamins
CHN_FJ_JM_914089_12	K02843	waaF, rfaF; heptosyltransferase II [EC:2.4.-.-]	Glycan biosynthesis and metabolism
CHN_FJ_JM_914089_14	K00568	ubiG; 2-polyprenyl-6-hydroxyphenyl methylase / 3-demethylubiquinone-9 3-methyltransferase [EC:2.1.1.222 2.1.1.64]	Metabolism of cofactors and vitamins
CHN_FJ_JM_925676_20	K17398	DNMT3A; DNA (cytosine-5)-methyltransferase 3A [EC:2.1.1.37]	Amino acid metabolism
CHN_FJ_JM_961725||full_5	K00799	GST, gst; glutathione S-transferase [EC:2.5.1.18]	Metabolism of other amino acids, Xenobiotics biodegradation and metabolism
CHN_FJ_JM_961725||full_8	K00059	fabG, OAR1; 3-oxoacyl-[acyl-carrier protein] reductase [EC:1.1.1.100]	Lipid metabolism, Metabolism of cofactors and vitamins, Biosynthesis of other secondary metabolites
CHN_FJ_JM_979347_8	K17398	DNMT3A; DNA (cytosine-5)-methyltransferase 3A [EC:2.1.1.37]	Amino acid metabolism
CHN_FJ_JM_997942||full_20	K01233	csn; chitosanase [EC:3.2.1.132]	Carbohydrate metabolism
CHN_FJ_JM_997942||full_28	K17103	CHO1, pssA; CDP-diacylglycerol---serine O-phosphatidyltransferase [EC:2.7.8.8]	Lipid metabolism, Amino acid metabolism
CHN_FJ_JM_997942||full_52	K00390	cysH; phosphoadenosine phosphosulfate reductase [EC:1.8.4.8 1.8.4.10]	Energy metabolism
CHN_GD_HP_1000185||full_2	K01710	E4.2.1.46, rfbB, rffG; dTDP-glucose 4,6-dehydratase [EC:4.2.1.46]	Metabolism of terpenoids and polyketides, Biosynthesis of other secondary metabolites
CHN_GD_HP_1000185||full_4	K01709	rfbG; CDP-glucose 4,6-dehydratase [EC:4.2.1.45]	Carbohydrate metabolism
CHN_GD_HP_1000185||full_6	K02377	TSTA3, fcl; GDP-L-fucose synthase [EC:1.1.1.271]	Carbohydrate metabolism
CHN_GD_HP_1018822_5	K08281	pncA; nicotinamidase/pyrazinamidase [EC:3.5.1.19 3.5.1.-]	Metabolism of cofactors and vitamins
CHN_GD_HP_1030062_11	K04487	iscS, NFS1; cysteine desulfurase [EC:2.8.1.7]	Metabolism of cofactors and vitamins
CHN_GD_HP_1163012||full_15	K00558	DNMT1, dcm; DNA (cytosine-5)-methyltransferase 1 [EC:2.1.1.37]	Amino acid metabolism
CHN_GD_HP_1172925_25	K12710	novU; C-methyltransferase [EC:2.1.1.-]	Metabolism of terpenoids and polyketides
CHN_GD_HP_1225327_16	K03183	ubiE; demethylmenaquinone methyltransferase / 2-methoxy-6-polyprenyl-1,4-benzoquinol methylase [EC:2.1.1.163 2.1.1.201]	Metabolism of cofactors and vitamins
CHN_GD_HP_1371439||full_14	K01933	purM; phosphoribosylformylglycinamidine cyclo-ligase [EC:6.3.3.1]	Nucleotide metabolism
CHN_GD_HP_1386679||full_1	K03273	gmhB; D-glycero-D-manno-heptose 1,7-bisphosphate phosphatase [EC:3.1.3.82 3.1.3.83]	Glycan biosynthesis and metabolism
CHN_GD_HP_1403511||full_3	K01652	E2.2.1.6L, ilvB, ilvG, ilvI; acetolactate synthase I/II/III large subunit [EC:2.2.1.6]	Carbohydrate metabolism, Amino acid metabolism, Metabolism of cofactors and vitamins
CHN_GD_HP_1409157_46	K22227	ahbD; heme synthase	Metabolism of cofactors and vitamins
CHN_GD_HP_1444610_10	K00558	DNMT1, dcm; DNA (cytosine-5)-methyltransferase 1 [EC:2.1.1.37]	Amino acid metabolism
CHN_GD_HP_1488287||full_7	K00390	cysH; phosphoadenosine phosphosulfate reductase [EC:1.8.4.8 1.8.4.10]	Energy metabolism
CHN_GD_HP_1491598||full_1	K00558	DNMT1, dcm; DNA (cytosine-5)-methyltransferase 1 [EC:2.1.1.37]	Amino acid metabolism
CHN_GD_HP_1516667||full_17	K00558	DNMT1, dcm; DNA (cytosine-5)-methyltransferase 1 [EC:2.1.1.37]	Amino acid metabolism
CHN_GD_HP_161700_8	K09883	cobT; cobaltochelatase CobT [EC:6.6.1.2]	Metabolism of cofactors and vitamins
CHN_GD_HP_1658757||full_1	K00558	DNMT1, dcm; DNA (cytosine-5)-methyltransferase 1 [EC:2.1.1.37]	Amino acid metabolism
CHN_GD_HP_1804326_41	K00568	ubiG; 2-polyprenyl-6-hydroxyphenyl methylase / 3-demethylubiquinone-9 3-methyltransferase [EC:2.1.1.222 2.1.1.64]	Metabolism of cofactors and vitamins
CHN_GD_HP_1804326_5	K00558	DNMT1, dcm; DNA (cytosine-5)-methyltransferase 1 [EC:2.1.1.37]	Amino acid metabolism
CHN_GD_HP_1822961_9	K01854	glf; UDP-galactopyranose mutase [EC:5.4.99.9]	Carbohydrate metabolism
CHN_GD_HP_1827177_12	K01737	queD, ptpS, PTS; 6-pyruvoyltetrahydropterin/6-carboxytetrahydropterin synthase [EC:4.2.3.12 4.1.2.50]	Metabolism of cofactors and vitamins
CHN_GD_HP_1827177_8	K01495	GCH1, folE; GTP cyclohydrolase IA [EC:3.5.4.16]	Metabolism of cofactors and vitamins
CHN_GD_HP_1827177_9	K10026	queE; 7-carboxy-7-deazaguanine synthase [EC:4.3.99.3]	Metabolism of cofactors and vitamins
CHN_GD_HP_1833865_4	K00390	cysH; phosphoadenosine phosphosulfate reductase [EC:1.8.4.8 1.8.4.10]	Energy metabolism
CHN_GD_HP_1864331_5	K16870	wbbL; N-acetylglucosaminyl-diphospho-decaprenol L-rhamnosyltransferase [EC:2.4.1.289]	Glycan biosynthesis and metabolism
CHN_GD_HP_19456_12	K01728	pel; pectate lyase [EC:4.2.2.2]	Carbohydrate metabolism
CHN_GD_HP_1976850||full_7	K22230	iolU; scyllo-inositol 2-dehydrogenase (NADP+) [EC:1.1.1.-]	Carbohydrate metabolism
CHN_GD_HP_1995293_2	K00694	bcsA; cellulose synthase (UDP-forming) [EC:2.4.1.12]	Carbohydrate metabolism
CHN_GD_HP_2005502||full_18	K19668	CBH2, cbhA; cellulose 1,4-beta-cellobiosidase [EC:3.2.1.91]	Carbohydrate metabolism
CHN_GD_HP_2005502||full_28	K00390	cysH; phosphoadenosine phosphosulfate reductase [EC:1.8.4.8 1.8.4.10]	Energy metabolism
CHN_GD_HP_2018742||full_13	K00558	DNMT1, dcm; DNA (cytosine-5)-methyltransferase 1 [EC:2.1.1.37]	Amino acid metabolism
CHN_GD_HP_2122385||full_8	K01495	GCH1, folE; GTP cyclohydrolase IA [EC:3.5.4.16]	Metabolism of cofactors and vitamins
CHN_GD_HP_2122385||full_9	K10026	queE; 7-carboxy-7-deazaguanine synthase [EC:4.3.99.3]	Metabolism of cofactors and vitamins
CHN_GD_HP_2160740_2	K02841	waaC, rfaC; heptosyltransferase I [EC:2.4.-.-]	Glycan biosynthesis and metabolism
CHN_GD_HP_2161240_4	K00558	DNMT1, dcm; DNA (cytosine-5)-methyltransferase 1 [EC:2.1.1.37]	Amino acid metabolism
CHN_GD_HP_2260236_6	K02843	waaF, rfaF; heptosyltransferase II [EC:2.4.-.-]	Glycan biosynthesis and metabolism
CHN_GD_HP_2267342_4	K02847	waaL, rfaL; O-antigen ligase [EC:2.4.1.-]	Glycan biosynthesis and metabolism
CHN_GD_HP_2289984_7	K00012	UGDH, ugd; UDPglucose 6-dehydrogenase [EC:1.1.1.22]	Carbohydrate metabolism
CHN_GD_HP_2344037_48	K06920	queC; 7-cyano-7-deazaguanine synthase [EC:6.3.4.20]	Metabolism of cofactors and vitamins
CHN_GD_HP_282674_2	K01495	GCH1, folE; GTP cyclohydrolase IA [EC:3.5.4.16]	Metabolism of cofactors and vitamins
CHN_GD_HP_401575_9	K21328	calS13, atmS13; dTDP-4-amino-4,6-dideoxy-D-glucose/dTDP-4-amino-2,4-dideoxy-beta-L-xylose transaminase [EC:2.6.1.33 2.6.1.-]	Metabolism of terpenoids and polyketides
CHN_GD_HP_412202_23	K01006	ppdK; pyruvate, orthophosphate dikinase [EC:2.7.9.1]	Carbohydrate metabolism, Energy metabolism
CHN_GD_HP_428647_8	K00287	DHFR, folA; dihydrofolate reductase [EC:1.5.1.3]	Metabolism of cofactors and vitamins
CHN_GD_HP_556157_59	K07404	pgl; 6-phosphogluconolactonase [EC:3.1.1.31]	Carbohydrate metabolism
CHN_GD_HP_57556_7	K00568	ubiG; 2-polyprenyl-6-hydroxyphenyl methylase / 3-demethylubiquinone-9 3-methyltransferase [EC:2.1.1.222 2.1.1.64]	Metabolism of cofactors and vitamins
CHN_GD_HP_630900||full_7	K00558	DNMT1, dcm; DNA (cytosine-5)-methyltransferase 1 [EC:2.1.1.37]	Amino acid metabolism
CHN_GD_HP_630900||full_8	K00558	DNMT1, dcm; DNA (cytosine-5)-methyltransferase 1 [EC:2.1.1.37]	Amino acid metabolism
CHN_GD_HP_633678_20	K00677	lpxA; UDP-N-acetylglucosamine acyltransferase [EC:2.3.1.129]	Glycan biosynthesis and metabolism
CHN_GD_HP_660242||full_4	K01784	galE, GALE; UDP-glucose 4-epimerase [EC:5.1.3.2]	Carbohydrate metabolism
CHN_GD_HP_712125_25	K00067	rfbD, rmlD; dTDP-4-dehydrorhamnose reductase [EC:1.1.1.133]	Metabolism of terpenoids and polyketides, Biosynthesis of other secondary metabolites
CHN_GD_HP_729354_9	K00558	DNMT1, dcm; DNA (cytosine-5)-methyltransferase 1 [EC:2.1.1.37]	Amino acid metabolism
CHN_GD_HP_734084_23	K01939	purA, ADSS; adenylosuccinate synthase [EC:6.3.4.4]	Nucleotide metabolism, Amino acid metabolism
CHN_GD_HP_854901_4	K01183	E3.2.1.14; chitinase [EC:3.2.1.14]	Carbohydrate metabolism
CHN_GD_HP_863902_46	K13010	per, rfbE; perosamine synthetase [EC:2.6.1.102]	Carbohydrate metabolism
CHN_GD_HP_879354_12	K16870	wbbL; N-acetylglucosaminyl-diphospho-decaprenol L-rhamnosyltransferase [EC:2.4.1.289]	Glycan biosynthesis and metabolism
CHN_GD_HP_906630_10	K16870	wbbL; N-acetylglucosaminyl-diphospho-decaprenol L-rhamnosyltransferase [EC:2.4.1.289]	Glycan biosynthesis and metabolism
CHN_GD_HP_911172_34	K22227	ahbD; heme synthase	Metabolism of cofactors and vitamins
CHN_GD_HP_937804_103	K03273	gmhB; D-glycero-D-manno-heptose 1,7-bisphosphate phosphatase [EC:3.1.3.82 3.1.3.83]	Glycan biosynthesis and metabolism
CHN_GD_HP_978546_27	K03462	NAMPT; nicotinamide phosphoribosyltransferase [EC:2.4.2.12]	Metabolism of cofactors and vitamins
CHN_GD_HP_988359_3	K01710	E4.2.1.46, rfbB, rffG; dTDP-glucose 4,6-dehydratase [EC:4.2.1.46]	Metabolism of terpenoids and polyketides, Biosynthesis of other secondary metabolites
CHN_GD_QS_1007427_10	K00558	DNMT1, dcm; DNA (cytosine-5)-methyltransferase 1 [EC:2.1.1.37]	Amino acid metabolism
CHN_GD_QS_1017113_17	K22227	ahbD; heme synthase	Metabolism of cofactors and vitamins
CHN_GD_QS_1018751_12	K12710	novU; C-methyltransferase [EC:2.1.1.-]	Metabolism of terpenoids and polyketides
CHN_GD_QS_1018751_13	K03274	gmhD, rfaD; ADP-L-glycero-D-manno-heptose 6-epimerase [EC:5.1.3.20]	Glycan biosynthesis and metabolism
CHN_GD_QS_1018751_15	K21328	calS13, atmS13; dTDP-4-amino-4,6-dideoxy-D-glucose/dTDP-4-amino-2,4-dideoxy-beta-L-xylose transaminase [EC:2.6.1.33 2.6.1.-]	Metabolism of terpenoids and polyketides
CHN_GD_QS_1018751_31	K01737	queD, ptpS, PTS; 6-pyruvoyltetrahydropterin/6-carboxytetrahydropterin synthase [EC:4.2.3.12 4.1.2.50]	Metabolism of cofactors and vitamins
CHN_GD_QS_1018751_40	K06920	queC; 7-cyano-7-deazaguanine synthase [EC:6.3.4.20]	Metabolism of cofactors and vitamins
CHN_GD_QS_1035||full_3	K00558	DNMT1, dcm; DNA (cytosine-5)-methyltransferase 1 [EC:2.1.1.37]	Amino acid metabolism
CHN_GD_QS_1078369_18	K09882	cobS; cobaltochelatase CobS [EC:6.6.1.2]	Metabolism of cofactors and vitamins
CHN_GD_QS_109461||full_14	K00558	DNMT1, dcm; DNA (cytosine-5)-methyltransferase 1 [EC:2.1.1.37]	Amino acid metabolism
CHN_GD_QS_1104471||full_9	K01710	E4.2.1.46, rfbB, rffG; dTDP-glucose 4,6-dehydratase [EC:4.2.1.46]	Metabolism of terpenoids and polyketides, Biosynthesis of other secondary metabolites
CHN_GD_QS_1136082||full_3	K02111	ATPF1A, atpA; F-type H+/Na+-transporting ATPase subunit alpha [EC:7.1.2.2 7.2.2.1]	Energy metabolism
CHN_GD_QS_116226_7	K01790	rfbC, rmlC; dTDP-4-dehydrorhamnose 3,5-epimerase [EC:5.1.3.13]	Metabolism of terpenoids and polyketides, Biosynthesis of other secondary metabolites
CHN_GD_QS_1163278_17	K17398	DNMT3A; DNA (cytosine-5)-methyltransferase 3A [EC:2.1.1.37]	Amino acid metabolism
CHN_GD_QS_1200576||full_36	K00390	cysH; phosphoadenosine phosphosulfate reductase [EC:1.8.4.8 1.8.4.10]	Energy metabolism
CHN_GD_QS_1203010_10	K17716	capD; UDP-glucose 4-epimerase [EC:5.1.3.2]	Carbohydrate metabolism
CHN_GD_QS_1206310_11	K07404	pgl; 6-phosphogluconolactonase [EC:3.1.1.31]	Carbohydrate metabolism
CHN_GD_QS_1213187_3	K02843	waaF, rfaF; heptosyltransferase II [EC:2.4.-.-]	Glycan biosynthesis and metabolism
CHN_GD_QS_1213187_4	K02843	waaF, rfaF; heptosyltransferase II [EC:2.4.-.-]	Glycan biosynthesis and metabolism
CHN_GD_QS_1244090_5	K13308	desI, eryCIV; dTDP-4-amino-4,6-dideoxy-D-glucose transaminase [EC:2.6.1.33]	Metabolism of terpenoids and polyketides
CHN_GD_QS_1275608||full_1	K02536	lpxD; UDP-3-O-[3-hydroxymyristoyl] glucosamine N-acyltransferase [EC:2.3.1.191]	Glycan biosynthesis and metabolism
CHN_GD_QS_1275608||full_15	K00558	DNMT1, dcm; DNA (cytosine-5)-methyltransferase 1 [EC:2.1.1.37]	Amino acid metabolism
CHN_GD_QS_129668_6	K10026	queE; 7-carboxy-7-deazaguanine synthase [EC:4.3.99.3]	Metabolism of cofactors and vitamins
CHN_GD_QS_1304925_13	K13010	per, rfbE; perosamine synthetase [EC:2.6.1.102]	Carbohydrate metabolism
CHN_GD_QS_1304925_9	K17716	capD; UDP-glucose 4-epimerase [EC:5.1.3.2]	Carbohydrate metabolism
CHN_GD_QS_1331967_14	K13010	per, rfbE; perosamine synthetase [EC:2.6.1.102]	Carbohydrate metabolism
CHN_GD_QS_1331967_16	K01759	GLO1, gloA; lactoylglutathione lyase [EC:4.4.1.5]	Carbohydrate metabolism
CHN_GD_QS_1331967_17	K03274	gmhD, rfaD; ADP-L-glycero-D-manno-heptose 6-epimerase [EC:5.1.3.20]	Glycan biosynthesis and metabolism
CHN_GD_QS_1335114_1	K01710	E4.2.1.46, rfbB, rffG; dTDP-glucose 4,6-dehydratase [EC:4.2.1.46]	Metabolism of terpenoids and polyketides, Biosynthesis of other secondary metabolites
CHN_GD_QS_1335114_2	K00615	E2.2.1.1, tktA, tktB; transketolase [EC:2.2.1.1]	Carbohydrate metabolism, Energy metabolism, Metabolism of terpenoids and polyketides
CHN_GD_QS_1335114_3	K01662	dxs; 1-deoxy-D-xylulose-5-phosphate synthase [EC:2.2.1.7]	Metabolism of cofactors and vitamins
CHN_GD_QS_1382385_1	K03462	NAMPT; nicotinamide phosphoribosyltransferase [EC:2.4.2.12]	Metabolism of cofactors and vitamins
CHN_GD_QS_1388125_5	K13379	RGP, UTM; reversibly glycosylated polypeptide / UDP-arabinopyranose mutase [EC:2.4.1.- 5.4.99.30]	GT75
CHN_GD_QS_1407363_7	K00558	DNMT1, dcm; DNA (cytosine-5)-methyltransferase 1 [EC:2.1.1.37]	Amino acid metabolism
CHN_GD_QS_1407520_36	K00390	cysH; phosphoadenosine phosphosulfate reductase [EC:1.8.4.8 1.8.4.10]	Energy metabolism
CHN_GD_QS_1481730_49	K00558	DNMT1, dcm; DNA (cytosine-5)-methyltransferase 1 [EC:2.1.1.37]	Amino acid metabolism
CHN_GD_QS_1510194_3	K03271	gmhA, lpcA; D-sedoheptulose 7-phosphate isomerase [EC:5.3.1.28]	Glycan biosynthesis and metabolism
CHN_GD_QS_1533195||full_10	K00568	ubiG; 2-polyprenyl-6-hydroxyphenyl methylase / 3-demethylubiquinone-9 3-methyltransferase [EC:2.1.1.222 2.1.1.64]	Metabolism of cofactors and vitamins
CHN_GD_QS_1541935_15	K12452	ascC, ddhC, rfbH; CDP-4-dehydro-6-deoxyglucose reductase, E1 [EC:1.17.1.1]	Carbohydrate metabolism
CHN_GD_QS_1541935_16	K01784	galE, GALE; UDP-glucose 4-epimerase [EC:5.1.3.2]	Carbohydrate metabolism
CHN_GD_QS_1546287_5	K00558	DNMT1, dcm; DNA (cytosine-5)-methyltransferase 1 [EC:2.1.1.37]	Amino acid metabolism
CHN_GD_QS_1555510_18	K00472	P4HA; prolyl 4-hydroxylase [EC:1.14.11.2]	Amino acid metabolism
CHN_GD_QS_1555510_23	K02844	waaG, rfaG; UDP-glucose:(heptosyl)LPS alpha-1,3-glucosyltransferase [EC:2.4.1.-]	Glycan biosynthesis and metabolism
CHN_GD_QS_1578291_11	K00287	DHFR, folA; dihydrofolate reductase [EC:1.5.1.3]	Metabolism of cofactors and vitamins
CHN_GD_QS_1589511_12	K00390	cysH; phosphoadenosine phosphosulfate reductase [EC:1.8.4.8 1.8.4.10]	Energy metabolism
CHN_GD_QS_1598907_4	K00860	cysC; adenylylsulfate kinase [EC:2.7.1.25]	Energy metabolism, Nucleotide metabolism
CHN_GD_QS_1598907_44	K00709	ABO; histo-blood group ABO system transferase [EC:2.4.1.40 2.4.1.37]	Glycan biosynthesis and metabolism
CHN_GD_QS_1598907_5	K13522	K13522, nadM; bifunctional NMN adenylyltransferase/nudix hydrolase [EC:2.7.7.1 3.6.1.-]	Metabolism of cofactors and vitamins
CHN_GD_QS_160689||full_22	K00558	DNMT1, dcm; DNA (cytosine-5)-methyltransferase 1 [EC:2.1.1.37]	Amino acid metabolism
CHN_GD_QS_1673731||full_10	K00558	DNMT1, dcm; DNA (cytosine-5)-methyltransferase 1 [EC:2.1.1.37]	Amino acid metabolism
CHN_GD_QS_1674624_19	K03183	ubiE; demethylmenaquinone methyltransferase / 2-methoxy-6-polyprenyl-1,4-benzoquinol methylase [EC:2.1.1.163 2.1.1.201]	Metabolism of cofactors and vitamins
CHN_GD_QS_1702356||full_6	K00067	rfbD, rmlD; dTDP-4-dehydrorhamnose reductase [EC:1.1.1.133]	Metabolism of terpenoids and polyketides, Biosynthesis of other secondary metabolites
CHN_GD_QS_1702356||full_8	K02377	TSTA3, fcl; GDP-L-fucose synthase [EC:1.1.1.271]	Carbohydrate metabolism
CHN_GD_QS_1729987_16	K03271	gmhA, lpcA; D-sedoheptulose 7-phosphate isomerase [EC:5.3.1.28]	Glycan biosynthesis and metabolism
CHN_GD_QS_1729987_8	K02843	waaF, rfaF; heptosyltransferase II [EC:2.4.-.-]	Glycan biosynthesis and metabolism
CHN_GD_QS_1729987_9	K00568	ubiG; 2-polyprenyl-6-hydroxyphenyl methylase / 3-demethylubiquinone-9 3-methyltransferase [EC:2.1.1.222 2.1.1.64]	Metabolism of cofactors and vitamins
CHN_GD_QS_1730702_3	K00558	DNMT1, dcm; DNA (cytosine-5)-methyltransferase 1 [EC:2.1.1.37]	Amino acid metabolism
CHN_GD_QS_1744921_10	K03272	gmhC, hldE, waaE, rfaE; D-beta-D-heptose 7-phosphate kinase / D-beta-D-heptose 1-phosphate adenosyltransferase [EC:2.7.1.167 2.7.7.70]	Glycan biosynthesis and metabolism
CHN_GD_QS_1827839_6	K01784	galE, GALE; UDP-glucose 4-epimerase [EC:5.1.3.2]	Carbohydrate metabolism
CHN_GD_QS_1827839_8	K16150	K16150; glycogen synthase [EC:2.4.1.11]	Carbohydrate metabolism
CHN_GD_QS_1873630_38	K13522	K13522, nadM; bifunctional NMN adenylyltransferase/nudix hydrolase [EC:2.7.7.1 3.6.1.-]	Metabolism of cofactors and vitamins
CHN_GD_QS_1873630_39	K03462	NAMPT; nicotinamide phosphoribosyltransferase [EC:2.4.2.12]	Metabolism of cofactors and vitamins
CHN_GD_QS_1894880||full_2	K01137	GNS; N-acetylglucosamine-6-sulfatase [EC:3.1.6.14]	Glycan biosynthesis and metabolism
CHN_GD_QS_1913921||full_2	K03272	gmhC, hldE, waaE, rfaE; D-beta-D-heptose 7-phosphate kinase / D-beta-D-heptose 1-phosphate adenosyltransferase [EC:2.7.1.167 2.7.7.70]	Glycan biosynthesis and metabolism
CHN_GD_QS_1913921||full_3	K01784	galE, GALE; UDP-glucose 4-epimerase [EC:5.1.3.2]	Carbohydrate metabolism
CHN_GD_QS_1913921||full_4	K01710	E4.2.1.46, rfbB, rffG; dTDP-glucose 4,6-dehydratase [EC:4.2.1.46]	Metabolism of terpenoids and polyketides, Biosynthesis of other secondary metabolites
CHN_GD_QS_1932615||full_4	K00208	fabI; enoyl-[acyl-carrier protein] reductase I [EC:1.3.1.9 1.3.1.10]	Lipid metabolism, Metabolism of cofactors and vitamins, Biosynthesis of other secondary metabolites
CHN_GD_QS_1951585_11	K16011	algA, xanB, rfbA, wbpW, pslB; mannose-1-phosphate guanylyltransferase / mannose-6-phosphate isomerase [EC:2.7.7.13 5.3.1.8]	Carbohydrate metabolism
CHN_GD_QS_1951585_25	K00303	soxB; sarcosine oxidase, subunit beta [EC:1.5.3.1]	Amino acid metabolism
CHN_GD_QS_1966133||full_3	K20862	yigB; FMN hydrolase / 5-amino-6-(5-phospho-D-ribitylamino)uracil phosphatase [EC:3.1.3.102 3.1.3.104]	Metabolism of cofactors and vitamins
CHN_GD_QS_2006962||full_13	K01939	purA, ADSS; adenylosuccinate synthase [EC:6.3.4.4]	Nucleotide metabolism, Amino acid metabolism
CHN_GD_QS_2039553_10	K02377	TSTA3, fcl; GDP-L-fucose synthase [EC:1.1.1.271]	Carbohydrate metabolism
CHN_GD_QS_2039553_8	K01711	gmd, GMDS; GDPmannose 4,6-dehydratase [EC:4.2.1.47]	Carbohydrate metabolism
CHN_GD_QS_2040422_14	K03462	NAMPT; nicotinamide phosphoribosyltransferase [EC:2.4.2.12]	Metabolism of cofactors and vitamins
CHN_GD_QS_2043987_2	K13500	fcbD; chondroitin synthase [EC:2.4.1.175 2.4.1.226]	Glycan biosynthesis and metabolism
CHN_GD_QS_2047854_247	K02078	acpP; acyl carrier protein	Biosynthesis of other secondary metabolites
CHN_GD_QS_2047854_26	K16150	K16150; glycogen synthase [EC:2.4.1.11]	Carbohydrate metabolism
CHN_GD_QS_2047854_33	K16870	wbbL; N-acetylglucosaminyl-diphospho-decaprenol L-rhamnosyltransferase [EC:2.4.1.289]	Glycan biosynthesis and metabolism
CHN_GD_QS_2047854_37	K13010	per, rfbE; perosamine synthetase [EC:2.6.1.102]	Carbohydrate metabolism
CHN_GD_QS_236201||full_26	K00568	ubiG; 2-polyprenyl-6-hydroxyphenyl methylase / 3-demethylubiquinone-9 3-methyltransferase [EC:2.1.1.222 2.1.1.64]	Metabolism of cofactors and vitamins
CHN_GD_QS_236201||full_48	K14335	pimC; alpha-1,6-mannosyltransferase [EC:2.4.1.-]	Glycan biosynthesis and metabolism
CHN_GD_QS_251795||full_46	K02843	waaF, rfaF; heptosyltransferase II [EC:2.4.-.-]	Glycan biosynthesis and metabolism
CHN_GD_QS_271251_18	K22227	ahbD; heme synthase	Metabolism of cofactors and vitamins
CHN_GD_QS_308260||full_12	K03462	NAMPT; nicotinamide phosphoribosyltransferase [EC:2.4.2.12]	Metabolism of cofactors and vitamins
CHN_GD_QS_32522||full_12	K02843	waaF, rfaF; heptosyltransferase II [EC:2.4.-.-]	Glycan biosynthesis and metabolism
CHN_GD_QS_328265_22	K01953	asnB, ASNS; asparagine synthase (glutamine-hydrolysing) [EC:6.3.5.4]	Nucleotide metabolism
CHN_GD_QS_352889_2	K00558	DNMT1, dcm; DNA (cytosine-5)-methyltransferase 1 [EC:2.1.1.37]	Amino acid metabolism
CHN_GD_QS_373513_30	K01711	gmd, GMDS; GDPmannose 4,6-dehydratase [EC:4.2.1.47]	Carbohydrate metabolism
CHN_GD_QS_413197||full_4	K02844	waaG, rfaG; UDP-glucose:(heptosyl)LPS alpha-1,3-glucosyltransferase [EC:2.4.1.-]	Glycan biosynthesis and metabolism
CHN_GD_QS_413197||full_6	K01710	E4.2.1.46, rfbB, rffG; dTDP-glucose 4,6-dehydratase [EC:4.2.1.46]	Metabolism of terpenoids and polyketides, Biosynthesis of other secondary metabolites
CHN_GD_QS_43997_6	K00558	DNMT1, dcm; DNA (cytosine-5)-methyltransferase 1 [EC:2.1.1.37]	Amino acid metabolism
CHN_GD_QS_43997_7	K00558	DNMT1, dcm; DNA (cytosine-5)-methyltransferase 1 [EC:2.1.1.37]	Amino acid metabolism
CHN_GD_QS_447110||full_10	K01652	E2.2.1.6L, ilvB, ilvG, ilvI; acetolactate synthase I/II/III large subunit [EC:2.2.1.6]	Carbohydrate metabolism, Amino acid metabolism, Metabolism of cofactors and vitamins
CHN_GD_QS_454279||full_5	K00390	cysH; phosphoadenosine phosphosulfate reductase [EC:1.8.4.8 1.8.4.10]	Energy metabolism
CHN_GD_QS_455762_5	K06920	queC; 7-cyano-7-deazaguanine synthase [EC:6.3.4.20]	Metabolism of cofactors and vitamins
CHN_GD_QS_455762_6	K01495	GCH1, folE; GTP cyclohydrolase IA [EC:3.5.4.16]	Metabolism of cofactors and vitamins
CHN_GD_QS_455762_7	K10026	queE; 7-carboxy-7-deazaguanine synthase [EC:4.3.99.3]	Metabolism of cofactors and vitamins
CHN_GD_QS_455762_8	K01737	queD, ptpS, PTS; 6-pyruvoyltetrahydropterin/6-carboxytetrahydropterin synthase [EC:4.2.3.12 4.1.2.50]	Metabolism of cofactors and vitamins
CHN_GD_QS_455762_9	K09457	queF; 7-cyano-7-deazaguanine reductase [EC:1.7.1.13]	Metabolism of cofactors and vitamins
CHN_GD_QS_461663||full_17	K14379	ACP5; tartrate-resistant acid phosphatase type 5 [EC:3.1.3.2]	Metabolism of cofactors and vitamins
CHN_GD_QS_486544_9	K00558	DNMT1, dcm; DNA (cytosine-5)-methyltransferase 1 [EC:2.1.1.37]	Amino acid metabolism
CHN_GD_QS_500501||full_16	K00558	DNMT1, dcm; DNA (cytosine-5)-methyltransferase 1 [EC:2.1.1.37]	Amino acid metabolism
CHN_GD_QS_511465_4	K17398	DNMT3A; DNA (cytosine-5)-methyltransferase 3A [EC:2.1.1.37]	Amino acid metabolism
CHN_GD_QS_522060_52	K02849	waaQ, rfaQ; heptosyltransferase III [EC:2.4.-.-]	Glycan biosynthesis and metabolism
CHN_GD_QS_522060_54	K01784	galE, GALE; UDP-glucose 4-epimerase [EC:5.1.3.2]	Carbohydrate metabolism
CHN_GD_QS_522060_55	K02377	TSTA3, fcl; GDP-L-fucose synthase [EC:1.1.1.271]	Carbohydrate metabolism
CHN_GD_QS_533539||full_38	K00558	DNMT1, dcm; DNA (cytosine-5)-methyltransferase 1 [EC:2.1.1.37]	Amino acid metabolism
CHN_GD_QS_545501_7	K00789	metK; S-adenosylmethionine synthetase [EC:2.5.1.6]	Amino acid metabolism
CHN_GD_QS_549664||full_10	K00390	cysH; phosphoadenosine phosphosulfate reductase [EC:1.8.4.8 1.8.4.10]	Energy metabolism
CHN_GD_QS_549853||full_12	K01784	galE, GALE; UDP-glucose 4-epimerase [EC:5.1.3.2]	Carbohydrate metabolism
CHN_GD_QS_570490_4	K02843	waaF, rfaF; heptosyltransferase II [EC:2.4.-.-]	Glycan biosynthesis and metabolism
CHN_GD_QS_576081_8	K00390	cysH; phosphoadenosine phosphosulfate reductase [EC:1.8.4.8 1.8.4.10]	Energy metabolism
CHN_GD_QS_58489||full_11	K00390	cysH; phosphoadenosine phosphosulfate reductase [EC:1.8.4.8 1.8.4.10]	Energy metabolism
CHN_GD_QS_592348_2	K00568	ubiG; 2-polyprenyl-6-hydroxyphenyl methylase / 3-demethylubiquinone-9 3-methyltransferase [EC:2.1.1.222 2.1.1.64]	Metabolism of cofactors and vitamins
CHN_GD_QS_632789_8	K09882	cobS; cobaltochelatase CobS [EC:6.6.1.2]	Metabolism of cofactors and vitamins
CHN_GD_QS_640872_18	K01710	E4.2.1.46, rfbB, rffG; dTDP-glucose 4,6-dehydratase [EC:4.2.1.46]	Metabolism of terpenoids and polyketides, Biosynthesis of other secondary metabolites
CHN_GD_QS_641870||full_6	K00558	DNMT1, dcm; DNA (cytosine-5)-methyltransferase 1 [EC:2.1.1.37]	Amino acid metabolism
CHN_GD_QS_663265_1_26	K01710	E4.2.1.46, rfbB, rffG; dTDP-glucose 4,6-dehydratase [EC:4.2.1.46]	Metabolism of terpenoids and polyketides, Biosynthesis of other secondary metabolites
CHN_GD_QS_679278||0_partial_10	K07260	vanY; zinc D-Ala-D-Ala carboxypeptidase [EC:3.4.17.14]	Glycan biosynthesis and metabolism
CHN_GD_QS_687336||full_39	K00558	DNMT1, dcm; DNA (cytosine-5)-methyltransferase 1 [EC:2.1.1.37]	Amino acid metabolism
CHN_GD_QS_689387_12	K00390	cysH; phosphoadenosine phosphosulfate reductase [EC:1.8.4.8 1.8.4.10]	Energy metabolism
CHN_GD_QS_700307_43	K03272	gmhC, hldE, waaE, rfaE; D-beta-D-heptose 7-phosphate kinase / D-beta-D-heptose 1-phosphate adenosyltransferase [EC:2.7.1.167 2.7.7.70]	Glycan biosynthesis and metabolism
CHN_GD_QS_73085_38	K00568	ubiG; 2-polyprenyl-6-hydroxyphenyl methylase / 3-demethylubiquinone-9 3-methyltransferase [EC:2.1.1.222 2.1.1.64]	Metabolism of cofactors and vitamins
CHN_GD_QS_76205_13	K01784	galE, GALE; UDP-glucose 4-epimerase [EC:5.1.3.2]	Carbohydrate metabolism
CHN_GD_QS_76205_19	K12710	novU; C-methyltransferase [EC:2.1.1.-]	Metabolism of terpenoids and polyketides
CHN_GD_QS_839882||full_9	K00558	DNMT1, dcm; DNA (cytosine-5)-methyltransferase 1 [EC:2.1.1.37]	Amino acid metabolism
CHN_GD_QS_840233_1	K00558	DNMT1, dcm; DNA (cytosine-5)-methyltransferase 1 [EC:2.1.1.37]	Amino acid metabolism
CHN_GD_QS_840233_2	K01953	asnB, ASNS; asparagine synthase (glutamine-hydrolysing) [EC:6.3.5.4]	Nucleotide metabolism
CHN_GD_QS_856575_4	K01784	galE, GALE; UDP-glucose 4-epimerase [EC:5.1.3.2]	Carbohydrate metabolism
CHN_GD_QS_857563_23	K03272	gmhC, hldE, waaE, rfaE; D-beta-D-heptose 7-phosphate kinase / D-beta-D-heptose 1-phosphate adenosyltransferase [EC:2.7.1.167 2.7.7.70]	Glycan biosynthesis and metabolism
CHN_GD_QS_88032_14	K01113	phoD; alkaline phosphatase D [EC:3.1.3.1]	Metabolism of cofactors and vitamins
CHN_GD_QS_881635||full_9	K01051	E3.1.1.11; pectinesterase [EC:3.1.1.11]	Carbohydrate metabolism
CHN_GD_QS_999951||full_38	K00558	DNMT1, dcm; DNA (cytosine-5)-methyltransferase 1 [EC:2.1.1.37]	Amino acid metabolism
CHN_HK_Shatin_1028207||full_7	K19645	dfrB, dfr2; dihydrofolate reductase (trimethoprim resistance protein) [EC:1.5.1.3]	Metabolism of cofactors and vitamins
CHN_HK_Shatin_1105391||full_17	K00390	cysH; phosphoadenosine phosphosulfate reductase [EC:1.8.4.8 1.8.4.10]	Energy metabolism
CHN_HK_Shatin_1115215_5	K06211	nadR; HTH-type transcriptional regulator, transcriptional repressor of NAD biosynthesis genes [EC:2.7.7.1 2.7.1.22]	Metabolism of cofactors and vitamins
CHN_HK_Shatin_1136557_17	K16870	wbbL; N-acetylglucosaminyl-diphospho-decaprenol L-rhamnosyltransferase [EC:2.4.1.289]	Glycan biosynthesis and metabolism
CHN_HK_Shatin_1136557_19	K16870	wbbL; N-acetylglucosaminyl-diphospho-decaprenol L-rhamnosyltransferase [EC:2.4.1.289]	Glycan biosynthesis and metabolism
CHN_HK_Shatin_1141007||0_partial_1_1	K01915	glnA, GLUL; glutamine synthetase [EC:6.3.1.2]	Carbohydrate metabolism, Energy metabolism, Amino acid metabolism
CHN_HK_Shatin_1157097_8	K00558	DNMT1, dcm; DNA (cytosine-5)-methyltransferase 1 [EC:2.1.1.37]	Amino acid metabolism
CHN_HK_Shatin_1210876_63	K01885	EARS, gltX; glutamyl-tRNA synthetase [EC:6.1.1.17]	Metabolism of cofactors and vitamins
CHN_HK_Shatin_1242624_19	K00677	lpxA; UDP-N-acetylglucosamine acyltransferase [EC:2.3.1.129]	Glycan biosynthesis and metabolism
CHN_HK_Shatin_1274368_1	K00558	DNMT1, dcm; DNA (cytosine-5)-methyltransferase 1 [EC:2.1.1.37]	Amino acid metabolism
CHN_HK_Shatin_1438721||full_3	K06131	clsA_B; cardiolipin synthase A/B [EC:2.7.8.-]	Lipid metabolism
CHN_HK_Shatin_1470629||full_2	K01113	phoD; alkaline phosphatase D [EC:3.1.3.1]	Metabolism of cofactors and vitamins
CHN_HK_Shatin_147077||full_22	K00558	DNMT1, dcm; DNA (cytosine-5)-methyltransferase 1 [EC:2.1.1.37]	Amino acid metabolism
CHN_HK_Shatin_1522819_16	K00558	DNMT1, dcm; DNA (cytosine-5)-methyltransferase 1 [EC:2.1.1.37]	Amino acid metabolism
CHN_HK_Shatin_1525294||full_6	K01218	gmuG; mannan endo-1,4-beta-mannosidase [EC:3.2.1.78]	Carbohydrate metabolism
CHN_HK_Shatin_1538669_129	K06211	nadR; HTH-type transcriptional regulator, transcriptional repressor of NAD biosynthesis genes [EC:2.7.7.1 2.7.1.22]	Metabolism of cofactors and vitamins
CHN_HK_Shatin_1538669_21	K08281	pncA; nicotinamidase/pyrazinamidase [EC:3.5.1.19 3.5.1.-]	Metabolism of cofactors and vitamins
CHN_HK_Shatin_1538669_22	K13522	K13522, nadM; bifunctional NMN adenylyltransferase/nudix hydrolase [EC:2.7.7.1 3.6.1.-]	Metabolism of cofactors and vitamins
CHN_HK_Shatin_1538669_26	K01745	hutH, HAL; histidine ammonia-lyase [EC:4.3.1.3]	Amino acid metabolism
CHN_HK_Shatin_1569990_9	K00390	cysH; phosphoadenosine phosphosulfate reductase [EC:1.8.4.8 1.8.4.10]	Energy metabolism
CHN_HK_Shatin_1588764_50	K09953	lpxR; lipid A 3-O-deacylase [EC:3.1.1.-]	Glycan biosynthesis and metabolism
CHN_HK_Shatin_1612624||full_11	K00558	DNMT1, dcm; DNA (cytosine-5)-methyltransferase 1 [EC:2.1.1.37]	Amino acid metabolism
CHN_HK_Shatin_1643726_2	K10536	aguA; agmatine deiminase [EC:3.5.3.12]	Amino acid metabolism
CHN_HK_Shatin_1661172_9	K04561	norB; nitric oxide reductase subunit B [EC:1.7.2.5]	Energy metabolism
CHN_HK_Shatin_168450_7	K00390	cysH; phosphoadenosine phosphosulfate reductase [EC:1.8.4.8 1.8.4.10]	Energy metabolism
CHN_HK_Shatin_1690851_8	K00558	DNMT1, dcm; DNA (cytosine-5)-methyltransferase 1 [EC:2.1.1.37]	Amino acid metabolism
CHN_HK_Shatin_1729448_18	K01921	ddl; D-alanine-D-alanine ligase [EC:6.3.2.4]	Metabolism of other amino acids, Glycan biosynthesis and metabolism
CHN_HK_Shatin_1736618||full_8	K00287	DHFR, folA; dihydrofolate reductase [EC:1.5.1.3]	Metabolism of cofactors and vitamins
CHN_HK_Shatin_1814941||full_18	K00390	cysH; phosphoadenosine phosphosulfate reductase [EC:1.8.4.8 1.8.4.10]	Energy metabolism
CHN_HK_Shatin_1844561||full_1	K00558	DNMT1, dcm; DNA (cytosine-5)-methyltransferase 1 [EC:2.1.1.37]	Amino acid metabolism
CHN_HK_Shatin_1861912_4	K14335	pimC; alpha-1,6-mannosyltransferase [EC:2.4.1.-]	Glycan biosynthesis and metabolism
CHN_HK_Shatin_190601_3	K00568	ubiG; 2-polyprenyl-6-hydroxyphenyl methylase / 3-demethylubiquinone-9 3-methyltransferase [EC:2.1.1.222 2.1.1.64]	Metabolism of cofactors and vitamins
CHN_HK_Shatin_1906735||0_partial_1_3	K00558	DNMT1, dcm; DNA (cytosine-5)-methyltransferase 1 [EC:2.1.1.37]	Amino acid metabolism
CHN_HK_Shatin_1947895||full_11	K07260	vanY; zinc D-Ala-D-Ala carboxypeptidase [EC:3.4.17.14]	Glycan biosynthesis and metabolism
CHN_HK_Shatin_1984705_10	K03270	kdsC; 3-deoxy-D-manno-octulosonate 8-phosphate phosphatase (KDO 8-P phosphatase) [EC:3.1.3.45]	Glycan biosynthesis and metabolism
CHN_HK_Shatin_1985647_2	K01874	MARS, metG; methionyl-tRNA synthetase [EC:6.1.1.10]	Metabolism of other amino acids
CHN_HK_Shatin_1985647_5	K01808	rpiB; ribose 5-phosphate isomerase B [EC:5.3.1.6]	Energy metabolism, Carbohydrate metabolism
CHN_HK_Shatin_1996135||full_4	K06167	phnP; phosphoribosyl 1,2-cyclic phosphate phosphodiesterase [EC:3.1.4.55]	Metabolism of other amino acids
CHN_HK_Shatin_2077984_4	K01243	mtnN, mtn, pfs; adenosylhomocysteine nucleosidase [EC:3.2.2.9]	Amino acid metabolism
CHN_HK_Shatin_2109226||full_2	K10026	queE; 7-carboxy-7-deazaguanine synthase [EC:4.3.99.3]	Metabolism of cofactors and vitamins
CHN_HK_Shatin_2109226||full_3	K06920	queC; 7-cyano-7-deazaguanine synthase [EC:6.3.4.20]	Metabolism of cofactors and vitamins
CHN_HK_Shatin_2116089_3	K00721	DPM1; dolichol-phosphate mannosyltransferase [EC:2.4.1.83]	Glycan biosynthesis and metabolism
CHN_HK_Shatin_2130874_2	K00390	cysH; phosphoadenosine phosphosulfate reductase [EC:1.8.4.8 1.8.4.10]	Energy metabolism
CHN_HK_Shatin_2174027_2	K00390	cysH; phosphoadenosine phosphosulfate reductase [EC:1.8.4.8 1.8.4.10]	Energy metabolism
CHN_HK_Shatin_2214543_7	K22227	ahbD; heme synthase	Metabolism of cofactors and vitamins
CHN_HK_Shatin_2215302_5	K00558	DNMT1, dcm; DNA (cytosine-5)-methyltransferase 1 [EC:2.1.1.37]	Amino acid metabolism
CHN_HK_Shatin_2222394_5	K06896	mapP; maltose 6'-phosphate phosphatase [EC:3.1.3.90]	Carbohydrate metabolism
CHN_HK_Shatin_2222394_6	K00058	serA, PHGDH; D-3-phosphoglycerate dehydrogenase / 2-oxoglutarate reductase [EC:1.1.1.95 1.1.1.399]	Energy metabolism, Amino acid metabolism
CHN_HK_Shatin_226537||full_7	K00848	rhaB; rhamnulokinase [EC:2.7.1.5]	Carbohydrate metabolism
CHN_HK_Shatin_2306897||full_7	K17717	pld; phospholipase D [EC:3.1.4.4]	Lipid metabolism
CHN_HK_Shatin_2309721||full_11	K09844	crtC; carotenoid 1,2-hydratase [EC:4.2.1.131]	Metabolism of terpenoids and polyketides
CHN_HK_Shatin_2310916||full_7	K13038	coaBC, dfp; phosphopantothenoylcysteine decarboxylase / phosphopantothenate---cysteine ligase [EC:4.1.1.36 6.3.2.5]	Metabolism of cofactors and vitamins
CHN_HK_Shatin_2316809||full_2	K00568	ubiG; 2-polyprenyl-6-hydroxyphenyl methylase / 3-demethylubiquinone-9 3-methyltransferase [EC:2.1.1.222 2.1.1.64]	Metabolism of cofactors and vitamins
CHN_HK_Shatin_2342341||full_6	K00558	DNMT1, dcm; DNA (cytosine-5)-methyltransferase 1 [EC:2.1.1.37]	Amino acid metabolism
CHN_HK_Shatin_2346080||full_12	K01114	plc; phospholipase C [EC:3.1.4.3]	Carbohydrate metabolism, Lipid metabolism
CHN_HK_Shatin_2353611_3	K00558	DNMT1, dcm; DNA (cytosine-5)-methyltransferase 1 [EC:2.1.1.37]	Amino acid metabolism
CHN_HK_Shatin_2413992||full_1	K01086	fbp-SEBP; fructose-1,6-bisphosphatase I / sedoheptulose-1,7-bisphosphatase [EC:3.1.3.11 3.1.3.37]	Carbohydrate metabolism, Energy metabolism
CHN_HK_Shatin_2443932_6	K03273	gmhB; D-glycero-D-manno-heptose 1,7-bisphosphate phosphatase [EC:3.1.3.82 3.1.3.83]	Glycan biosynthesis and metabolism
CHN_HK_Shatin_2474510_3	K23144	K23144; UDP-N-acetylglucosamine diphosphorylase / glucose-1-phosphate thymidylyltransferase / UDP-N-acetylgalactosamine diphosphorylase / glucosamine-1-phosphate N-acetyltransferase / galactosamine-1-phosphate N-acetyltransferase [EC:2.7.7.23 2.7.7.24 2.7.7.83 2.3.1.157 2.3.1.276]	Metabolism of terpenoids and polyketides, Biosynthesis of other secondary metabolites
CHN_HK_Shatin_247577_4	K05366	mrcA; penicillin-binding protein 1A [EC:2.4.1.129 3.4.16.4]	Glycan biosynthesis and metabolism
CHN_HK_Shatin_2487234||full_11	K08744	CRLS; cardiolipin synthase (CMP-forming) [EC:2.7.8.41]	Lipid metabolism
CHN_HK_Shatin_251222||full_10	K00390	cysH; phosphoadenosine phosphosulfate reductase [EC:1.8.4.8 1.8.4.10]	Energy metabolism
CHN_HK_Shatin_2553978||full_1	K00390	cysH; phosphoadenosine phosphosulfate reductase [EC:1.8.4.8 1.8.4.10]	Energy metabolism
CHN_HK_Shatin_2554466||full_17	K22879	hpyO; FAD-dependent urate hydroxylase [EC:1.14.13.113]	Nucleotide metabolism
CHN_HK_Shatin_2594476||full_5	K00568	ubiG; 2-polyprenyl-6-hydroxyphenyl methylase / 3-demethylubiquinone-9 3-methyltransferase [EC:2.1.1.222 2.1.1.64]	Metabolism of cofactors and vitamins
CHN_HK_Shatin_2699994_9	K00969	nadD; nicotinate-nucleotide adenylyltransferase [EC:2.7.7.18]	Metabolism of cofactors and vitamins
CHN_HK_Shatin_2709971||full_12	K00558	DNMT1, dcm; DNA (cytosine-5)-methyltransferase 1 [EC:2.1.1.37]	Amino acid metabolism
CHN_HK_Shatin_2750989_6	K02377	TSTA3, fcl; GDP-L-fucose synthase [EC:1.1.1.271]	Carbohydrate metabolism
CHN_HK_Shatin_2758843_19	K22477	argO; N-acetylglutamate synthase [EC:2.3.1.1]	Amino acid metabolism
CHN_HK_Shatin_2789445_10	K17398	DNMT3A; DNA (cytosine-5)-methyltransferase 3A [EC:2.1.1.37]	Amino acid metabolism
CHN_HK_Shatin_280820||full_5	K00558	DNMT1, dcm; DNA (cytosine-5)-methyltransferase 1 [EC:2.1.1.37]	Amino acid metabolism
CHN_HK_Shatin_2814990||full_3	K22227	ahbD; heme synthase	Metabolism of cofactors and vitamins
CHN_HK_Shatin_2817208_5	K01256	pepN; aminopeptidase N [EC:3.4.11.2]	Metabolism of other amino acids
CHN_HK_Shatin_310218||full_5	K00820	glmS, GFPT; glutamine---fructose-6-phosphate transaminase (isomerizing) [EC:2.6.1.16]	Carbohydrate metabolism, Amino acid metabolism
CHN_HK_Shatin_392190_50	K03462	NAMPT; nicotinamide phosphoribosyltransferase [EC:2.4.2.12]	Metabolism of cofactors and vitamins
CHN_HK_Shatin_411840_1	K00558	DNMT1, dcm; DNA (cytosine-5)-methyltransferase 1 [EC:2.1.1.37]	Amino acid metabolism
CHN_HK_Shatin_435082||full_10	K00390	cysH; phosphoadenosine phosphosulfate reductase [EC:1.8.4.8 1.8.4.10]	Energy metabolism
CHN_HK_Shatin_461560_5	K01925	murD; UDP-N-acetylmuramoylalanine--D-glutamate ligase [EC:6.3.2.9]	Metabolism of other amino acids, Glycan biosynthesis and metabolism
CHN_HK_Shatin_505181||full_4	K00558	DNMT1, dcm; DNA (cytosine-5)-methyltransferase 1 [EC:2.1.1.37]	Amino acid metabolism
CHN_HK_Shatin_505612_3	K00558	DNMT1, dcm; DNA (cytosine-5)-methyltransferase 1 [EC:2.1.1.37]	Amino acid metabolism
CHN_HK_Shatin_510342_28	K00558	DNMT1, dcm; DNA (cytosine-5)-methyltransferase 1 [EC:2.1.1.37]	Amino acid metabolism
CHN_HK_Shatin_540514_3	K00655	plsC; 1-acyl-sn-glycerol-3-phosphate acyltransferase [EC:2.3.1.51]	Lipid metabolism
CHN_HK_Shatin_549872_1	K01610	E4.1.1.49, pckA; phosphoenolpyruvate carboxykinase (ATP) [EC:4.1.1.49]	Carbohydrate metabolism, Energy metabolism
CHN_HK_Shatin_551206||full_3	K00058	serA, PHGDH; D-3-phosphoglycerate dehydrogenase / 2-oxoglutarate reductase [EC:1.1.1.95 1.1.1.399]	Energy metabolism, Amino acid metabolism
CHN_HK_Shatin_56399_28	K00798	MMAB, pduO; cob(I)alamin adenosyltransferase [EC:2.5.1.17]	Metabolism of cofactors and vitamins
CHN_HK_Shatin_56399_30	K01760	metC; cysteine-S-conjugate beta-lyase [EC:4.4.1.13]	Amino acid metabolism, Metabolism of other amino acids
CHN_HK_Shatin_569724||full_9	K00390	cysH; phosphoadenosine phosphosulfate reductase [EC:1.8.4.8 1.8.4.10]	Energy metabolism
CHN_HK_Shatin_601287_5	K00558	DNMT1, dcm; DNA (cytosine-5)-methyltransferase 1 [EC:2.1.1.37]	Amino acid metabolism
CHN_HK_Shatin_603576_13	K01939	purA, ADSS; adenylosuccinate synthase [EC:6.3.4.4]	Nucleotide metabolism, Amino acid metabolism
CHN_HK_Shatin_603576_22	K01756	purB, ADSL; adenylosuccinate lyase [EC:4.3.2.2]	Nucleotide metabolism, Amino acid metabolism
CHN_HK_Shatin_677996_6	K01711	gmd, GMDS; GDPmannose 4,6-dehydratase [EC:4.2.1.47]	Carbohydrate metabolism
CHN_HK_Shatin_694848||0_partial_1_25	K09882	cobS; cobaltochelatase CobS [EC:6.6.1.2]	Metabolism of cofactors and vitamins
CHN_HK_Shatin_718213||full_9	K02114	ATPF1E, atpC; F-type H+-transporting ATPase subunit epsilon	Energy metabolism
CHN_HK_Shatin_744436_8	K01186	NEU1; sialidase-1 [EC:3.2.1.18]	Lipid metabolism, Glycan biosynthesis and metabolism
CHN_HK_Shatin_8005_4	K07260	vanY; zinc D-Ala-D-Ala carboxypeptidase [EC:3.4.17.14]	Glycan biosynthesis and metabolism
CHN_HK_Shatin_859560_6	K00059	fabG, OAR1; 3-oxoacyl-[acyl-carrier protein] reductase [EC:1.1.1.100]	Lipid metabolism, Metabolism of cofactors and vitamins, Biosynthesis of other secondary metabolites
CHN_HK_Shatin_871356||full_3	K00616	E2.2.1.2, talA, talB; transaldolase [EC:2.2.1.2]	Carbohydrate metabolism
CHN_HK_Shatin_904203_1	K00558	DNMT1, dcm; DNA (cytosine-5)-methyltransferase 1 [EC:2.1.1.37]	Amino acid metabolism
CHN_HK_Shatin_908701||full_2	K02111	ATPF1A, atpA; F-type H+/Na+-transporting ATPase subunit alpha [EC:7.1.2.2 7.2.2.1]	Energy metabolism
CHN_HK_Shatin_968449_6	K00390	cysH; phosphoadenosine phosphosulfate reductase [EC:1.8.4.8 1.8.4.10]	Energy metabolism
CHN_HK_Stanley_1039731||full_1_1	K01784	galE, GALE; UDP-glucose 4-epimerase [EC:5.1.3.2]	Carbohydrate metabolism
CHN_HK_Stanley_1039731||full_1_2	K00568	ubiG; 2-polyprenyl-6-hydroxyphenyl methylase / 3-demethylubiquinone-9 3-methyltransferase [EC:2.1.1.222 2.1.1.64]	Metabolism of cofactors and vitamins
CHN_HK_Stanley_1039731||full_1_8	K03462	NAMPT; nicotinamide phosphoribosyltransferase [EC:2.4.2.12]	Metabolism of cofactors and vitamins
CHN_HK_Stanley_10608||full_1	K22227	ahbD; heme synthase	Metabolism of cofactors and vitamins
CHN_HK_Stanley_1074188_8	K00558	DNMT1, dcm; DNA (cytosine-5)-methyltransferase 1 [EC:2.1.1.37]	Amino acid metabolism
CHN_HK_Stanley_1079738||full_15	K00102	LDHD, dld; D-lactate dehydrogenase (cytochrome) [EC:1.1.2.4]	Carbohydrate metabolism
CHN_HK_Stanley_1121425_4	K13273	PMVK; phosphomevalonate kinase [EC:2.7.4.2]	Metabolism of terpenoids and polyketides
CHN_HK_Stanley_1130224||full_1	K00635	tgs, wax-dgat; diacylglycerol O-acyltransferase / wax synthase [EC:2.3.1.20 2.3.1.75]	Lipid metabolism
CHN_HK_Stanley_1141807_11	K01737	queD, ptpS, PTS; 6-pyruvoyltetrahydropterin/6-carboxytetrahydropterin synthase [EC:4.2.3.12 4.1.2.50]	Metabolism of cofactors and vitamins
CHN_HK_Stanley_1141807_12	K01495	GCH1, folE; GTP cyclohydrolase IA [EC:3.5.4.16]	Metabolism of cofactors and vitamins
CHN_HK_Stanley_1141807_63	K00558	DNMT1, dcm; DNA (cytosine-5)-methyltransferase 1 [EC:2.1.1.37]	Amino acid metabolism
CHN_HK_Stanley_115388||full_7	K01737	queD, ptpS, PTS; 6-pyruvoyltetrahydropterin/6-carboxytetrahydropterin synthase [EC:4.2.3.12 4.1.2.50]	Metabolism of cofactors and vitamins
CHN_HK_Stanley_1154312||full_6	K00558	DNMT1, dcm; DNA (cytosine-5)-methyltransferase 1 [EC:2.1.1.37]	Amino acid metabolism
CHN_HK_Stanley_1177921||full_7	K04618	GAOA; galactose oxidase [EC:1.1.3.9]	Carbohydrate metabolism
CHN_HK_Stanley_120774_5	K00823	puuE; 4-aminobutyrate aminotransferase [EC:2.6.1.19]	Carbohydrate metabolism, Amino acid metabolism, Metabolism of other amino acids
CHN_HK_Stanley_1212916||full_4	K00390	cysH; phosphoadenosine phosphosulfate reductase [EC:1.8.4.8 1.8.4.10]	Energy metabolism
CHN_HK_Stanley_121628||full_8	K07260	vanY; zinc D-Ala-D-Ala carboxypeptidase [EC:3.4.17.14]	Glycan biosynthesis and metabolism
CHN_HK_Stanley_1219014||full_11	K10026	queE; 7-carboxy-7-deazaguanine synthase [EC:4.3.99.3]	Metabolism of cofactors and vitamins
CHN_HK_Stanley_1219014||full_17	K06879	queF; 7-cyano-7-deazaguanine reductase [EC:1.7.1.13]	Metabolism of cofactors and vitamins
CHN_HK_Stanley_1219014||full_19	K06920	queC; 7-cyano-7-deazaguanine synthase [EC:6.3.4.20]	Metabolism of cofactors and vitamins
CHN_HK_Stanley_1219638_13	K03183	ubiE; demethylmenaquinone methyltransferase / 2-methoxy-6-polyprenyl-1,4-benzoquinol methylase [EC:2.1.1.163 2.1.1.201]	Metabolism of cofactors and vitamins
CHN_HK_Stanley_1221817_188	K19355	MAN; mannan endo-1,4-beta-mannosidase [EC:3.2.1.78]	Carbohydrate metabolism
CHN_HK_Stanley_1254355_1	K01127	GPLD1; glycosylphosphatidylinositol phospholipase D [EC:3.1.4.50]	Glycan biosynthesis and metabolism
CHN_HK_Stanley_1272749_27	K02112	ATPF1B, atpD; F-type H+/Na+-transporting ATPase subunit beta [EC:7.1.2.2 7.2.2.1]	Energy metabolism
CHN_HK_Stanley_1377830_1	K21164	sgcE7, ncsE7, kedE7; enediyne biosynthesis protein E7	Metabolism of terpenoids and polyketides
CHN_HK_Stanley_1385994||full_35	K00558	DNMT1, dcm; DNA (cytosine-5)-methyltransferase 1 [EC:2.1.1.37]	Amino acid metabolism
CHN_HK_Stanley_18320||full_7	K00558	DNMT1, dcm; DNA (cytosine-5)-methyltransferase 1 [EC:2.1.1.37]	Amino acid metabolism
CHN_HK_Stanley_212730||full_1	K12960	mtaD; 5-methylthioadenosine/S-adenosylhomocysteine deaminase [EC:3.5.4.31 3.5.4.28]	Amino acid metabolism
CHN_HK_Stanley_222214||full_4	K01243	mtnN, mtn, pfs; adenosylhomocysteine nucleosidase [EC:3.2.2.9]	Amino acid metabolism
CHN_HK_Stanley_352491||full_14	K00558	DNMT1, dcm; DNA (cytosine-5)-methyltransferase 1 [EC:2.1.1.37]	Amino acid metabolism
CHN_HK_Stanley_362740||full_10	K07404	pgl; 6-phosphogluconolactonase [EC:3.1.1.31]	Carbohydrate metabolism
CHN_HK_Stanley_376926_3	K02078	acpP; acyl carrier protein	Biosynthesis of other secondary metabolites
CHN_HK_Stanley_384643||full_3	K09882	cobS; cobaltochelatase CobS [EC:6.6.1.2]	Metabolism of cofactors and vitamins
CHN_HK_Stanley_426604_6	K03462	NAMPT; nicotinamide phosphoribosyltransferase [EC:2.4.2.12]	Metabolism of cofactors and vitamins
CHN_HK_Stanley_449914||full_13	K02536	lpxD; UDP-3-O-[3-hydroxymyristoyl] glucosamine N-acyltransferase [EC:2.3.1.191]	Glycan biosynthesis and metabolism
CHN_HK_Stanley_523420_16	K00390	cysH; phosphoadenosine phosphosulfate reductase [EC:1.8.4.8 1.8.4.10]	Energy metabolism
CHN_HK_Stanley_525270||full_3	K10026	queE; 7-carboxy-7-deazaguanine synthase [EC:4.3.99.3]	Metabolism of cofactors and vitamins
CHN_HK_Stanley_525270||full_4	K06920	queC; 7-cyano-7-deazaguanine synthase [EC:6.3.4.20]	Metabolism of cofactors and vitamins
CHN_HK_Stanley_525270||full_6	K01495	GCH1, folE; GTP cyclohydrolase IA [EC:3.5.4.16]	Metabolism of cofactors and vitamins
CHN_HK_Stanley_588727||full_14	K01737	queD, ptpS, PTS; 6-pyruvoyltetrahydropterin/6-carboxytetrahydropterin synthase [EC:4.2.3.12 4.1.2.50]	Metabolism of cofactors and vitamins
CHN_HK_Stanley_604305||full_11	K00558	DNMT1, dcm; DNA (cytosine-5)-methyltransferase 1 [EC:2.1.1.37]	Amino acid metabolism
CHN_HK_Stanley_693318||full_5	K07404	pgl; 6-phosphogluconolactonase [EC:3.1.1.31]	Carbohydrate metabolism
CHN_HK_Stanley_758651_13	K00558	DNMT1, dcm; DNA (cytosine-5)-methyltransferase 1 [EC:2.1.1.37]	Amino acid metabolism
CHN_HK_Stanley_787525_10	K00390	cysH; phosphoadenosine phosphosulfate reductase [EC:1.8.4.8 1.8.4.10]	Energy metabolism
CHN_HK_Stanley_790229||full_2	K01432	AFMID; arylformamidase [EC:3.5.1.9]	Carbohydrate metabolism, Amino acid metabolism
CHN_HK_Stanley_806835||full_42	K00558	DNMT1, dcm; DNA (cytosine-5)-methyltransferase 1 [EC:2.1.1.37]	Amino acid metabolism
CHN_HK_Stanley_850377||full_7	K00558	DNMT1, dcm; DNA (cytosine-5)-methyltransferase 1 [EC:2.1.1.37]	Amino acid metabolism
CHN_HK_Stanley_855646||0_partial_2	K01923	purC; phosphoribosylaminoimidazole-succinocarboxamide synthase [EC:6.3.2.6]	Nucleotide metabolism
CHN_HK_Stanley_874190||full_30	K00700	GBE1, glgB; 1,4-alpha-glucan branching enzyme [EC:2.4.1.18]	Carbohydrate metabolism
CHN_HK_Stanley_926454||full_1	K00033	PGD, gnd, gntZ; 6-phosphogluconate dehydrogenase [EC:1.1.1.44 1.1.1.343]	Carbohydrate metabolism, Metabolism of other amino acids
CHN_HK_Stanley_999915_9	K00558	DNMT1, dcm; DNA (cytosine-5)-methyltransferase 1 [EC:2.1.1.37]	Amino acid metabolism
CHN_HK_SWH_138820||full_2	K01729	algL; poly(beta-D-mannuronate) lyase [EC:4.2.2.3]	Carbohydrate metabolism
CHN_HK_SWH_361949||full_4	K05275	E1.1.1.65; pyridoxine 4-dehydrogenase [EC:1.1.1.65]	Metabolism of cofactors and vitamins
CHN_HK_SWH_381728||full_8	K01953	asnB, ASNS; asparagine synthase (glutamine-hydrolysing) [EC:6.3.5.4]	Nucleotide metabolism
CHN_HK_SWH_447329||full_4	K01784	galE, GALE; UDP-glucose 4-epimerase [EC:5.1.3.2]	Carbohydrate metabolism
CHN_HK_SWH_514553||full_2	K00558	DNMT1, dcm; DNA (cytosine-5)-methyltransferase 1 [EC:2.1.1.37]	Amino acid metabolism
CHN_HK_SWH_881861||full_4	K01923	purC; phosphoribosylaminoimidazole-succinocarboxamide synthase [EC:6.3.2.6]	Nucleotide metabolism
CHN_HK_SWH_932707||full_1_5	K02078	acpP; acyl carrier protein	Biosynthesis of other secondary metabolites
CHN_JS_Dapu_156967_7	K00558	DNMT1, dcm; DNA (cytosine-5)-methyltransferase 1 [EC:2.1.1.37]	Amino acid metabolism
CHN_JS_Dapu_190993||full_18	K00558	DNMT1, dcm; DNA (cytosine-5)-methyltransferase 1 [EC:2.1.1.37]	Amino acid metabolism
CHN_JS_Dapu_269720||full_15	K00558	DNMT1, dcm; DNA (cytosine-5)-methyltransferase 1 [EC:2.1.1.37]	Amino acid metabolism
CHN_JS_Dapu_283774||full_38	K01737	queD, ptpS, PTS; 6-pyruvoyltetrahydropterin/6-carboxytetrahydropterin synthase [EC:4.2.3.12 4.1.2.50]	Metabolism of cofactors and vitamins
CHN_JS_Dapu_283774||full_40	K10026	queE; 7-carboxy-7-deazaguanine synthase [EC:4.3.99.3]	Metabolism of cofactors and vitamins
CHN_JS_Dapu_297493_16	K15894	pseB; UDP-N-acetylglucosamine 4,6-dehydratase [EC:4.2.1.115]	Carbohydrate metabolism
CHN_JS_Dapu_31692||full_7	K00820	glmS, GFPT; glutamine---fructose-6-phosphate transaminase (isomerizing) [EC:2.6.1.16]	Carbohydrate metabolism, Amino acid metabolism
CHN_JS_Dapu_319764_21	K09883	cobT; cobaltochelatase CobT [EC:6.6.1.2]	Metabolism of cofactors and vitamins
CHN_JS_Dapu_397967||full_10	K00568	ubiG; 2-polyprenyl-6-hydroxyphenyl methylase / 3-demethylubiquinone-9 3-methyltransferase [EC:2.1.1.222 2.1.1.64]	Metabolism of cofactors and vitamins
CHN_JS_Dapu_397967||full_8	K02843	waaF, rfaF; heptosyltransferase II [EC:2.4.-.-]	Glycan biosynthesis and metabolism
CHN_JS_Dapu_475549_3	K00558	DNMT1, dcm; DNA (cytosine-5)-methyltransferase 1 [EC:2.1.1.37]	Amino acid metabolism
CHN_JS_Dapu_582926||full_5	K03639	moaA, CNX2; GTP 3',8-cyclase [EC:4.1.99.22]	Metabolism of cofactors and vitamins
CHN_JS_Dapu_587531||full_5	K22227	ahbD; heme synthase	Metabolism of cofactors and vitamins
CHN_JS_Dapu_608121_7	K00390	cysH; phosphoadenosine phosphosulfate reductase [EC:1.8.4.8 1.8.4.10]	Energy metabolism
CHN_JS_Dapu_669930||full_7	K00558	DNMT1, dcm; DNA (cytosine-5)-methyltransferase 1 [EC:2.1.1.37]	Amino acid metabolism
CHN_JS_DC_1004282_1	K01895	ACSS, acs; acetyl-CoA synthetase [EC:6.2.1.1]	Carbohydrate metabolism, Energy metabolism
CHN_JS_DC_1007874||full_78	K00858	ppnK, NADK; NAD+ kinase [EC:2.7.1.23]	Metabolism of cofactors and vitamins
CHN_JS_DC_10100||full_7	K01046	lip, TGL2; triacylglycerol lipase [EC:3.1.1.3]	Lipid metabolism
CHN_JS_DC_1030868_1	K00558	DNMT1, dcm; DNA (cytosine-5)-methyltransferase 1 [EC:2.1.1.37]	Amino acid metabolism
CHN_JS_DC_1051220_5	K13010	per, rfbE; perosamine synthetase [EC:2.6.1.102]	Carbohydrate metabolism
CHN_JS_DC_1051220_9	K13018	wbpD, wlbB; UDP-2-acetamido-3-amino-2,3-dideoxy-glucuronate N-acetyltransferase [EC:2.3.1.201]	Carbohydrate metabolism
CHN_JS_DC_1131611||full_3	K00390	cysH; phosphoadenosine phosphosulfate reductase [EC:1.8.4.8 1.8.4.10]	Energy metabolism
CHN_JS_DC_115797||full_11	K00558	DNMT1, dcm; DNA (cytosine-5)-methyltransferase 1 [EC:2.1.1.37]	Amino acid metabolism
CHN_JS_DC_1159932||0_partial_15	K03183	ubiE; demethylmenaquinone methyltransferase / 2-methoxy-6-polyprenyl-1,4-benzoquinol methylase [EC:2.1.1.163 2.1.1.201]	Metabolism of cofactors and vitamins
CHN_JS_DC_1159932||0_partial_21	K15916	pgi-pmi; glucose/mannose-6-phosphate isomerase [EC:5.3.1.9 5.3.1.8]	Carbohydrate metabolism
CHN_JS_DC_1191453_18	K17398	DNMT3A; DNA (cytosine-5)-methyltransferase 3A [EC:2.1.1.37]	Amino acid metabolism
CHN_JS_DC_1237277_5	K01676	E4.2.1.2A, fumA, fumB; fumarate hydratase, class I [EC:4.2.1.2]	Carbohydrate metabolism, Energy metabolism
CHN_JS_DC_1247320||full_2	K00049	GRHPR; glyoxylate/hydroxypyruvate reductase [EC:1.1.1.79 1.1.1.81]	Carbohydrate metabolism, Amino acid metabolism
CHN_JS_DC_1293583_2	K07404	pgl; 6-phosphogluconolactonase [EC:3.1.1.31]	Carbohydrate metabolism
CHN_JS_DC_1296389_23	K00763	pncB, NAPRT1; nicotinate phosphoribosyltransferase [EC:6.3.4.21]	Metabolism of cofactors and vitamins
CHN_JS_DC_1296389_28	K08281	pncA; nicotinamidase/pyrazinamidase [EC:3.5.1.19 3.5.1.-]	Metabolism of cofactors and vitamins
CHN_JS_DC_1334861_13	K00012	UGDH, ugd; UDPglucose 6-dehydrogenase [EC:1.1.1.22]	Carbohydrate metabolism
CHN_JS_DC_1352639||full_6	K00390	cysH; phosphoadenosine phosphosulfate reductase [EC:1.8.4.8 1.8.4.10]	Energy metabolism
CHN_JS_DC_1432635||full_27	K03856	AROA2, aroA; 3-deoxy-7-phosphoheptulonate synthase [EC:2.5.1.54]	Amino acid metabolism
CHN_JS_DC_1438444||full_20	K22994	pelX; pectate disaccharide-lyase [EC:4.2.2.9]	Carbohydrate metabolism
CHN_JS_DC_1459243_11	K06167	phnP; phosphoribosyl 1,2-cyclic phosphate phosphodiesterase [EC:3.1.4.55]	Metabolism of other amino acids
CHN_JS_DC_1463762||full_1	K00558	DNMT1, dcm; DNA (cytosine-5)-methyltransferase 1 [EC:2.1.1.37]	Amino acid metabolism
CHN_JS_DC_146748_8	K16011	algA, xanB, rfbA, wbpW, pslB; mannose-1-phosphate guanylyltransferase / mannose-6-phosphate isomerase [EC:2.7.7.13 5.3.1.8]	Carbohydrate metabolism
CHN_JS_DC_147049||full_14	K00558	DNMT1, dcm; DNA (cytosine-5)-methyltransferase 1 [EC:2.1.1.37]	Amino acid metabolism
CHN_JS_DC_1473402||full_23	K22227	ahbD; heme synthase	Metabolism of cofactors and vitamins
CHN_JS_DC_1481395_44	K22316	rhnA-cobC; ribonuclease H / adenosylcobalamin/alpha-ribazole phosphatase [EC:3.1.26.4 3.1.3.73]	Metabolism of cofactors and vitamins
CHN_JS_DC_1521675_2	K02078	acpP; acyl carrier protein	Biosynthesis of other secondary metabolites
CHN_JS_DC_1521675_3	K01008	selD, SEPHS; selenide, water dikinase [EC:2.7.9.3]	Metabolism of other amino acids
CHN_JS_DC_1525702_14	K00860	cysC; adenylylsulfate kinase [EC:2.7.1.25]	Energy metabolism, Nucleotide metabolism
CHN_JS_DC_1525702_36	K00954	E2.7.7.3A, coaD, kdtB; pantetheine-phosphate adenylyltransferase [EC:2.7.7.3]	Metabolism of cofactors and vitamins
CHN_JS_DC_1527391_29	K00558	DNMT1, dcm; DNA (cytosine-5)-methyltransferase 1 [EC:2.1.1.37]	Amino acid metabolism
CHN_JS_DC_1542777||full_22	K00568	ubiG; 2-polyprenyl-6-hydroxyphenyl methylase / 3-demethylubiquinone-9 3-methyltransferase [EC:2.1.1.222 2.1.1.64]	Metabolism of cofactors and vitamins
CHN_JS_DC_1565317_1	K09882	cobS; cobaltochelatase CobS [EC:6.6.1.2]	Metabolism of cofactors and vitamins
CHN_JS_DC_1565317_4	K00558	DNMT1, dcm; DNA (cytosine-5)-methyltransferase 1 [EC:2.1.1.37]	Amino acid metabolism
CHN_JS_DC_1579192_84	K01874	MARS, metG; methionyl-tRNA synthetase [EC:6.1.1.10]	Metabolism of other amino acids
CHN_JS_DC_1587437_16	K00558	DNMT1, dcm; DNA (cytosine-5)-methyltransferase 1 [EC:2.1.1.37]	Amino acid metabolism
CHN_JS_DC_161954_8	K10026	queE; 7-carboxy-7-deazaguanine synthase [EC:4.3.99.3]	Metabolism of cofactors and vitamins
CHN_JS_DC_1626870_13	K03269	lpxH; UDP-2,3-diacylglucosamine hydrolase [EC:3.6.1.54]	Glycan biosynthesis and metabolism
CHN_JS_DC_1637291_19	K00558	DNMT1, dcm; DNA (cytosine-5)-methyltransferase 1 [EC:2.1.1.37]	Amino acid metabolism
CHN_JS_DC_1661798||full_2	K02078	acpP; acyl carrier protein	Biosynthesis of other secondary metabolites
CHN_JS_DC_1666071_5	K09883	cobT; cobaltochelatase CobT [EC:6.6.1.2]	Metabolism of cofactors and vitamins
CHN_JS_DC_1666071_9	K09882	cobS; cobaltochelatase CobS [EC:6.6.1.2]	Metabolism of cofactors and vitamins
CHN_JS_DC_1692251_3	K00390	cysH; phosphoadenosine phosphosulfate reductase [EC:1.8.4.8 1.8.4.10]	Energy metabolism
CHN_JS_DC_1693845||full_38	K00390	cysH; phosphoadenosine phosphosulfate reductase [EC:1.8.4.8 1.8.4.10]	Energy metabolism
CHN_JS_DC_1720734_7	K00568	ubiG; 2-polyprenyl-6-hydroxyphenyl methylase / 3-demethylubiquinone-9 3-methyltransferase [EC:2.1.1.222 2.1.1.64]	Metabolism of cofactors and vitamins
CHN_JS_DC_1759500_8	K17398	DNMT3A; DNA (cytosine-5)-methyltransferase 3A [EC:2.1.1.37]	Amino acid metabolism
CHN_JS_DC_1774112_11	K19002	mgs, bgsB; 1,2-diacylglycerol 3-alpha-glucosyltransferase [EC:2.4.1.337]	Lipid metabolism
CHN_JS_DC_1849692_16	K00568	ubiG; 2-polyprenyl-6-hydroxyphenyl methylase / 3-demethylubiquinone-9 3-methyltransferase [EC:2.1.1.222 2.1.1.64]	Metabolism of cofactors and vitamins
CHN_JS_DC_1849692_18	K01784	galE, GALE; UDP-glucose 4-epimerase [EC:5.1.3.2]	Carbohydrate metabolism
CHN_JS_DC_1858857||full_7	K00558	DNMT1, dcm; DNA (cytosine-5)-methyltransferase 1 [EC:2.1.1.37]	Amino acid metabolism
CHN_JS_DC_1909370_1_6	K14335	pimC; alpha-1,6-mannosyltransferase [EC:2.4.1.-]	Glycan biosynthesis and metabolism
CHN_JS_DC_1910825_6	K22227	ahbD; heme synthase	Metabolism of cofactors and vitamins
CHN_JS_DC_191830_5	K03183	ubiE; demethylmenaquinone methyltransferase / 2-methoxy-6-polyprenyl-1,4-benzoquinol methylase [EC:2.1.1.163 2.1.1.201]	Metabolism of cofactors and vitamins
CHN_JS_DC_1942537||full_7	K01939	purA, ADSS; adenylosuccinate synthase [EC:6.3.4.4]	Nucleotide metabolism, Amino acid metabolism
CHN_JS_DC_1965240_44	K02536	lpxD; UDP-3-O-[3-hydroxymyristoyl] glucosamine N-acyltransferase [EC:2.3.1.191]	Glycan biosynthesis and metabolism
CHN_JS_DC_1965240_49	K00558	DNMT1, dcm; DNA (cytosine-5)-methyltransferase 1 [EC:2.1.1.37]	Amino acid metabolism
CHN_JS_DC_1991148||full_12	K00558	DNMT1, dcm; DNA (cytosine-5)-methyltransferase 1 [EC:2.1.1.37]	Amino acid metabolism
CHN_JS_DC_2009011_8	K00558	DNMT1, dcm; DNA (cytosine-5)-methyltransferase 1 [EC:2.1.1.37]	Amino acid metabolism
CHN_JS_DC_2068635_18	K00558	DNMT1, dcm; DNA (cytosine-5)-methyltransferase 1 [EC:2.1.1.37]	Amino acid metabolism
CHN_JS_DC_2074290_2	K00600	glyA, SHMT; glycine hydroxymethyltransferase [EC:2.1.2.1]	Carbohydrate metabolism, Energy metabolism, Amino acid metabolism, Metabolism of other amino acids
CHN_JS_DC_2080127_17	K00287	DHFR, folA; dihydrofolate reductase [EC:1.5.1.3]	Metabolism of cofactors and vitamins
CHN_JS_DC_210829||full_8	K12351	SMPD2; sphingomyelin phosphodiesterase 2 [EC:3.1.4.12]	Lipid metabolism
CHN_JS_DC_222661_5	K13522	K13522, nadM; bifunctional NMN adenylyltransferase/nudix hydrolase [EC:2.7.7.1 3.6.1.-]	Metabolism of cofactors and vitamins
CHN_JS_DC_222661_7	K03462	NAMPT; nicotinamide phosphoribosyltransferase [EC:2.4.2.12]	Metabolism of cofactors and vitamins
CHN_JS_DC_2231064_7	K00820	glmS, GFPT; glutamine---fructose-6-phosphate transaminase (isomerizing) [EC:2.6.1.16]	Carbohydrate metabolism, Amino acid metabolism
CHN_JS_DC_2277470_5	K01784	galE, GALE; UDP-glucose 4-epimerase [EC:5.1.3.2]	Carbohydrate metabolism
CHN_JS_DC_2277470_7	K08678	UXS1, uxs; UDP-glucuronate decarboxylase [EC:4.1.1.35]	Carbohydrate metabolism
CHN_JS_DC_2277470_8	K21328	calS13, atmS13; dTDP-4-amino-4,6-dideoxy-D-glucose/dTDP-4-amino-2,4-dideoxy-beta-L-xylose transaminase [EC:2.6.1.33 2.6.1.-]	Metabolism of terpenoids and polyketides
CHN_JS_DC_2279636_1	K04034	bchE; anaerobic magnesium-protoporphyrin IX monomethyl ester cyclase [EC:1.21.98.3]	Metabolism of cofactors and vitamins
CHN_JS_DC_228713||full_2	K09882	cobS; cobaltochelatase CobS [EC:6.6.1.2]	Metabolism of cofactors and vitamins
CHN_JS_DC_2321857_4	K00820	glmS, GFPT; glutamine---fructose-6-phosphate transaminase (isomerizing) [EC:2.6.1.16]	Carbohydrate metabolism, Amino acid metabolism
CHN_JS_DC_2374981_5	K00390	cysH; phosphoadenosine phosphosulfate reductase [EC:1.8.4.8 1.8.4.10]	Energy metabolism
CHN_JS_DC_2406949_42	K01186	NEU1; sialidase-1 [EC:3.2.1.18]	Lipid metabolism, Glycan biosynthesis and metabolism
CHN_JS_DC_2457111||full_2	K00860	cysC; adenylylsulfate kinase [EC:2.7.1.25]	Energy metabolism, Nucleotide metabolism
CHN_JS_DC_2467834||full_9	K01183	E3.2.1.14; chitinase [EC:3.2.1.14]	Carbohydrate metabolism
CHN_JS_DC_2479937_6	K02843	waaF, rfaF; heptosyltransferase II [EC:2.4.-.-]	Glycan biosynthesis and metabolism
CHN_JS_DC_251328_9	K01251	E3.3.1.1, ahcY; adenosylhomocysteinase [EC:3.3.1.1]	Amino acid metabolism
CHN_JS_DC_2516081||full_15	K17716	capD; UDP-glucose 4-epimerase [EC:5.1.3.2]	Carbohydrate metabolism
CHN_JS_DC_2528256_3	K02614	paaI; acyl-CoA thioesterase [EC:3.1.2.-]	Amino acid metabolism
CHN_JS_DC_2528256_31	K01817	trpF; phosphoribosylanthranilate isomerase [EC:5.3.1.24]	Amino acid metabolism
CHN_JS_DC_2536998_8	K01728	pel; pectate lyase [EC:4.2.2.2]	Carbohydrate metabolism
CHN_JS_DC_2571082||full_4	K07404	pgl; 6-phosphogluconolactonase [EC:3.1.1.31]	Carbohydrate metabolism
CHN_JS_DC_2594314||full_1	K00616	E2.2.1.2, talA, talB; transaldolase [EC:2.2.1.2]	Carbohydrate metabolism
CHN_JS_DC_2597281_1	K01790	rfbC, rmlC; dTDP-4-dehydrorhamnose 3,5-epimerase [EC:5.1.3.13]	Metabolism of terpenoids and polyketides, Biosynthesis of other secondary metabolites
CHN_JS_DC_2604673_10	K13522	K13522, nadM; bifunctional NMN adenylyltransferase/nudix hydrolase [EC:2.7.7.1 3.6.1.-]	Metabolism of cofactors and vitamins
CHN_JS_DC_2622094_13	K06720	ectC; L-ectoine synthase [EC:4.2.1.108]	Amino acid metabolism
CHN_JS_DC_2669895_48	K00568	ubiG; 2-polyprenyl-6-hydroxyphenyl methylase / 3-demethylubiquinone-9 3-methyltransferase [EC:2.1.1.222 2.1.1.64]	Metabolism of cofactors and vitamins
CHN_JS_DC_268311||full_1	K12710	novU; C-methyltransferase [EC:2.1.1.-]	Metabolism of terpenoids and polyketides
CHN_JS_DC_2684843||full_51	K02377	TSTA3, fcl; GDP-L-fucose synthase [EC:1.1.1.271]	Carbohydrate metabolism
CHN_JS_DC_2695844_24	K00568	ubiG; 2-polyprenyl-6-hydroxyphenyl methylase / 3-demethylubiquinone-9 3-methyltransferase [EC:2.1.1.222 2.1.1.64]	Metabolism of cofactors and vitamins
CHN_JS_DC_2705227_5	K01006	ppdK; pyruvate, orthophosphate dikinase [EC:2.7.9.1]	Carbohydrate metabolism, Energy metabolism
CHN_JS_DC_2706433||full_25	K00558	DNMT1, dcm; DNA (cytosine-5)-methyltransferase 1 [EC:2.1.1.37]	Amino acid metabolism
CHN_JS_DC_2727871_2	K00558	DNMT1, dcm; DNA (cytosine-5)-methyltransferase 1 [EC:2.1.1.37]	Amino acid metabolism
CHN_JS_DC_2764930_6	K01784	galE, GALE; UDP-glucose 4-epimerase [EC:5.1.3.2]	Carbohydrate metabolism
CHN_JS_DC_2786167||full_2	K00390	cysH; phosphoadenosine phosphosulfate reductase [EC:1.8.4.8 1.8.4.10]	Energy metabolism
CHN_JS_DC_2804781||full_14	K17398	DNMT3A; DNA (cytosine-5)-methyltransferase 3A [EC:2.1.1.37]	Amino acid metabolism
CHN_JS_DC_2804781||full_2	K01939	purA, ADSS; adenylosuccinate synthase [EC:6.3.4.4]	Nucleotide metabolism, Amino acid metabolism
CHN_JS_DC_2807039_53	K20170	nicA1; nicotine oxidoreductase [EC:1.5.3.-]	Metabolism of cofactors and vitamins
CHN_JS_DC_2884827||full_15	K00558	DNMT1, dcm; DNA (cytosine-5)-methyltransferase 1 [EC:2.1.1.37]	Amino acid metabolism
CHN_JS_DC_2886105||full_124	K00558	DNMT1, dcm; DNA (cytosine-5)-methyltransferase 1 [EC:2.1.1.37]	Amino acid metabolism
CHN_JS_DC_2886105||full_90	K01137	GNS; N-acetylglucosamine-6-sulfatase [EC:3.1.6.14]	Glycan biosynthesis and metabolism
CHN_JS_DC_2890321||full_30	K17716	capD; UDP-glucose 4-epimerase [EC:5.1.3.2]	Carbohydrate metabolism
CHN_JS_DC_2890321||full_57	K00558	DNMT1, dcm; DNA (cytosine-5)-methyltransferase 1 [EC:2.1.1.37]	Amino acid metabolism
CHN_JS_DC_2903808_11	K01006	ppdK; pyruvate, orthophosphate dikinase [EC:2.7.9.1]	Carbohydrate metabolism, Energy metabolism
CHN_JS_DC_2903808_35	K00568	ubiG; 2-polyprenyl-6-hydroxyphenyl methylase / 3-demethylubiquinone-9 3-methyltransferase [EC:2.1.1.222 2.1.1.64]	Metabolism of cofactors and vitamins
CHN_JS_DC_2966112_1	K05606	MCEE, epi; methylmalonyl-CoA/ethylmalonyl-CoA epimerase [EC:5.1.99.1]	Amino acid metabolism, Carbohydrate metabolism, Energy metabolism
CHN_JS_DC_2966433_8	K01654	E2.5.1.56, neuB; N-acetylneuraminate synthase [EC:2.5.1.56]	Carbohydrate metabolism
CHN_JS_DC_2986734||full_17	K00325	pntB; H+-translocating NAD(P) transhydrogenase subunit beta [EC:1.6.1.2 7.1.1.1]	Metabolism of cofactors and vitamins
CHN_JS_DC_2986734||full_18	K00324	pntA; H+-translocating NAD(P) transhydrogenase subunit alpha [EC:1.6.1.2 7.1.1.1]	Metabolism of cofactors and vitamins
CHN_JS_DC_2997243_1_1	K00067	rfbD, rmlD; dTDP-4-dehydrorhamnose reductase [EC:1.1.1.133]	Metabolism of terpenoids and polyketides, Biosynthesis of other secondary metabolites
CHN_JS_DC_3013731_24	K00558	DNMT1, dcm; DNA (cytosine-5)-methyltransferase 1 [EC:2.1.1.37]	Amino acid metabolism
CHN_JS_DC_302091||full_3	K00820	glmS, GFPT; glutamine---fructose-6-phosphate transaminase (isomerizing) [EC:2.6.1.16]	Carbohydrate metabolism, Amino acid metabolism
CHN_JS_DC_3021672||full_8	K00992	murU; N-acetyl-alpha-D-muramate 1-phosphate uridylyltransferase [EC:2.7.7.99]	Carbohydrate metabolism
CHN_JS_DC_3025396_49	K00558	DNMT1, dcm; DNA (cytosine-5)-methyltransferase 1 [EC:2.1.1.37]	Amino acid metabolism
CHN_JS_DC_3029344_14	K12454	rfbE; CDP-paratose 2-epimerase [EC:5.1.3.10]	Carbohydrate metabolism
CHN_JS_DC_3029344_15	K13500	fcbD; chondroitin synthase [EC:2.4.1.175 2.4.1.226]	Glycan biosynthesis and metabolism
CHN_JS_DC_30713||full_25	K01186	NEU1; sialidase-1 [EC:3.2.1.18]	Lipid metabolism, Glycan biosynthesis and metabolism
CHN_JS_DC_309171_11	K21328	calS13, atmS13; dTDP-4-amino-4,6-dideoxy-D-glucose/dTDP-4-amino-2,4-dideoxy-beta-L-xylose transaminase [EC:2.6.1.33 2.6.1.-]	Metabolism of terpenoids and polyketides
CHN_JS_DC_309171_6	K00789	metK; S-adenosylmethionine synthetase [EC:2.5.1.6]	Amino acid metabolism
CHN_JS_DC_3098953_13	K09883	cobT; cobaltochelatase CobT [EC:6.6.1.2]	Metabolism of cofactors and vitamins
CHN_JS_DC_315057||full_23	K00558	DNMT1, dcm; DNA (cytosine-5)-methyltransferase 1 [EC:2.1.1.37]	Amino acid metabolism
CHN_JS_DC_3175173_4	K00820	glmS, GFPT; glutamine---fructose-6-phosphate transaminase (isomerizing) [EC:2.6.1.16]	Carbohydrate metabolism, Amino acid metabolism
CHN_JS_DC_319662_6	K00558	DNMT1, dcm; DNA (cytosine-5)-methyltransferase 1 [EC:2.1.1.37]	Amino acid metabolism
CHN_JS_DC_3236313_22	K00558	DNMT1, dcm; DNA (cytosine-5)-methyltransferase 1 [EC:2.1.1.37]	Amino acid metabolism
CHN_JS_DC_3255442||full_3	K03269	lpxH; UDP-2,3-diacylglucosamine hydrolase [EC:3.6.1.54]	Glycan biosynthesis and metabolism
CHN_JS_DC_329171_12	K18240	xanB2; chorismate lyase / 3-hydroxybenzoate synthase [EC:4.1.3.40 4.1.3.45]	Amino acid metabolism, Metabolism of cofactors and vitamins
CHN_JS_DC_329171_13	K00472	P4HA; prolyl 4-hydroxylase [EC:1.14.11.2]	Amino acid metabolism
CHN_JS_DC_3294817_3	K03639	moaA, CNX2; GTP 3',8-cyclase [EC:4.1.99.22]	Metabolism of cofactors and vitamins
CHN_JS_DC_329838_6	K00568	ubiG; 2-polyprenyl-6-hydroxyphenyl methylase / 3-demethylubiquinone-9 3-methyltransferase [EC:2.1.1.222 2.1.1.64]	Metabolism of cofactors and vitamins
CHN_JS_DC_3302938||full_6	K01627	kdsA; 2-dehydro-3-deoxyphosphooctonate aldolase (KDO 8-P synthase) [EC:2.5.1.55]	Glycan biosynthesis and metabolism
CHN_JS_DC_3338051||full_7	K01113	phoD; alkaline phosphatase D [EC:3.1.3.1]	Metabolism of cofactors and vitamins
CHN_JS_DC_3369619_4	K20844	abf1; non-reducing end alpha-L-arabinofuranosidase [EC:3.2.1.55]	Carbohydrate metabolism
CHN_JS_DC_3384767_31	K02536	lpxD; UDP-3-O-[3-hydroxymyristoyl] glucosamine N-acyltransferase [EC:2.3.1.191]	Glycan biosynthesis and metabolism
CHN_JS_DC_3387157||0_partial_23	K13310	desV, eryCI; dTDP-3-amino-3,4,6-trideoxy-alpha-D-glucose transaminase [EC:2.6.1.106]	Metabolism of terpenoids and polyketides
CHN_JS_DC_339548||full_1	K00287	DHFR, folA; dihydrofolate reductase [EC:1.5.1.3]	Metabolism of cofactors and vitamins
CHN_JS_DC_339548||full_4	K19355	MAN; mannan endo-1,4-beta-mannosidase [EC:3.2.1.78]	Carbohydrate metabolism
CHN_JS_DC_3403146_38	K00558	DNMT1, dcm; DNA (cytosine-5)-methyltransferase 1 [EC:2.1.1.37]	Amino acid metabolism
CHN_JS_DC_3403146_43	K00558	DNMT1, dcm; DNA (cytosine-5)-methyltransferase 1 [EC:2.1.1.37]	Amino acid metabolism
CHN_JS_DC_3403592_24	K00568	ubiG; 2-polyprenyl-6-hydroxyphenyl methylase / 3-demethylubiquinone-9 3-methyltransferase [EC:2.1.1.222 2.1.1.64]	Metabolism of cofactors and vitamins
CHN_JS_DC_3403592_25	K02843	waaF, rfaF; heptosyltransferase II [EC:2.4.-.-]	Glycan biosynthesis and metabolism
CHN_JS_DC_3406980_11	K00558	DNMT1, dcm; DNA (cytosine-5)-methyltransferase 1 [EC:2.1.1.37]	Amino acid metabolism
CHN_JS_DC_3418594_29	K06920	queC; 7-cyano-7-deazaguanine synthase [EC:6.3.4.20]	Metabolism of cofactors and vitamins
CHN_JS_DC_34209||full_3	K02843	waaF, rfaF; heptosyltransferase II [EC:2.4.-.-]	Glycan biosynthesis and metabolism
CHN_JS_DC_3495775_6	K00821	argD; acetylornithine/N-succinyldiaminopimelate aminotransferase [EC:2.6.1.11 2.6.1.17]	Amino acid metabolism
CHN_JS_DC_3538615_25	K00568	ubiG; 2-polyprenyl-6-hydroxyphenyl methylase / 3-demethylubiquinone-9 3-methyltransferase [EC:2.1.1.222 2.1.1.64]	Metabolism of cofactors and vitamins
CHN_JS_DC_3603682_5	K10026	queE; 7-carboxy-7-deazaguanine synthase [EC:4.3.99.3]	Metabolism of cofactors and vitamins
CHN_JS_DC_3603682_9	K09457	queF; 7-cyano-7-deazaguanine reductase [EC:1.7.1.13]	Metabolism of cofactors and vitamins
CHN_JS_DC_363545_3	K01784	galE, GALE; UDP-glucose 4-epimerase [EC:5.1.3.2]	Carbohydrate metabolism
CHN_JS_DC_3666397_12	K00558	DNMT1, dcm; DNA (cytosine-5)-methyltransferase 1 [EC:2.1.1.37]	Amino acid metabolism
CHN_JS_DC_3677450_6	K13522	K13522, nadM; bifunctional NMN adenylyltransferase/nudix hydrolase [EC:2.7.7.1 3.6.1.-]	Metabolism of cofactors and vitamins
CHN_JS_DC_3704541_11	K00012	UGDH, ugd; UDPglucose 6-dehydrogenase [EC:1.1.1.22]	Carbohydrate metabolism
CHN_JS_DC_3709286||full_18	K01599	hemE, UROD; uroporphyrinogen decarboxylase [EC:4.1.1.37]	Metabolism of cofactors and vitamins
CHN_JS_DC_3727770||full_26	K00568	ubiG; 2-polyprenyl-6-hydroxyphenyl methylase / 3-demethylubiquinone-9 3-methyltransferase [EC:2.1.1.222 2.1.1.64]	Metabolism of cofactors and vitamins
CHN_JS_DC_3756605_35	K00694	bcsA; cellulose synthase (UDP-forming) [EC:2.4.1.12]	Carbohydrate metabolism
CHN_JS_DC_3780912_4	K00558	DNMT1, dcm; DNA (cytosine-5)-methyltransferase 1 [EC:2.1.1.37]	Amino acid metabolism
CHN_JS_DC_3823115_1	K01791	wecB; UDP-N-acetylglucosamine 2-epimerase (non-hydrolysing) [EC:5.1.3.14]	Carbohydrate metabolism
CHN_JS_DC_3828827_3	K00558	DNMT1, dcm; DNA (cytosine-5)-methyltransferase 1 [EC:2.1.1.37]	Amino acid metabolism
CHN_JS_DC_3850149_9	K00012	UGDH, ugd; UDPglucose 6-dehydrogenase [EC:1.1.1.22]	Carbohydrate metabolism
CHN_JS_DC_3857049||full_9	K09457	queF; 7-cyano-7-deazaguanine reductase [EC:1.7.1.13]	Metabolism of cofactors and vitamins
CHN_JS_DC_3896023_2	K13010	per, rfbE; perosamine synthetase [EC:2.6.1.102]	Carbohydrate metabolism
CHN_JS_DC_3897205_109	K08281	pncA; nicotinamidase/pyrazinamidase [EC:3.5.1.19 3.5.1.-]	Metabolism of cofactors and vitamins
CHN_JS_DC_3897205_19	K22227	ahbD; heme synthase	Metabolism of cofactors and vitamins
CHN_JS_DC_3897205_5	K00969	nadD; nicotinate-nucleotide adenylyltransferase [EC:2.7.7.18]	Metabolism of cofactors and vitamins
CHN_JS_DC_3897205_56	K07260	vanY; zinc D-Ala-D-Ala carboxypeptidase [EC:3.4.17.14]	Glycan biosynthesis and metabolism
CHN_JS_DC_3897205_79	K17398	DNMT3A; DNA (cytosine-5)-methyltransferase 3A [EC:2.1.1.37]	Amino acid metabolism
CHN_JS_DC_3897205_80	K00952	nadM; nicotinamide-nucleotide adenylyltransferase [EC:2.7.7.1]	Metabolism of cofactors and vitamins
CHN_JS_DC_3915393||full_5	K00287	DHFR, folA; dihydrofolate reductase [EC:1.5.1.3]	Metabolism of cofactors and vitamins
CHN_JS_DC_3921233||full_6	K01183	E3.2.1.14; chitinase [EC:3.2.1.14]	Carbohydrate metabolism
CHN_JS_DC_392678_10	K01654	E2.5.1.56, neuB; N-acetylneuraminate synthase [EC:2.5.1.56]	Carbohydrate metabolism
CHN_JS_DC_3930469_153	K02536	lpxD; UDP-3-O-[3-hydroxymyristoyl] glucosamine N-acyltransferase [EC:2.3.1.191]	Glycan biosynthesis and metabolism
CHN_JS_DC_3930469_25	K00390	cysH; phosphoadenosine phosphosulfate reductase [EC:1.8.4.8 1.8.4.10]	Energy metabolism
CHN_JS_DC_3930469_66	K16870	wbbL; N-acetylglucosaminyl-diphospho-decaprenol L-rhamnosyltransferase [EC:2.4.1.289]	Glycan biosynthesis and metabolism
CHN_JS_DC_3930469_89	K03183	ubiE; demethylmenaquinone methyltransferase / 2-methoxy-6-polyprenyl-1,4-benzoquinol methylase [EC:2.1.1.163 2.1.1.201]	Metabolism of cofactors and vitamins
CHN_JS_DC_3930469_91	K12454	rfbE; CDP-paratose 2-epimerase [EC:5.1.3.10]	Carbohydrate metabolism
CHN_JS_DC_3930469_94	K16150	K16150; glycogen synthase [EC:2.4.1.11]	Carbohydrate metabolism
CHN_JS_DC_3930469_99	K16870	wbbL; N-acetylglucosaminyl-diphospho-decaprenol L-rhamnosyltransferase [EC:2.4.1.289]	Glycan biosynthesis and metabolism
CHN_JS_DC_3937758||full_3	K15896	pseH; UDP-4-amino-4,6-dideoxy-N-acetyl-beta-L-altrosamine N-acetyltransferase [EC:2.3.1.202]	Carbohydrate metabolism
CHN_JS_DC_3968476_11	K10026	queE; 7-carboxy-7-deazaguanine synthase [EC:4.3.99.3]	Metabolism of cofactors and vitamins
CHN_JS_DC_3968476_4	K09457	queF; 7-cyano-7-deazaguanine reductase [EC:1.7.1.13]	Metabolism of cofactors and vitamins
CHN_JS_DC_3968476_5	K06920	queC; 7-cyano-7-deazaguanine synthase [EC:6.3.4.20]	Metabolism of cofactors and vitamins
CHN_JS_DC_3968476_6	K01737	queD, ptpS, PTS; 6-pyruvoyltetrahydropterin/6-carboxytetrahydropterin synthase [EC:4.2.3.12 4.1.2.50]	Metabolism of cofactors and vitamins
CHN_JS_DC_3976380_191	K00568	ubiG; 2-polyprenyl-6-hydroxyphenyl methylase / 3-demethylubiquinone-9 3-methyltransferase [EC:2.1.1.222 2.1.1.64]	Metabolism of cofactors and vitamins
CHN_JS_DC_3976380_195	K00568	ubiG; 2-polyprenyl-6-hydroxyphenyl methylase / 3-demethylubiquinone-9 3-methyltransferase [EC:2.1.1.222 2.1.1.64]	Metabolism of cofactors and vitamins
CHN_JS_DC_3976380_216	K02843	waaF, rfaF; heptosyltransferase II [EC:2.4.-.-]	Glycan biosynthesis and metabolism
CHN_JS_DC_398129_1	K00568	ubiG; 2-polyprenyl-6-hydroxyphenyl methylase / 3-demethylubiquinone-9 3-methyltransferase [EC:2.1.1.222 2.1.1.64]	Metabolism of cofactors and vitamins
CHN_JS_DC_4038687_8	K02169	bioC; malonyl-CoA O-methyltransferase [EC:2.1.1.197]	Metabolism of cofactors and vitamins
CHN_JS_DC_4038738||full_1	K01953	asnB, ASNS; asparagine synthase (glutamine-hydrolysing) [EC:6.3.5.4]	Nucleotide metabolism
CHN_JS_DC_4041290||full_18	K01711	gmd, GMDS; GDPmannose 4,6-dehydratase [EC:4.2.1.47]	Carbohydrate metabolism
CHN_JS_DC_4041290||full_19	K02377	TSTA3, fcl; GDP-L-fucose synthase [EC:1.1.1.271]	Carbohydrate metabolism
CHN_JS_DC_4041290||full_23	K13010	per, rfbE; perosamine synthetase [EC:2.6.1.102]	Carbohydrate metabolism
CHN_JS_DC_4059677_4	K01784	galE, GALE; UDP-glucose 4-epimerase [EC:5.1.3.2]	Carbohydrate metabolism
CHN_JS_DC_4059677_59	K16150	K16150; glycogen synthase [EC:2.4.1.11]	Carbohydrate metabolism
CHN_JS_DC_4118218||full_13	K18912	egtB; gamma-glutamyl hercynylcysteine S-oxide synthase [EC:1.14.99.50]	Amino acid metabolism
CHN_JS_DC_4145709||full_19	K00558	DNMT1, dcm; DNA (cytosine-5)-methyltransferase 1 [EC:2.1.1.37]	Amino acid metabolism
CHN_JS_DC_4153158||full_7	K01923	purC; phosphoribosylaminoimidazole-succinocarboxamide synthase [EC:6.3.2.6]	Nucleotide metabolism
CHN_JS_DC_4168138||full_18	K00558	DNMT1, dcm; DNA (cytosine-5)-methyltransferase 1 [EC:2.1.1.37]	Amino acid metabolism
CHN_JS_DC_4220312_4	K09882	cobS; cobaltochelatase CobS [EC:6.6.1.2]	Metabolism of cofactors and vitamins
CHN_JS_DC_4258061_15	K02843	waaF, rfaF; heptosyltransferase II [EC:2.4.-.-]	Glycan biosynthesis and metabolism
CHN_JS_DC_4258061_25	K12710	novU; C-methyltransferase [EC:2.1.1.-]	Metabolism of terpenoids and polyketides
CHN_JS_DC_4258061_26	K01784	galE, GALE; UDP-glucose 4-epimerase [EC:5.1.3.2]	Carbohydrate metabolism
CHN_JS_DC_4258061_27	K00568	ubiG; 2-polyprenyl-6-hydroxyphenyl methylase / 3-demethylubiquinone-9 3-methyltransferase [EC:2.1.1.222 2.1.1.64]	Metabolism of cofactors and vitamins
CHN_JS_DC_4278854||full_8	K11754	folC; dihydrofolate synthase / folylpolyglutamate synthase [EC:6.3.2.12 6.3.2.17]	Metabolism of cofactors and vitamins
CHN_JS_DC_429337||full_25	K00390	cysH; phosphoadenosine phosphosulfate reductase [EC:1.8.4.8 1.8.4.10]	Energy metabolism
CHN_JS_DC_4294449_27	K00558	DNMT1, dcm; DNA (cytosine-5)-methyltransferase 1 [EC:2.1.1.37]	Amino acid metabolism
CHN_JS_DC_4323697_9	K01006	ppdK; pyruvate, orthophosphate dikinase [EC:2.7.9.1]	Carbohydrate metabolism, Energy metabolism
CHN_JS_DC_4352639||full_17	K00390	cysH; phosphoadenosine phosphosulfate reductase [EC:1.8.4.8 1.8.4.10]	Energy metabolism
CHN_JS_DC_435491||full_6	K00390	cysH; phosphoadenosine phosphosulfate reductase [EC:1.8.4.8 1.8.4.10]	Energy metabolism
CHN_JS_DC_4365994||full_2	K00797	speE, SRM; spermidine synthase [EC:2.5.1.16]	Amino acid metabolism, Metabolism of other amino acids
CHN_JS_DC_4423735_10	K13317	eryBIII, tylCIII, tylC3; NDP-4-keto-2,6-dideoxyhexose 3-C-methyltransferase [EC:2.1.1.-]	Metabolism of terpenoids and polyketides
CHN_JS_DC_448929_41	K00568	ubiG; 2-polyprenyl-6-hydroxyphenyl methylase / 3-demethylubiquinone-9 3-methyltransferase [EC:2.1.1.222 2.1.1.64]	Metabolism of cofactors and vitamins
CHN_JS_DC_452892_2	K00254	DHODH, pyrD; dihydroorotate dehydrogenase [EC:1.3.5.2]	Nucleotide metabolism
CHN_JS_DC_4535797||full_14	K16150	K16150; glycogen synthase [EC:2.4.1.11]	Carbohydrate metabolism
CHN_JS_DC_4539734_71	K02843	waaF, rfaF; heptosyltransferase II [EC:2.4.-.-]	Glycan biosynthesis and metabolism
CHN_JS_DC_4539734_73	K02843	waaF, rfaF; heptosyltransferase II [EC:2.4.-.-]	Glycan biosynthesis and metabolism
CHN_JS_DC_4539734_81	K22227	ahbD; heme synthase	Metabolism of cofactors and vitamins
CHN_JS_DC_4550534||full_17	K00558	DNMT1, dcm; DNA (cytosine-5)-methyltransferase 1 [EC:2.1.1.37]	Amino acid metabolism
CHN_JS_DC_4574657_10	K01854	glf; UDP-galactopyranose mutase [EC:5.4.99.9]	Carbohydrate metabolism
CHN_JS_DC_4576250||full_1_11	K03272	gmhC, hldE, waaE, rfaE; D-beta-D-heptose 7-phosphate kinase / D-beta-D-heptose 1-phosphate adenosyltransferase [EC:2.7.1.167 2.7.7.70]	Glycan biosynthesis and metabolism
CHN_JS_DC_4576250||full_1_15	K21344	rfaE1; D-glycero-beta-D-manno-heptose-7-phosphate kinase [EC:2.7.1.167]	Glycan biosynthesis and metabolism
CHN_JS_DC_4576250||full_1_26	K01243	mtnN, mtn, pfs; adenosylhomocysteine nucleosidase [EC:3.2.2.9]	Amino acid metabolism
CHN_JS_DC_458456_7	K00558	DNMT1, dcm; DNA (cytosine-5)-methyltransferase 1 [EC:2.1.1.37]	Amino acid metabolism
CHN_JS_DC_4594606_7	K00568	ubiG; 2-polyprenyl-6-hydroxyphenyl methylase / 3-demethylubiquinone-9 3-methyltransferase [EC:2.1.1.222 2.1.1.64]	Metabolism of cofactors and vitamins
CHN_JS_DC_4615183||full_13	K00558	DNMT1, dcm; DNA (cytosine-5)-methyltransferase 1 [EC:2.1.1.37]	Amino acid metabolism
CHN_JS_DC_4673029_11	K02843	waaF, rfaF; heptosyltransferase II [EC:2.4.-.-]	Glycan biosynthesis and metabolism
CHN_JS_DC_4678950_1	K01055	pcaD; 3-oxoadipate enol-lactonase [EC:3.1.1.24]	Xenobiotics biodegradation and metabolism
CHN_JS_DC_4708661_5	K10026	queE; 7-carboxy-7-deazaguanine synthase [EC:4.3.99.3]	Metabolism of cofactors and vitamins
CHN_JS_DC_4742112||full_7	K00390	cysH; phosphoadenosine phosphosulfate reductase [EC:1.8.4.8 1.8.4.10]	Energy metabolism
CHN_JS_DC_4767562_21	K00558	DNMT1, dcm; DNA (cytosine-5)-methyltransferase 1 [EC:2.1.1.37]	Amino acid metabolism
CHN_JS_DC_4788973_7	K01945	purD; phosphoribosylamine---glycine ligase [EC:6.3.4.13]	Nucleotide metabolism
CHN_JS_DC_47961_8	K00558	DNMT1, dcm; DNA (cytosine-5)-methyltransferase 1 [EC:2.1.1.37]	Amino acid metabolism
CHN_JS_DC_4814292_4	K00108	betA, CHDH; choline dehydrogenase [EC:1.1.99.1]	Amino acid metabolism
CHN_JS_DC_4821433_5	K02844	waaG, rfaG; UDP-glucose:(heptosyl)LPS alpha-1,3-glucosyltransferase [EC:2.4.1.-]	Glycan biosynthesis and metabolism
CHN_JS_DC_4830730||full_5	K01627	kdsA; 2-dehydro-3-deoxyphosphooctonate aldolase (KDO 8-P synthase) [EC:2.5.1.55]	Glycan biosynthesis and metabolism
CHN_JS_DC_4858909||full_5	K00568	ubiG; 2-polyprenyl-6-hydroxyphenyl methylase / 3-demethylubiquinone-9 3-methyltransferase [EC:2.1.1.222 2.1.1.64]	Metabolism of cofactors and vitamins
CHN_JS_DC_4902162_9	K22316	rhnA-cobC; ribonuclease H / adenosylcobalamin/alpha-ribazole phosphatase [EC:3.1.26.4 3.1.3.73]	Metabolism of cofactors and vitamins
CHN_JS_DC_4914615_10	K16870	wbbL; N-acetylglucosaminyl-diphospho-decaprenol L-rhamnosyltransferase [EC:2.4.1.289]	Glycan biosynthesis and metabolism
CHN_JS_DC_4947313||full_8	K01783	rpe, RPE; ribulose-phosphate 3-epimerase [EC:5.1.3.1]	Energy metabolism, Carbohydrate metabolism
CHN_JS_DC_495820_20	K01784	galE, GALE; UDP-glucose 4-epimerase [EC:5.1.3.2]	Carbohydrate metabolism
CHN_JS_DC_5055148||full_15	K00390	cysH; phosphoadenosine phosphosulfate reductase [EC:1.8.4.8 1.8.4.10]	Energy metabolism
CHN_JS_DC_5068807_12	K00558	DNMT1, dcm; DNA (cytosine-5)-methyltransferase 1 [EC:2.1.1.37]	Amino acid metabolism
CHN_JS_DC_5070040||full_4	K00558	DNMT1, dcm; DNA (cytosine-5)-methyltransferase 1 [EC:2.1.1.37]	Amino acid metabolism
CHN_JS_DC_5071623_4	K06720	ectC; L-ectoine synthase [EC:4.2.1.108]	Amino acid metabolism
CHN_JS_DC_5089271_4	K03269	lpxH; UDP-2,3-diacylglucosamine hydrolase [EC:3.6.1.54]	Glycan biosynthesis and metabolism
CHN_JS_DC_5134032_5	K00558	DNMT1, dcm; DNA (cytosine-5)-methyltransferase 1 [EC:2.1.1.37]	Amino acid metabolism
CHN_JS_DC_5142409_6	K19668	CBH2, cbhA; cellulose 1,4-beta-cellobiosidase [EC:3.2.1.91]	Carbohydrate metabolism
CHN_JS_DC_5148780_4	K13010	per, rfbE; perosamine synthetase [EC:2.6.1.102]	Carbohydrate metabolism
CHN_JS_DC_5158987||full_3	K00558	DNMT1, dcm; DNA (cytosine-5)-methyltransferase 1 [EC:2.1.1.37]	Amino acid metabolism
CHN_JS_DC_5231164||full_5	K00655	plsC; 1-acyl-sn-glycerol-3-phosphate acyltransferase [EC:2.3.1.51]	Lipid metabolism
CHN_JS_DC_524037_6	K01495	GCH1, folE; GTP cyclohydrolase IA [EC:3.5.4.16]	Metabolism of cofactors and vitamins
CHN_JS_DC_5246738_5	K00558	DNMT1, dcm; DNA (cytosine-5)-methyltransferase 1 [EC:2.1.1.37]	Amino acid metabolism
CHN_JS_DC_5266459_11	K06920	queC; 7-cyano-7-deazaguanine synthase [EC:6.3.4.20]	Metabolism of cofactors and vitamins
CHN_JS_DC_5266459_73	K10026	queE; 7-carboxy-7-deazaguanine synthase [EC:4.3.99.3]	Metabolism of cofactors and vitamins
CHN_JS_DC_5266459_74	K01737	queD, ptpS, PTS; 6-pyruvoyltetrahydropterin/6-carboxytetrahydropterin synthase [EC:4.2.3.12 4.1.2.50]	Metabolism of cofactors and vitamins
CHN_JS_DC_5270713||full_1_3	K00558	DNMT1, dcm; DNA (cytosine-5)-methyltransferase 1 [EC:2.1.1.37]	Amino acid metabolism
CHN_JS_DC_5286089||full_1	K00558	DNMT1, dcm; DNA (cytosine-5)-methyltransferase 1 [EC:2.1.1.37]	Amino acid metabolism
CHN_JS_DC_5297156||full_1	K00558	DNMT1, dcm; DNA (cytosine-5)-methyltransferase 1 [EC:2.1.1.37]	Amino acid metabolism
CHN_JS_DC_530479||full_3	K00558	DNMT1, dcm; DNA (cytosine-5)-methyltransferase 1 [EC:2.1.1.37]	Amino acid metabolism
CHN_JS_DC_531758_4	K00558	DNMT1, dcm; DNA (cytosine-5)-methyltransferase 1 [EC:2.1.1.37]	Amino acid metabolism
CHN_JS_DC_5356148||0_partial_18	K15634	gpmB; probable phosphoglycerate mutase [EC:5.4.2.12]	Amino acid metabolism, Carbohydrate metabolism, Energy metabolism
CHN_JS_DC_5430203_19	K21302	sapM; phosphatidylinositol-3-phosphatase [EC:3.1.3.64]	Carbohydrate metabolism
CHN_JS_DC_5456746_12	K00558	DNMT1, dcm; DNA (cytosine-5)-methyltransferase 1 [EC:2.1.1.37]	Amino acid metabolism
CHN_JS_DC_5504101_9	K03462	NAMPT; nicotinamide phosphoribosyltransferase [EC:2.4.2.12]	Metabolism of cofactors and vitamins
CHN_JS_DC_5533986_2	K00390	cysH; phosphoadenosine phosphosulfate reductase [EC:1.8.4.8 1.8.4.10]	Energy metabolism
CHN_JS_DC_5534342_13	K01933	purM; phosphoribosylformylglycinamidine cyclo-ligase [EC:6.3.3.1]	Nucleotide metabolism
CHN_JS_DC_5570707||full_4	K22227	ahbD; heme synthase	Metabolism of cofactors and vitamins
CHN_JS_DC_5570707||full_5	K08679	E5.1.3.6; UDP-glucuronate 4-epimerase [EC:5.1.3.6]	Carbohydrate metabolism
CHN_JS_DC_5570707||full_6	K01953	asnB, ASNS; asparagine synthase (glutamine-hydrolysing) [EC:6.3.5.4]	Nucleotide metabolism
CHN_JS_DC_5582||full_4	K04487	iscS, NFS1; cysteine desulfurase [EC:2.8.1.7]	Metabolism of cofactors and vitamins
CHN_JS_DC_5586975_104	K06211	nadR; HTH-type transcriptional regulator, transcriptional repressor of NAD biosynthesis genes [EC:2.7.7.1 2.7.1.22]	Metabolism of cofactors and vitamins
CHN_JS_DC_5586975_17	K01885	EARS, gltX; glutamyl-tRNA synthetase [EC:6.1.1.17]	Metabolism of cofactors and vitamins
CHN_JS_DC_5586975_25	K01950	E6.3.5.1, NADSYN1, QNS1, nadE; NAD+ synthase (glutamine-hydrolysing) [EC:6.3.5.1]	Metabolism of cofactors and vitamins
CHN_JS_DC_5586975_3	K22391	E3.5.4.16; GTP cyclohydrolase I [EC:3.5.4.16]	Metabolism of cofactors and vitamins
CHN_JS_DC_5586975_8	K00763	pncB, NAPRT1; nicotinate phosphoribosyltransferase [EC:6.3.4.21]	Metabolism of cofactors and vitamins
CHN_JS_DC_5587974_12	K01711	gmd, GMDS; GDPmannose 4,6-dehydratase [EC:4.2.1.47]	Carbohydrate metabolism
CHN_JS_DC_5591322||full_2	K00558	DNMT1, dcm; DNA (cytosine-5)-methyltransferase 1 [EC:2.1.1.37]	Amino acid metabolism
CHN_JS_DC_5597365_16	K00558	DNMT1, dcm; DNA (cytosine-5)-methyltransferase 1 [EC:2.1.1.37]	Amino acid metabolism
CHN_JS_DC_560283_3	K17398	DNMT3A; DNA (cytosine-5)-methyltransferase 3A [EC:2.1.1.37]	Amino acid metabolism
CHN_JS_DC_5605037||full_20	K00558	DNMT1, dcm; DNA (cytosine-5)-methyltransferase 1 [EC:2.1.1.37]	Amino acid metabolism
CHN_JS_DC_5631974_5	K13522	K13522, nadM; bifunctional NMN adenylyltransferase/nudix hydrolase [EC:2.7.7.1 3.6.1.-]	Metabolism of cofactors and vitamins
CHN_JS_DC_5634042_16	K00012	UGDH, ugd; UDPglucose 6-dehydrogenase [EC:1.1.1.22]	Carbohydrate metabolism
CHN_JS_DC_5684304||full_1	K12452	ascC, ddhC, rfbH; CDP-4-dehydro-6-deoxyglucose reductase, E1 [EC:1.17.1.1]	Carbohydrate metabolism
CHN_JS_DC_5684304||full_2	K02377	TSTA3, fcl; GDP-L-fucose synthase [EC:1.1.1.271]	Carbohydrate metabolism
CHN_JS_DC_5684304||full_20	K01784	galE, GALE; UDP-glucose 4-epimerase [EC:5.1.3.2]	Carbohydrate metabolism
CHN_JS_DC_5684304||full_21	K16011	algA, xanB, rfbA, wbpW, pslB; mannose-1-phosphate guanylyltransferase / mannose-6-phosphate isomerase [EC:2.7.7.13 5.3.1.8]	Carbohydrate metabolism
CHN_JS_DC_5684304||full_22	K01711	gmd, GMDS; GDPmannose 4,6-dehydratase [EC:4.2.1.47]	Carbohydrate metabolism
CHN_JS_DC_5684304||full_23	K02377	TSTA3, fcl; GDP-L-fucose synthase [EC:1.1.1.271]	Carbohydrate metabolism
CHN_JS_DC_5684304||full_27	K01710	E4.2.1.46, rfbB, rffG; dTDP-glucose 4,6-dehydratase [EC:4.2.1.46]	Metabolism of terpenoids and polyketides, Biosynthesis of other secondary metabolites
CHN_JS_DC_569197||full_1	K01953	asnB, ASNS; asparagine synthase (glutamine-hydrolysing) [EC:6.3.5.4]	Nucleotide metabolism
CHN_JS_DC_569197||full_4	K01784	galE, GALE; UDP-glucose 4-epimerase [EC:5.1.3.2]	Carbohydrate metabolism
CHN_JS_DC_5712896_4	K01710	E4.2.1.46, rfbB, rffG; dTDP-glucose 4,6-dehydratase [EC:4.2.1.46]	Metabolism of terpenoids and polyketides, Biosynthesis of other secondary metabolites
CHN_JS_DC_5712896_5	K16437	evaC; methylation protein EvaC	Metabolism of terpenoids and polyketides
CHN_JS_DC_5712896_6	K00067	rfbD, rmlD; dTDP-4-dehydrorhamnose reductase [EC:1.1.1.133]	Metabolism of terpenoids and polyketides, Biosynthesis of other secondary metabolites
CHN_JS_DC_5716794_5	K01127	GPLD1; glycosylphosphatidylinositol phospholipase D [EC:3.1.4.50]	Glycan biosynthesis and metabolism
CHN_JS_DC_5749982_4	K00737	MGAT3; beta-1,4-mannosyl-glycoprotein beta-1,4-N-acetylglucosaminyltransferase [EC:2.4.1.144]	Glycan biosynthesis and metabolism
CHN_JS_DC_5791233_9	K00558	DNMT1, dcm; DNA (cytosine-5)-methyltransferase 1 [EC:2.1.1.37]	Amino acid metabolism
CHN_JS_DC_582798_7	K03183	ubiE; demethylmenaquinone methyltransferase / 2-methoxy-6-polyprenyl-1,4-benzoquinol methylase [EC:2.1.1.163 2.1.1.201]	Metabolism of cofactors and vitamins
CHN_JS_DC_5835435_2	K00558	DNMT1, dcm; DNA (cytosine-5)-methyltransferase 1 [EC:2.1.1.37]	Amino acid metabolism
CHN_JS_DC_5842182||full_9	K22994	pelX; pectate disaccharide-lyase [EC:4.2.2.9]	Carbohydrate metabolism
CHN_JS_DC_587070||full_9	K00067	rfbD, rmlD; dTDP-4-dehydrorhamnose reductase [EC:1.1.1.133]	Metabolism of terpenoids and polyketides, Biosynthesis of other secondary metabolites
CHN_JS_DC_5878540_8	K13010	per, rfbE; perosamine synthetase [EC:2.6.1.102]	Carbohydrate metabolism
CHN_JS_DC_5909831||full_4	K00568	ubiG; 2-polyprenyl-6-hydroxyphenyl methylase / 3-demethylubiquinone-9 3-methyltransferase [EC:2.1.1.222 2.1.1.64]	Metabolism of cofactors and vitamins
CHN_JS_DC_5939041_3	K00558	DNMT1, dcm; DNA (cytosine-5)-methyltransferase 1 [EC:2.1.1.37]	Amino acid metabolism
CHN_JS_DC_5946485||full_5	K02078	acpP; acyl carrier protein	Biosynthesis of other secondary metabolites
CHN_JS_DC_5956902_3	K17398	DNMT3A; DNA (cytosine-5)-methyltransferase 3A [EC:2.1.1.37]	Amino acid metabolism
CHN_JS_DC_5960005_9	K01560	E3.8.1.2; 2-haloacid dehalogenase [EC:3.8.1.2]	Xenobiotics biodegradation and metabolism
CHN_JS_DC_599958_1	K11717	sufS; cysteine desulfurase / selenocysteine lyase [EC:2.8.1.7 4.4.1.16]	Metabolism of other amino acids
CHN_JS_DC_6016957_7	K09882	cobS; cobaltochelatase CobS [EC:6.6.1.2]	Metabolism of cofactors and vitamins
CHN_JS_DC_6046290||full_6	K00558	DNMT1, dcm; DNA (cytosine-5)-methyltransferase 1 [EC:2.1.1.37]	Amino acid metabolism
CHN_JS_DC_605324_2	K00012	UGDH, ugd; UDPglucose 6-dehydrogenase [EC:1.1.1.22]	Carbohydrate metabolism
CHN_JS_DC_6058103_13	K01945	purD; phosphoribosylamine---glycine ligase [EC:6.3.4.13]	Nucleotide metabolism
CHN_JS_DC_6062568_7	K00558	DNMT1, dcm; DNA (cytosine-5)-methyltransferase 1 [EC:2.1.1.37]	Amino acid metabolism
CHN_JS_DC_611594_12	K01620	ltaE; threonine aldolase [EC:4.1.2.48]	Amino acid metabolism
CHN_JS_DC_611594_20	K01784	galE, GALE; UDP-glucose 4-epimerase [EC:5.1.3.2]	Carbohydrate metabolism
CHN_JS_DC_6137105||full_8	K00558	DNMT1, dcm; DNA (cytosine-5)-methyltransferase 1 [EC:2.1.1.37]	Amino acid metabolism
CHN_JS_DC_6137127_50	K00558	DNMT1, dcm; DNA (cytosine-5)-methyltransferase 1 [EC:2.1.1.37]	Amino acid metabolism
CHN_JS_DC_6137167||full_25	K13010	per, rfbE; perosamine synthetase [EC:2.6.1.102]	Carbohydrate metabolism
CHN_JS_DC_6137167||full_33	K01710	E4.2.1.46, rfbB, rffG; dTDP-glucose 4,6-dehydratase [EC:4.2.1.46]	Metabolism of terpenoids and polyketides, Biosynthesis of other secondary metabolites
CHN_JS_DC_6137277_27	K09882	cobS; cobaltochelatase CobS [EC:6.6.1.2]	Metabolism of cofactors and vitamins
CHN_JS_DC_6137461||full_54	K06920	queC; 7-cyano-7-deazaguanine synthase [EC:6.3.4.20]	Metabolism of cofactors and vitamins
CHN_JS_DC_6137461||full_56	K10026	queE; 7-carboxy-7-deazaguanine synthase [EC:4.3.99.3]	Metabolism of cofactors and vitamins
CHN_JS_DC_6137461||full_57	K01737	queD, ptpS, PTS; 6-pyruvoyltetrahydropterin/6-carboxytetrahydropterin synthase [EC:4.2.3.12 4.1.2.50]	Metabolism of cofactors and vitamins
CHN_JS_DC_623048_6	K00558	DNMT1, dcm; DNA (cytosine-5)-methyltransferase 1 [EC:2.1.1.37]	Amino acid metabolism
CHN_JS_DC_627_8	K01458	hutG; N-formylglutamate deformylase [EC:3.5.1.68]	Carbohydrate metabolism, Amino acid metabolism
CHN_JS_DC_643318||full_1_22	K10026	queE; 7-carboxy-7-deazaguanine synthase [EC:4.3.99.3]	Metabolism of cofactors and vitamins
CHN_JS_DC_643318||full_1_23	K06920	queC; 7-cyano-7-deazaguanine synthase [EC:6.3.4.20]	Metabolism of cofactors and vitamins
CHN_JS_DC_643318||full_1_24	K01495	GCH1, folE; GTP cyclohydrolase IA [EC:3.5.4.16]	Metabolism of cofactors and vitamins
CHN_JS_DC_647163_93	K00820	glmS, GFPT; glutamine---fructose-6-phosphate transaminase (isomerizing) [EC:2.6.1.16]	Carbohydrate metabolism, Amino acid metabolism
CHN_JS_DC_648288_116	K00737	MGAT3; beta-1,4-mannosyl-glycoprotein beta-1,4-N-acetylglucosaminyltransferase [EC:2.4.1.144]	Glycan biosynthesis and metabolism
CHN_JS_DC_651834_6	K12452	ascC, ddhC, rfbH; CDP-4-dehydro-6-deoxyglucose reductase, E1 [EC:1.17.1.1]	Carbohydrate metabolism
CHN_JS_DC_675842_3	K09883	cobT; cobaltochelatase CobT [EC:6.6.1.2]	Metabolism of cofactors and vitamins
CHN_JS_DC_675842_5	K09882	cobS; cobaltochelatase CobS [EC:6.6.1.2]	Metabolism of cofactors and vitamins
CHN_JS_DC_675948||full_3	K01737	queD, ptpS, PTS; 6-pyruvoyltetrahydropterin/6-carboxytetrahydropterin synthase [EC:4.2.3.12 4.1.2.50]	Metabolism of cofactors and vitamins
CHN_JS_DC_675948||full_4	K01495	GCH1, folE; GTP cyclohydrolase IA [EC:3.5.4.16]	Metabolism of cofactors and vitamins
CHN_JS_DC_687852_3	K00677	lpxA; UDP-N-acetylglucosamine acyltransferase [EC:2.3.1.129]	Glycan biosynthesis and metabolism
CHN_JS_DC_687852_4	K01953	asnB, ASNS; asparagine synthase (glutamine-hydrolysing) [EC:6.3.5.4]	Nucleotide metabolism
CHN_JS_DC_729655_fragment_3_1	K02078	acpP; acyl carrier protein	Biosynthesis of other secondary metabolites
CHN_JS_DC_729655_fragment_3_10	K01790	rfbC, rmlC; dTDP-4-dehydrorhamnose 3,5-epimerase [EC:5.1.3.13]	Metabolism of terpenoids and polyketides, Biosynthesis of other secondary metabolites
CHN_JS_DC_729655_fragment_3_11	K00067	rfbD, rmlD; dTDP-4-dehydrorhamnose reductase [EC:1.1.1.133]	Metabolism of terpenoids and polyketides, Biosynthesis of other secondary metabolites
CHN_JS_DC_729655_fragment_3_3	K01658	trpG; anthranilate synthase component II [EC:4.1.3.27]	Amino acid metabolism, Biosynthesis of other secondary metabolites
CHN_JS_DC_729655_fragment_3_9	K00973	E2.7.7.24, rfbA, rffH; glucose-1-phosphate thymidylyltransferase [EC:2.7.7.24]	Metabolism of terpenoids and polyketides, Biosynthesis of other secondary metabolites
CHN_JS_DC_730525_6	K00012	UGDH, ugd; UDPglucose 6-dehydrogenase [EC:1.1.1.22]	Carbohydrate metabolism
CHN_JS_DC_730525_7	K01784	galE, GALE; UDP-glucose 4-epimerase [EC:5.1.3.2]	Carbohydrate metabolism
CHN_JS_DC_744191_5	K00390	cysH; phosphoadenosine phosphosulfate reductase [EC:1.8.4.8 1.8.4.10]	Energy metabolism
CHN_JS_DC_758965||full_3	K01945	purD; phosphoribosylamine---glycine ligase [EC:6.3.4.13]	Nucleotide metabolism
CHN_JS_DC_759456||full_2	K09474	phoN; acid phosphatase (class A) [EC:3.1.3.2]	Metabolism of cofactors and vitamins
CHN_JS_DC_759456||full_4	K11175	purN; phosphoribosylglycinamide formyltransferase 1 [EC:2.1.2.2]	Nucleotide metabolism, Metabolism of cofactors and vitamins
CHN_JS_DC_759456||full_9	K11381	bkdA; 2-oxoisovalerate dehydrogenase E1 component [EC:1.2.4.4]	Carbohydrate metabolism, Amino acid metabolism
CHN_JS_DC_808246_7	K17398	DNMT3A; DNA (cytosine-5)-methyltransferase 3A [EC:2.1.1.37]	Amino acid metabolism
CHN_JS_DC_819180_11	K00568	ubiG; 2-polyprenyl-6-hydroxyphenyl methylase / 3-demethylubiquinone-9 3-methyltransferase [EC:2.1.1.222 2.1.1.64]	Metabolism of cofactors and vitamins
CHN_JS_DC_819180_12	K22227	ahbD; heme synthase	Metabolism of cofactors and vitamins
CHN_JS_DC_832627||full_9	K00627	DLAT, aceF, pdhC; pyruvate dehydrogenase E2 component (dihydrolipoamide acetyltransferase) [EC:2.3.1.12]	Carbohydrate metabolism
CHN_JS_DC_834681_3	K00287	DHFR, folA; dihydrofolate reductase [EC:1.5.1.3]	Metabolism of cofactors and vitamins
CHN_JS_DC_856098_2	K00558	DNMT1, dcm; DNA (cytosine-5)-methyltransferase 1 [EC:2.1.1.37]	Amino acid metabolism
CHN_JS_DC_870441_4	K00558	DNMT1, dcm; DNA (cytosine-5)-methyltransferase 1 [EC:2.1.1.37]	Amino acid metabolism
CHN_JS_DC_887508_24	K00798	MMAB, pduO; cob(I)alamin adenosyltransferase [EC:2.5.1.17]	Metabolism of cofactors and vitamins
CHN_JS_DC_894893_19	K08256	pimA; phosphatidyl-myo-inositol alpha-mannosyltransferase [EC:2.4.1.345]	Glycan biosynthesis and metabolism
CHN_JS_DC_894893_20	K01784	galE, GALE; UDP-glucose 4-epimerase [EC:5.1.3.2]	Carbohydrate metabolism
CHN_JS_DC_900011_5	K03183	ubiE; demethylmenaquinone methyltransferase / 2-methoxy-6-polyprenyl-1,4-benzoquinol methylase [EC:2.1.1.163 2.1.1.201]	Metabolism of cofactors and vitamins
CHN_JS_DC_902325_23	K00558	DNMT1, dcm; DNA (cytosine-5)-methyltransferase 1 [EC:2.1.1.37]	Amino acid metabolism
CHN_JS_DC_902325_46	K01784	galE, GALE; UDP-glucose 4-epimerase [EC:5.1.3.2]	Carbohydrate metabolism
CHN_JS_DC_902325_59	K02377	TSTA3, fcl; GDP-L-fucose synthase [EC:1.1.1.271]	Carbohydrate metabolism
CHN_JS_DC_902325_62	K12452	ascC, ddhC, rfbH; CDP-4-dehydro-6-deoxyglucose reductase, E1 [EC:1.17.1.1]	Carbohydrate metabolism
CHN_JS_DC_923409_2	K00820	glmS, GFPT; glutamine---fructose-6-phosphate transaminase (isomerizing) [EC:2.6.1.16]	Carbohydrate metabolism, Amino acid metabolism
CHN_JS_DJQ_1069397_1	K06920	queC; 7-cyano-7-deazaguanine synthase [EC:6.3.4.20]	Metabolism of cofactors and vitamins
CHN_JS_DJQ_1075815_4	K04034	bchE; anaerobic magnesium-protoporphyrin IX monomethyl ester cyclase [EC:1.21.98.3]	Metabolism of cofactors and vitamins
CHN_JS_DJQ_1097306_12	K00558	DNMT1, dcm; DNA (cytosine-5)-methyltransferase 1 [EC:2.1.1.37]	Amino acid metabolism
CHN_JS_DJQ_1124610||full_31	K20844	abf1; non-reducing end alpha-L-arabinofuranosidase [EC:3.2.1.55]	Carbohydrate metabolism
CHN_JS_DJQ_116449_14	K07260	vanY; zinc D-Ala-D-Ala carboxypeptidase [EC:3.4.17.14]	Glycan biosynthesis and metabolism
CHN_JS_DJQ_1241857||full_4	K00558	DNMT1, dcm; DNA (cytosine-5)-methyltransferase 1 [EC:2.1.1.37]	Amino acid metabolism
CHN_JS_DJQ_1363143_14	K01795	algG; mannuronan 5-epimerase [EC:5.1.3.37]	Carbohydrate metabolism
CHN_JS_DJQ_1363143_4	K13522	K13522, nadM; bifunctional NMN adenylyltransferase/nudix hydrolase [EC:2.7.7.1 3.6.1.-]	Metabolism of cofactors and vitamins
CHN_JS_DJQ_1363143_5	K03462	NAMPT; nicotinamide phosphoribosyltransferase [EC:2.4.2.12]	Metabolism of cofactors and vitamins
CHN_JS_DJQ_1375785_4	K00012	UGDH, ugd; UDPglucose 6-dehydrogenase [EC:1.1.1.22]	Carbohydrate metabolism
CHN_JS_DJQ_1376652_8	K01784	galE, GALE; UDP-glucose 4-epimerase [EC:5.1.3.2]	Carbohydrate metabolism
CHN_JS_DJQ_1376652_9	K00568	ubiG; 2-polyprenyl-6-hydroxyphenyl methylase / 3-demethylubiquinone-9 3-methyltransferase [EC:2.1.1.222 2.1.1.64]	Metabolism of cofactors and vitamins
CHN_JS_DJQ_1413099_6	K01495	GCH1, folE; GTP cyclohydrolase IA [EC:3.5.4.16]	Metabolism of cofactors and vitamins
CHN_JS_DJQ_1413099_8	K10026	queE; 7-carboxy-7-deazaguanine synthase [EC:4.3.99.3]	Metabolism of cofactors and vitamins
CHN_JS_DJQ_1413099_9	K01737	queD, ptpS, PTS; 6-pyruvoyltetrahydropterin/6-carboxytetrahydropterin synthase [EC:4.2.3.12 4.1.2.50]	Metabolism of cofactors and vitamins
CHN_JS_DJQ_1460792||full_1	K00315	DMGDH; dimethylglycine dehydrogenase [EC:1.5.8.4]	Amino acid metabolism
CHN_JS_DJQ_1460792||full_2	K01652	E2.2.1.6L, ilvB, ilvG, ilvI; acetolactate synthase I/II/III large subunit [EC:2.2.1.6]	Carbohydrate metabolism, Amino acid metabolism, Metabolism of cofactors and vitamins
CHN_JS_DJQ_1477905_1	K00721	DPM1; dolichol-phosphate mannosyltransferase [EC:2.4.1.83]	Glycan biosynthesis and metabolism
CHN_JS_DJQ_1535975_10	K00764	purF, PPAT; amidophosphoribosyltransferase [EC:2.4.2.14]	Nucleotide metabolism
CHN_JS_DJQ_1621079||full_6	K01737	queD, ptpS, PTS; 6-pyruvoyltetrahydropterin/6-carboxytetrahydropterin synthase [EC:4.2.3.12 4.1.2.50]	Metabolism of cofactors and vitamins
CHN_JS_DJQ_1621613||full_5	K00558	DNMT1, dcm; DNA (cytosine-5)-methyltransferase 1 [EC:2.1.1.37]	Amino acid metabolism
CHN_JS_DJQ_1634114_4	K02843	waaF, rfaF; heptosyltransferase II [EC:2.4.-.-]	Glycan biosynthesis and metabolism
CHN_JS_DJQ_1634114_5	K01784	galE, GALE; UDP-glucose 4-epimerase [EC:5.1.3.2]	Carbohydrate metabolism
CHN_JS_DJQ_1727680_15	K01495	GCH1, folE; GTP cyclohydrolase IA [EC:3.5.4.16]	Metabolism of cofactors and vitamins
CHN_JS_DJQ_1727680_17	K10026	queE; 7-carboxy-7-deazaguanine synthase [EC:4.3.99.3]	Metabolism of cofactors and vitamins
CHN_JS_DJQ_1727680_7	K00472	P4HA; prolyl 4-hydroxylase [EC:1.14.11.2]	Amino acid metabolism
CHN_JS_DJQ_1795371||full_72	K00558	DNMT1, dcm; DNA (cytosine-5)-methyltransferase 1 [EC:2.1.1.37]	Amino acid metabolism
CHN_JS_DJQ_1836369_33	K01495	GCH1, folE; GTP cyclohydrolase IA [EC:3.5.4.16]	Metabolism of cofactors and vitamins
CHN_JS_DJQ_1836369_34	K10026	queE; 7-carboxy-7-deazaguanine synthase [EC:4.3.99.3]	Metabolism of cofactors and vitamins
CHN_JS_DJQ_1836369_36	K06920	queC; 7-cyano-7-deazaguanine synthase [EC:6.3.4.20]	Metabolism of cofactors and vitamins
CHN_JS_DJQ_1836369_37	K09457	queF; 7-cyano-7-deazaguanine reductase [EC:1.7.1.13]	Metabolism of cofactors and vitamins
CHN_JS_DJQ_1862050_5	K20170	nicA1; nicotine oxidoreductase [EC:1.5.3.-]	Metabolism of cofactors and vitamins
CHN_JS_DJQ_1993461||full_26	K19645	dfrB, dfr2; dihydrofolate reductase (trimethoprim resistance protein) [EC:1.5.1.3]	Metabolism of cofactors and vitamins
CHN_JS_DJQ_1993461||full_37	K00558	DNMT1, dcm; DNA (cytosine-5)-methyltransferase 1 [EC:2.1.1.37]	Amino acid metabolism
CHN_JS_DJQ_2032705_4	K00709	ABO; histo-blood group ABO system transferase [EC:2.4.1.40 2.4.1.37]	Glycan biosynthesis and metabolism
CHN_JS_DJQ_2046938||full_2	K02843	waaF, rfaF; heptosyltransferase II [EC:2.4.-.-]	Glycan biosynthesis and metabolism
CHN_JS_DJQ_2167515||full_4	K06131	clsA_B; cardiolipin synthase A/B [EC:2.7.8.-]	Lipid metabolism
CHN_JS_DJQ_223511_14	K02843	waaF, rfaF; heptosyltransferase II [EC:2.4.-.-]	Glycan biosynthesis and metabolism
CHN_JS_DJQ_2332946||full_10	K00558	DNMT1, dcm; DNA (cytosine-5)-methyltransferase 1 [EC:2.1.1.37]	Amino acid metabolism
CHN_JS_DJQ_233894||full_13	K00568	ubiG; 2-polyprenyl-6-hydroxyphenyl methylase / 3-demethylubiquinone-9 3-methyltransferase [EC:2.1.1.222 2.1.1.64]	Metabolism of cofactors and vitamins
CHN_JS_DJQ_294560||full_14	K00558	DNMT1, dcm; DNA (cytosine-5)-methyltransferase 1 [EC:2.1.1.37]	Amino acid metabolism
CHN_JS_DJQ_294560||full_2	K19645	dfrB, dfr2; dihydrofolate reductase (trimethoprim resistance protein) [EC:1.5.1.3]	Metabolism of cofactors and vitamins
CHN_JS_DJQ_327940||full_2	K00859	coaE; dephospho-CoA kinase [EC:2.7.1.24]	Metabolism of cofactors and vitamins
CHN_JS_DJQ_327940||full_3	K00954	E2.7.7.3A, coaD, kdtB; pantetheine-phosphate adenylyltransferase [EC:2.7.7.3]	Metabolism of cofactors and vitamins
CHN_JS_DJQ_400054||full_45	K06920	queC; 7-cyano-7-deazaguanine synthase [EC:6.3.4.20]	Metabolism of cofactors and vitamins
CHN_JS_DJQ_400054||full_48	K01495	GCH1, folE; GTP cyclohydrolase IA [EC:3.5.4.16]	Metabolism of cofactors and vitamins
CHN_JS_DJQ_400054||full_49	K09457	queF; 7-cyano-7-deazaguanine reductase [EC:1.7.1.13]	Metabolism of cofactors and vitamins
CHN_JS_DJQ_400054||full_71	K10026	queE; 7-carboxy-7-deazaguanine synthase [EC:4.3.99.3]	Metabolism of cofactors and vitamins
CHN_JS_DJQ_439599||full_17	K00568	ubiG; 2-polyprenyl-6-hydroxyphenyl methylase / 3-demethylubiquinone-9 3-methyltransferase [EC:2.1.1.222 2.1.1.64]	Metabolism of cofactors and vitamins
CHN_JS_DJQ_464259||full_8	K00558	DNMT1, dcm; DNA (cytosine-5)-methyltransferase 1 [EC:2.1.1.37]	Amino acid metabolism
CHN_JS_DJQ_496021_10	K00820	glmS, GFPT; glutamine---fructose-6-phosphate transaminase (isomerizing) [EC:2.6.1.16]	Carbohydrate metabolism, Amino acid metabolism
CHN_JS_DJQ_502405||full_27	K00860	cysC; adenylylsulfate kinase [EC:2.7.1.25]	Energy metabolism, Nucleotide metabolism
CHN_JS_DJQ_518338_4	K05714	mhpC; 2-hydroxy-6-oxonona-2,4-dienedioate hydrolase [EC:3.7.1.14]	Amino acid metabolism
CHN_JS_DJQ_586014_4	K00558	DNMT1, dcm; DNA (cytosine-5)-methyltransferase 1 [EC:2.1.1.37]	Amino acid metabolism
CHN_JS_DJQ_619505||full_37	K03273	gmhB; D-glycero-D-manno-heptose 1,7-bisphosphate phosphatase [EC:3.1.3.82 3.1.3.83]	Glycan biosynthesis and metabolism
CHN_JS_DJQ_620027_2	K22227	ahbD; heme synthase	Metabolism of cofactors and vitamins
CHN_JS_DJQ_620027_24	K00287	DHFR, folA; dihydrofolate reductase [EC:1.5.1.3]	Metabolism of cofactors and vitamins
CHN_JS_DJQ_675008_2	K03274	gmhD, rfaD; ADP-L-glycero-D-manno-heptose 6-epimerase [EC:5.1.3.20]	Glycan biosynthesis and metabolism
CHN_JS_DJQ_685071_13	K00558	DNMT1, dcm; DNA (cytosine-5)-methyltransferase 1 [EC:2.1.1.37]	Amino acid metabolism
CHN_JS_DJQ_716855_7	K00737	MGAT3; beta-1,4-mannosyl-glycoprotein beta-1,4-N-acetylglucosaminyltransferase [EC:2.4.1.144]	Glycan biosynthesis and metabolism
CHN_JS_DJQ_817722_23	K01710	E4.2.1.46, rfbB, rffG; dTDP-glucose 4,6-dehydratase [EC:4.2.1.46]	Metabolism of terpenoids and polyketides, Biosynthesis of other secondary metabolites
CHN_JS_DJQ_817722_26	K13010	per, rfbE; perosamine synthetase [EC:2.6.1.102]	Carbohydrate metabolism
CHN_JS_DJQ_965396||full_7	K00789	metK; S-adenosylmethionine synthetase [EC:2.5.1.6]	Amino acid metabolism
CHN_JS_DJQ_981936||full_3	K00789	metK; S-adenosylmethionine synthetase [EC:2.5.1.6]	Amino acid metabolism
CHN_JS_JXZ_1018317||full_1	K07160	pxpA; 5-oxoprolinase (ATP-hydrolysing) subunit A [EC:3.5.2.9]	Metabolism of other amino acids
CHN_JS_JXZ_1018317||full_13	K00558	DNMT1, dcm; DNA (cytosine-5)-methyltransferase 1 [EC:2.1.1.37]	Amino acid metabolism
CHN_JS_JXZ_1026657||full_4	K00558	DNMT1, dcm; DNA (cytosine-5)-methyltransferase 1 [EC:2.1.1.37]	Amino acid metabolism
CHN_JS_JXZ_1063077_9	K22227	ahbD; heme synthase	Metabolism of cofactors and vitamins
CHN_JS_JXZ_1068972||full_2	K03148	thiF; sulfur carrier protein ThiS adenylyltransferase [EC:2.7.7.73]	Metabolism of cofactors and vitamins
CHN_JS_JXZ_1092108||full_1_3	K01710	E4.2.1.46, rfbB, rffG; dTDP-glucose 4,6-dehydratase [EC:4.2.1.46]	Metabolism of terpenoids and polyketides, Biosynthesis of other secondary metabolites
CHN_JS_JXZ_1105840||full_9	K00558	DNMT1, dcm; DNA (cytosine-5)-methyltransferase 1 [EC:2.1.1.37]	Amino acid metabolism
CHN_JS_JXZ_1114677_1_4	K13522	K13522, nadM; bifunctional NMN adenylyltransferase/nudix hydrolase [EC:2.7.7.1 3.6.1.-]	Metabolism of cofactors and vitamins
CHN_JS_JXZ_1120235_8	K00820	glmS, GFPT; glutamine---fructose-6-phosphate transaminase (isomerizing) [EC:2.6.1.16]	Carbohydrate metabolism, Amino acid metabolism
CHN_JS_JXZ_1168527||full_38	K00558	DNMT1, dcm; DNA (cytosine-5)-methyltransferase 1 [EC:2.1.1.37]	Amino acid metabolism
CHN_JS_JXZ_1171779_9	K00568	ubiG; 2-polyprenyl-6-hydroxyphenyl methylase / 3-demethylubiquinone-9 3-methyltransferase [EC:2.1.1.222 2.1.1.64]	Metabolism of cofactors and vitamins
CHN_JS_JXZ_1182978_6	K00558	DNMT1, dcm; DNA (cytosine-5)-methyltransferase 1 [EC:2.1.1.37]	Amino acid metabolism
CHN_JS_JXZ_1221060_18	K13010	per, rfbE; perosamine synthetase [EC:2.6.1.102]	Carbohydrate metabolism
CHN_JS_JXZ_1226577||full_6	K00558	DNMT1, dcm; DNA (cytosine-5)-methyltransferase 1 [EC:2.1.1.37]	Amino acid metabolism
CHN_JS_JXZ_1233749_24	K00821	argD; acetylornithine/N-succinyldiaminopimelate aminotransferase [EC:2.6.1.11 2.6.1.17]	Amino acid metabolism
CHN_JS_JXZ_1236883_14	K03275	waaO, rfaI; UDP-glucose:(glucosyl)LPS alpha-1,3-glucosyltransferase [EC:2.4.1.-]	Glycan biosynthesis and metabolism
CHN_JS_JXZ_1267691||full_1_2	K00558	DNMT1, dcm; DNA (cytosine-5)-methyltransferase 1 [EC:2.1.1.37]	Amino acid metabolism
CHN_JS_JXZ_1288347_3	K06720	ectC; L-ectoine synthase [EC:4.2.1.108]	Amino acid metabolism
CHN_JS_JXZ_1295493||full_1	K04487	iscS, NFS1; cysteine desulfurase [EC:2.8.1.7]	Metabolism of cofactors and vitamins
CHN_JS_JXZ_1307292_33	K22227	ahbD; heme synthase	Metabolism of cofactors and vitamins
CHN_JS_JXZ_1308914_2	K22316	rhnA-cobC; ribonuclease H / adenosylcobalamin/alpha-ribazole phosphatase [EC:3.1.26.4 3.1.3.73]	Metabolism of cofactors and vitamins
CHN_JS_JXZ_132267_6	K01233	csn; chitosanase [EC:3.2.1.132]	Carbohydrate metabolism
CHN_JS_JXZ_1346785_8	K00677	lpxA; UDP-N-acetylglucosamine acyltransferase [EC:2.3.1.129]	Glycan biosynthesis and metabolism
CHN_JS_JXZ_1432987_6	K03639	moaA, CNX2; GTP 3',8-cyclase [EC:4.1.99.22]	Metabolism of cofactors and vitamins
CHN_JS_JXZ_1434637_12	K16870	wbbL; N-acetylglucosaminyl-diphospho-decaprenol L-rhamnosyltransferase [EC:2.4.1.289]	Glycan biosynthesis and metabolism
CHN_JS_JXZ_1434637_19	K14335	pimC; alpha-1,6-mannosyltransferase [EC:2.4.1.-]	Glycan biosynthesis and metabolism
CHN_JS_JXZ_1442552_5	K01939	purA, ADSS; adenylosuccinate synthase [EC:6.3.4.4]	Nucleotide metabolism, Amino acid metabolism
CHN_JS_JXZ_1485750_1	K06211	nadR; HTH-type transcriptional regulator, transcriptional repressor of NAD biosynthesis genes [EC:2.7.7.1 2.7.1.22]	Metabolism of cofactors and vitamins
CHN_JS_JXZ_1485750_6	K00432	gpx; glutathione peroxidase [EC:1.11.1.9]	Lipid metabolism
CHN_JS_JXZ_1500921_24	K09882	cobS; cobaltochelatase CobS [EC:6.6.1.2]	Metabolism of cofactors and vitamins
CHN_JS_JXZ_1501664_5	K00568	ubiG; 2-polyprenyl-6-hydroxyphenyl methylase / 3-demethylubiquinone-9 3-methyltransferase [EC:2.1.1.222 2.1.1.64]	Metabolism of cofactors and vitamins
CHN_JS_JXZ_1514208||full_6	K01854	glf; UDP-galactopyranose mutase [EC:5.4.99.9]	Carbohydrate metabolism
CHN_JS_JXZ_1525151||full_7	K00390	cysH; phosphoadenosine phosphosulfate reductase [EC:1.8.4.8 1.8.4.10]	Energy metabolism
CHN_JS_JXZ_1547921||full_3	K01784	galE, GALE; UDP-glucose 4-epimerase [EC:5.1.3.2]	Carbohydrate metabolism
CHN_JS_JXZ_1566790_37	K03462	NAMPT; nicotinamide phosphoribosyltransferase [EC:2.4.2.12]	Metabolism of cofactors and vitamins
CHN_JS_JXZ_1566790_38	K13522	K13522, nadM; bifunctional NMN adenylyltransferase/nudix hydrolase [EC:2.7.7.1 3.6.1.-]	Metabolism of cofactors and vitamins
CHN_JS_JXZ_1588691||full_11	K00558	DNMT1, dcm; DNA (cytosine-5)-methyltransferase 1 [EC:2.1.1.37]	Amino acid metabolism
CHN_JS_JXZ_1598411_2	K12349	ASAH2; neutral ceramidase [EC:3.5.1.23]	Lipid metabolism
CHN_JS_JXZ_1610556_2	K00616	E2.2.1.2, talA, talB; transaldolase [EC:2.2.1.2]	Carbohydrate metabolism
CHN_JS_JXZ_1610556_4	K01784	galE, GALE; UDP-glucose 4-epimerase [EC:5.1.3.2]	Carbohydrate metabolism
CHN_JS_JXZ_1627207_13	K00558	DNMT1, dcm; DNA (cytosine-5)-methyltransferase 1 [EC:2.1.1.37]	Amino acid metabolism
CHN_JS_JXZ_1635445_9	K00568	ubiG; 2-polyprenyl-6-hydroxyphenyl methylase / 3-demethylubiquinone-9 3-methyltransferase [EC:2.1.1.222 2.1.1.64]	Metabolism of cofactors and vitamins
CHN_JS_JXZ_1675731_15	K22994	pelX; pectate disaccharide-lyase [EC:4.2.2.9]	Carbohydrate metabolism
CHN_JS_JXZ_1704184_5	K00390	cysH; phosphoadenosine phosphosulfate reductase [EC:1.8.4.8 1.8.4.10]	Energy metabolism
CHN_JS_JXZ_1706474_4	K01939	purA, ADSS; adenylosuccinate synthase [EC:6.3.4.4]	Nucleotide metabolism, Amino acid metabolism
CHN_JS_JXZ_175365_50	K00558	DNMT1, dcm; DNA (cytosine-5)-methyltransferase 1 [EC:2.1.1.37]	Amino acid metabolism
CHN_JS_JXZ_1754874||full_2	K00558	DNMT1, dcm; DNA (cytosine-5)-methyltransferase 1 [EC:2.1.1.37]	Amino acid metabolism
CHN_JS_JXZ_1768852_3	K06167	phnP; phosphoribosyl 1,2-cyclic phosphate phosphodiesterase [EC:3.1.4.55]	Metabolism of other amino acids
CHN_JS_JXZ_1773594_6	K00059	fabG, OAR1; 3-oxoacyl-[acyl-carrier protein] reductase [EC:1.1.1.100]	Lipid metabolism, Metabolism of cofactors and vitamins, Biosynthesis of other secondary metabolites
CHN_JS_JXZ_1773594_9	K01711	gmd, GMDS; GDPmannose 4,6-dehydratase [EC:4.2.1.47]	Carbohydrate metabolism
CHN_JS_JXZ_178304_6	K16066	ydfG; 3-hydroxy acid dehydrogenase / malonic semialdehyde reductase [EC:1.1.1.381 1.1.1.-]	Nucleotide metabolism, Amino acid metabolism
CHN_JS_JXZ_1787930||full_5	K00677	lpxA; UDP-N-acetylglucosamine acyltransferase [EC:2.3.1.129]	Glycan biosynthesis and metabolism
CHN_JS_JXZ_18023||full_8	K13522	K13522, nadM; bifunctional NMN adenylyltransferase/nudix hydrolase [EC:2.7.7.1 3.6.1.-]	Metabolism of cofactors and vitamins
CHN_JS_JXZ_1815989_3	K00789	metK; S-adenosylmethionine synthetase [EC:2.5.1.6]	Amino acid metabolism
CHN_JS_JXZ_1863037||full_5	K00558	DNMT1, dcm; DNA (cytosine-5)-methyltransferase 1 [EC:2.1.1.37]	Amino acid metabolism
CHN_JS_JXZ_1874312_12	K00820	glmS, GFPT; glutamine---fructose-6-phosphate transaminase (isomerizing) [EC:2.6.1.16]	Carbohydrate metabolism, Amino acid metabolism
CHN_JS_JXZ_1874804_8	K00737	MGAT3; beta-1,4-mannosyl-glycoprotein beta-1,4-N-acetylglucosaminyltransferase [EC:2.4.1.144]	Glycan biosynthesis and metabolism
CHN_JS_JXZ_1874804_9	K16870	wbbL; N-acetylglucosaminyl-diphospho-decaprenol L-rhamnosyltransferase [EC:2.4.1.289]	Glycan biosynthesis and metabolism
CHN_JS_JXZ_1884170_8	K02843	waaF, rfaF; heptosyltransferase II [EC:2.4.-.-]	Glycan biosynthesis and metabolism
CHN_JS_JXZ_1893328_34	K09882	cobS; cobaltochelatase CobS [EC:6.6.1.2]	Metabolism of cofactors and vitamins
CHN_JS_JXZ_1893328_72	K12710	novU; C-methyltransferase [EC:2.1.1.-]	Metabolism of terpenoids and polyketides
CHN_JS_JXZ_1893328_78	K16011	algA, xanB, rfbA, wbpW, pslB; mannose-1-phosphate guanylyltransferase / mannose-6-phosphate isomerase [EC:2.7.7.13 5.3.1.8]	Carbohydrate metabolism
CHN_JS_JXZ_1893328_93	K13522	K13522, nadM; bifunctional NMN adenylyltransferase/nudix hydrolase [EC:2.7.7.1 3.6.1.-]	Metabolism of cofactors and vitamins
CHN_JS_JXZ_1950614||full_1	K17717	pld; phospholipase D [EC:3.1.4.4]	Lipid metabolism
CHN_JS_JXZ_1957317_6	K22994	pelX; pectate disaccharide-lyase [EC:4.2.2.9]	Carbohydrate metabolism
CHN_JS_JXZ_1965812_11	K01028	E2.8.3.5A, scoA; 3-oxoacid CoA-transferase subunit A [EC:2.8.3.5]	Carbohydrate metabolism, Lipid metabolism, Amino acid metabolism
CHN_JS_JXZ_1976443_8	K07260	vanY; zinc D-Ala-D-Ala carboxypeptidase [EC:3.4.17.14]	Glycan biosynthesis and metabolism
CHN_JS_JXZ_1988301||full_4	K02843	waaF, rfaF; heptosyltransferase II [EC:2.4.-.-]	Glycan biosynthesis and metabolism
CHN_JS_JXZ_2000304_5	K22227	ahbD; heme synthase	Metabolism of cofactors and vitamins
CHN_JS_JXZ_2006696_31	K16150	K16150; glycogen synthase [EC:2.4.1.11]	Carbohydrate metabolism
CHN_JS_JXZ_2010728||full_3	K00568	ubiG; 2-polyprenyl-6-hydroxyphenyl methylase / 3-demethylubiquinone-9 3-methyltransferase [EC:2.1.1.222 2.1.1.64]	Metabolism of cofactors and vitamins
CHN_JS_JXZ_2030972_8	K06167	phnP; phosphoribosyl 1,2-cyclic phosphate phosphodiesterase [EC:3.1.4.55]	Metabolism of other amino acids
CHN_JS_JXZ_2050886_3	K06949	rsgA, engC; ribosome biogenesis GTPase / thiamine phosphate phosphatase [EC:3.6.1.- 3.1.3.100]	Metabolism of cofactors and vitamins
CHN_JS_JXZ_2050886_6	K00432	gpx; glutathione peroxidase [EC:1.11.1.9]	Lipid metabolism
CHN_JS_JXZ_2052973||full_19	K00558	DNMT1, dcm; DNA (cytosine-5)-methyltransferase 1 [EC:2.1.1.37]	Amino acid metabolism
CHN_JS_JXZ_2065116_1	K02204	thrB2; homoserine kinase type II [EC:2.7.1.39]	Amino acid metabolism
CHN_JS_JXZ_2067825_20	K00983	neuA; N-acylneuraminate cytidylyltransferase [EC:2.7.7.43]	Carbohydrate metabolism
CHN_JS_JXZ_2082532_12	K02078	acpP; acyl carrier protein	Biosynthesis of other secondary metabolites
CHN_JS_JXZ_2124420_10	K07260	vanY; zinc D-Ala-D-Ala carboxypeptidase [EC:3.4.17.14]	Glycan biosynthesis and metabolism
CHN_JS_JXZ_2141756_3	K16150	K16150; glycogen synthase [EC:2.4.1.11]	Carbohydrate metabolism
CHN_JS_JXZ_2147394_20	K03148	thiF; sulfur carrier protein ThiS adenylyltransferase [EC:2.7.7.73]	Metabolism of cofactors and vitamins
CHN_JS_JXZ_2148967_14	K00472	P4HA; prolyl 4-hydroxylase [EC:1.14.11.2]	Amino acid metabolism
CHN_JS_JXZ_2148967_20	K01737	queD, ptpS, PTS; 6-pyruvoyltetrahydropterin/6-carboxytetrahydropterin synthase [EC:4.2.3.12 4.1.2.50]	Metabolism of cofactors and vitamins
CHN_JS_JXZ_2168736_1	K01885	EARS, gltX; glutamyl-tRNA synthetase [EC:6.1.1.17]	Metabolism of cofactors and vitamins
CHN_JS_JXZ_216995_6	K03462	NAMPT; nicotinamide phosphoribosyltransferase [EC:2.4.2.12]	Metabolism of cofactors and vitamins
CHN_JS_JXZ_2179082||full_42	K06920	queC; 7-cyano-7-deazaguanine synthase [EC:6.3.4.20]	Metabolism of cofactors and vitamins
CHN_JS_JXZ_2185735||full_7	K00966	GMPP; mannose-1-phosphate guanylyltransferase [EC:2.7.7.13]	Carbohydrate metabolism
CHN_JS_JXZ_2193955_17	K00820	glmS, GFPT; glutamine---fructose-6-phosphate transaminase (isomerizing) [EC:2.6.1.16]	Carbohydrate metabolism, Amino acid metabolism
CHN_JS_JXZ_2198743||full_13	K01465	URA4, pyrC; dihydroorotase [EC:3.5.2.3]	Nucleotide metabolism
CHN_JS_JXZ_2209769||full_46	K00558	DNMT1, dcm; DNA (cytosine-5)-methyltransferase 1 [EC:2.1.1.37]	Amino acid metabolism
CHN_JS_JXZ_2348267_2	K00390	cysH; phosphoadenosine phosphosulfate reductase [EC:1.8.4.8 1.8.4.10]	Energy metabolism
CHN_JS_JXZ_2349231||full_5	K01953	asnB, ASNS; asparagine synthase (glutamine-hydrolysing) [EC:6.3.5.4]	Nucleotide metabolism
CHN_JS_JXZ_2351187||full_44	K00558	DNMT1, dcm; DNA (cytosine-5)-methyltransferase 1 [EC:2.1.1.37]	Amino acid metabolism
CHN_JS_JXZ_2356810_22	K02536	lpxD; UDP-3-O-[3-hydroxymyristoyl] glucosamine N-acyltransferase [EC:2.3.1.191]	Glycan biosynthesis and metabolism
CHN_JS_JXZ_2365384||full_25	K00558	DNMT1, dcm; DNA (cytosine-5)-methyltransferase 1 [EC:2.1.1.37]	Amino acid metabolism
CHN_JS_JXZ_2386834_37	K00558	DNMT1, dcm; DNA (cytosine-5)-methyltransferase 1 [EC:2.1.1.37]	Amino acid metabolism
CHN_JS_JXZ_2411153_4	K05366	mrcA; penicillin-binding protein 1A [EC:2.4.1.129 3.4.16.4]	Glycan biosynthesis and metabolism
CHN_JS_JXZ_2415776_1_7	K01845	hemL; glutamate-1-semialdehyde 2,1-aminomutase [EC:5.4.3.8]	Metabolism of cofactors and vitamins
CHN_JS_JXZ_2419398_48	K00558	DNMT1, dcm; DNA (cytosine-5)-methyltransferase 1 [EC:2.1.1.37]	Amino acid metabolism
CHN_JS_JXZ_2441397_18	K00012	UGDH, ugd; UDPglucose 6-dehydrogenase [EC:1.1.1.22]	Carbohydrate metabolism
CHN_JS_JXZ_2442939_6	K02377	TSTA3, fcl; GDP-L-fucose synthase [EC:1.1.1.271]	Carbohydrate metabolism
CHN_JS_JXZ_2456640_2	K14379	ACP5; tartrate-resistant acid phosphatase type 5 [EC:3.1.3.2]	Metabolism of cofactors and vitamins
CHN_JS_JXZ_2469844||full_1	K00558	DNMT1, dcm; DNA (cytosine-5)-methyltransferase 1 [EC:2.1.1.37]	Amino acid metabolism
CHN_JS_JXZ_2506000_11	K01737	queD, ptpS, PTS; 6-pyruvoyltetrahydropterin/6-carboxytetrahydropterin synthase [EC:4.2.3.12 4.1.2.50]	Metabolism of cofactors and vitamins
CHN_JS_JXZ_2506000_12	K10026	queE; 7-carboxy-7-deazaguanine synthase [EC:4.3.99.3]	Metabolism of cofactors and vitamins
CHN_JS_JXZ_2506000_13	K01495	GCH1, folE; GTP cyclohydrolase IA [EC:3.5.4.16]	Metabolism of cofactors and vitamins
CHN_JS_JXZ_2506000_14	K06920	queC; 7-cyano-7-deazaguanine synthase [EC:6.3.4.20]	Metabolism of cofactors and vitamins
CHN_JS_JXZ_2512920_12	K00287	DHFR, folA; dihydrofolate reductase [EC:1.5.1.3]	Metabolism of cofactors and vitamins
CHN_JS_JXZ_2514745||full_1	K00451	HGD, hmgA; homogentisate 1,2-dioxygenase [EC:1.13.11.5]	Amino acid metabolism, Xenobiotics biodegradation and metabolism
CHN_JS_JXZ_2542129_8	K00390	cysH; phosphoadenosine phosphosulfate reductase [EC:1.8.4.8 1.8.4.10]	Energy metabolism
CHN_JS_JXZ_2551505_9	K00558	DNMT1, dcm; DNA (cytosine-5)-methyltransferase 1 [EC:2.1.1.37]	Amino acid metabolism
CHN_JS_JXZ_2625039_14	K01697	CBS; cystathionine beta-synthase [EC:4.2.1.22]	Amino acid metabolism
CHN_JS_JXZ_2631390_11	K01654	E2.5.1.56, neuB; N-acetylneuraminate synthase [EC:2.5.1.56]	Carbohydrate metabolism
CHN_JS_JXZ_2631390_22	K01845	hemL; glutamate-1-semialdehyde 2,1-aminomutase [EC:5.4.3.8]	Metabolism of cofactors and vitamins
CHN_JS_JXZ_2631390_30	K00558	DNMT1, dcm; DNA (cytosine-5)-methyltransferase 1 [EC:2.1.1.37]	Amino acid metabolism
CHN_JS_JXZ_2691752_2	K00820	glmS, GFPT; glutamine---fructose-6-phosphate transaminase (isomerizing) [EC:2.6.1.16]	Carbohydrate metabolism, Amino acid metabolism
CHN_JS_JXZ_2711131_2	K00558	DNMT1, dcm; DNA (cytosine-5)-methyltransferase 1 [EC:2.1.1.37]	Amino acid metabolism
CHN_JS_JXZ_2749903_125	K01711	gmd, GMDS; GDPmannose 4,6-dehydratase [EC:4.2.1.47]	Carbohydrate metabolism
CHN_JS_JXZ_2749903_142	K01058	pldA; phospholipase A1/A2 [EC:3.1.1.32 3.1.1.4]	Lipid metabolism
CHN_JS_JXZ_2749903_77	K00860	cysC; adenylylsulfate kinase [EC:2.7.1.25]	Energy metabolism, Nucleotide metabolism
CHN_JS_JXZ_2773343||full_1	K00558	DNMT1, dcm; DNA (cytosine-5)-methyltransferase 1 [EC:2.1.1.37]	Amino acid metabolism
CHN_JS_JXZ_2788271||full_11	K02536	lpxD; UDP-3-O-[3-hydroxymyristoyl] glucosamine N-acyltransferase [EC:2.3.1.191]	Glycan biosynthesis and metabolism
CHN_JS_JXZ_2789341_4	K00390	cysH; phosphoadenosine phosphosulfate reductase [EC:1.8.4.8 1.8.4.10]	Energy metabolism
CHN_JS_JXZ_2804499||full_11	K00390	cysH; phosphoadenosine phosphosulfate reductase [EC:1.8.4.8 1.8.4.10]	Energy metabolism
CHN_JS_JXZ_2816700||full_9	K00558	DNMT1, dcm; DNA (cytosine-5)-methyltransferase 1 [EC:2.1.1.37]	Amino acid metabolism
CHN_JS_JXZ_2825378_47	K00797	speE, SRM; spermidine synthase [EC:2.5.1.16]	Amino acid metabolism, Metabolism of other amino acids
CHN_JS_JXZ_2827657_2	K02536	lpxD; UDP-3-O-[3-hydroxymyristoyl] glucosamine N-acyltransferase [EC:2.3.1.191]	Glycan biosynthesis and metabolism
CHN_JS_JXZ_2837629_3	K01197	hya; hyaluronoglucosaminidase [EC:3.2.1.35]	Glycan biosynthesis and metabolism
CHN_JS_JXZ_3007570_1	K09882	cobS; cobaltochelatase CobS [EC:6.6.1.2]	Metabolism of cofactors and vitamins
CHN_JS_JXZ_3007570_66	K09882	cobS; cobaltochelatase CobS [EC:6.6.1.2]	Metabolism of cofactors and vitamins
CHN_JS_JXZ_3009580_18	K01710	E4.2.1.46, rfbB, rffG; dTDP-glucose 4,6-dehydratase [EC:4.2.1.46]	Metabolism of terpenoids and polyketides, Biosynthesis of other secondary metabolites
CHN_JS_JXZ_3017707||full_2	K00390	cysH; phosphoadenosine phosphosulfate reductase [EC:1.8.4.8 1.8.4.10]	Energy metabolism
CHN_JS_JXZ_303883||full_2	K01951	guaA, GMPS; GMP synthase (glutamine-hydrolysing) [EC:6.3.5.2]	Nucleotide metabolism, Xenobiotics biodegradation and metabolism
CHN_JS_JXZ_3044546_8	K19002	mgs, bgsB; 1,2-diacylglycerol 3-alpha-glucosyltransferase [EC:2.4.1.337]	Lipid metabolism
CHN_JS_JXZ_3062632_7	K01854	glf; UDP-galactopyranose mutase [EC:5.4.99.9]	Carbohydrate metabolism
CHN_JS_JXZ_3069326_10	K13329	spnR; dTDP-4-dehydro-2,3,6-trideoxy-D-glucose 4-aminotransferase [EC:2.6.1.110]	Metabolism of terpenoids and polyketides
CHN_JS_JXZ_3069326_3	K02377	TSTA3, fcl; GDP-L-fucose synthase [EC:1.1.1.271]	Carbohydrate metabolism
CHN_JS_JXZ_3069326_5	K12452	ascC, ddhC, rfbH; CDP-4-dehydro-6-deoxyglucose reductase, E1 [EC:1.17.1.1]	Carbohydrate metabolism
CHN_JS_JXZ_3079484_1	K15897	pseG; UDP-2,4-diacetamido-2,4,6-trideoxy-beta-L-altropyranose hydrolase [EC:3.6.1.57]	Carbohydrate metabolism
CHN_JS_JXZ_3079484_2	K01654	E2.5.1.56, neuB; N-acetylneuraminate synthase [EC:2.5.1.56]	Carbohydrate metabolism
CHN_JS_JXZ_3080628||full_35	K00558	DNMT1, dcm; DNA (cytosine-5)-methyltransferase 1 [EC:2.1.1.37]	Amino acid metabolism
CHN_JS_JXZ_3119612||full_5	K01586	lysA; diaminopimelate decarboxylase [EC:4.1.1.20]	Amino acid metabolism
CHN_JS_JXZ_3131524_3	K03269	lpxH; UDP-2,3-diacylglucosamine hydrolase [EC:3.6.1.54]	Glycan biosynthesis and metabolism
CHN_JS_JXZ_3153225||full_6	K00568	ubiG; 2-polyprenyl-6-hydroxyphenyl methylase / 3-demethylubiquinone-9 3-methyltransferase [EC:2.1.1.222 2.1.1.64]	Metabolism of cofactors and vitamins
CHN_JS_JXZ_317102||full_7	K00873	PK, pyk; pyruvate kinase [EC:2.7.1.40]	Carbohydrate metabolism, Nucleotide metabolism
CHN_JS_JXZ_3181299_14	K01113	phoD; alkaline phosphatase D [EC:3.1.3.1]	Metabolism of cofactors and vitamins
CHN_JS_JXZ_3221803_19	K14379	ACP5; tartrate-resistant acid phosphatase type 5 [EC:3.1.3.2]	Metabolism of cofactors and vitamins
CHN_JS_JXZ_3241075_10	K00558	DNMT1, dcm; DNA (cytosine-5)-methyltransferase 1 [EC:2.1.1.37]	Amino acid metabolism
CHN_JS_JXZ_3299117||full_6	K08281	pncA; nicotinamidase/pyrazinamidase [EC:3.5.1.19 3.5.1.-]	Metabolism of cofactors and vitamins
CHN_JS_JXZ_3308708||full_20	K00558	DNMT1, dcm; DNA (cytosine-5)-methyltransferase 1 [EC:2.1.1.37]	Amino acid metabolism
CHN_JS_JXZ_3333702||full_6	K00820	glmS, GFPT; glutamine---fructose-6-phosphate transaminase (isomerizing) [EC:2.6.1.16]	Carbohydrate metabolism, Amino acid metabolism
CHN_JS_JXZ_3337931_8	K17398	DNMT3A; DNA (cytosine-5)-methyltransferase 3A [EC:2.1.1.37]	Amino acid metabolism
CHN_JS_JXZ_3340560_1	K15314	sgcE, mdpE, ncsE, kedE, calE8, pksE; enediyne polyketide synthase	Metabolism of terpenoids and polyketides
CHN_JS_JXZ_3347086||full_5	K01243	mtnN, mtn, pfs; adenosylhomocysteine nucleosidase [EC:3.2.2.9]	Amino acid metabolism
CHN_JS_JXZ_3371299||full_57	K00558	DNMT1, dcm; DNA (cytosine-5)-methyltransferase 1 [EC:2.1.1.37]	Amino acid metabolism
CHN_JS_JXZ_338194_12	K01737	queD, ptpS, PTS; 6-pyruvoyltetrahydropterin/6-carboxytetrahydropterin synthase [EC:4.2.3.12 4.1.2.50]	Metabolism of cofactors and vitamins
CHN_JS_JXZ_338194_13	K10026	queE; 7-carboxy-7-deazaguanine synthase [EC:4.3.99.3]	Metabolism of cofactors and vitamins
CHN_JS_JXZ_338194_14	K06920	queC; 7-cyano-7-deazaguanine synthase [EC:6.3.4.20]	Metabolism of cofactors and vitamins
CHN_JS_JXZ_338194_15	K01495	GCH1, folE; GTP cyclohydrolase IA [EC:3.5.4.16]	Metabolism of cofactors and vitamins
CHN_JS_JXZ_3388452||full_6	K22316	rhnA-cobC; ribonuclease H / adenosylcobalamin/alpha-ribazole phosphatase [EC:3.1.26.4 3.1.3.73]	Metabolism of cofactors and vitamins
CHN_JS_JXZ_3389736_1	K21344	rfaE1; D-glycero-beta-D-manno-heptose-7-phosphate kinase [EC:2.7.1.167]	Glycan biosynthesis and metabolism
CHN_JS_JXZ_3389736_4	K00012	UGDH, ugd; UDPglucose 6-dehydrogenase [EC:1.1.1.22]	Carbohydrate metabolism
CHN_JS_JXZ_3389736_9	K04034	bchE; anaerobic magnesium-protoporphyrin IX monomethyl ester cyclase [EC:1.21.98.3]	Metabolism of cofactors and vitamins
CHN_JS_JXZ_339595_1	K03270	kdsC; 3-deoxy-D-manno-octulosonate 8-phosphate phosphatase (KDO 8-P phosphatase) [EC:3.1.3.45]	Glycan biosynthesis and metabolism
CHN_JS_JXZ_3418469_1	K00615	E2.2.1.1, tktA, tktB; transketolase [EC:2.2.1.1]	Carbohydrate metabolism, Energy metabolism, Metabolism of terpenoids and polyketides
CHN_JS_JXZ_3420733||full_6	K00558	DNMT1, dcm; DNA (cytosine-5)-methyltransferase 1 [EC:2.1.1.37]	Amino acid metabolism
CHN_JS_JXZ_344098_16	K03183	ubiE; demethylmenaquinone methyltransferase / 2-methoxy-6-polyprenyl-1,4-benzoquinol methylase [EC:2.1.1.163 2.1.1.201]	Metabolism of cofactors and vitamins
CHN_JS_JXZ_3448232||full_1	K01939	purA, ADSS; adenylosuccinate synthase [EC:6.3.4.4]	Nucleotide metabolism, Amino acid metabolism
CHN_JS_JXZ_3466672_1	K01939	purA, ADSS; adenylosuccinate synthase [EC:6.3.4.4]	Nucleotide metabolism, Amino acid metabolism
CHN_JS_JXZ_3466672_5	K13522	K13522, nadM; bifunctional NMN adenylyltransferase/nudix hydrolase [EC:2.7.7.1 3.6.1.-]	Metabolism of cofactors and vitamins
CHN_JS_JXZ_3534511||full_21	K00823	puuE; 4-aminobutyrate aminotransferase [EC:2.6.1.19]	Carbohydrate metabolism, Amino acid metabolism, Metabolism of other amino acids
CHN_JS_JXZ_354859_8	K00558	DNMT1, dcm; DNA (cytosine-5)-methyltransferase 1 [EC:2.1.1.37]	Amino acid metabolism
CHN_JS_JXZ_3555401_22	K01710	E4.2.1.46, rfbB, rffG; dTDP-glucose 4,6-dehydratase [EC:4.2.1.46]	Metabolism of terpenoids and polyketides, Biosynthesis of other secondary metabolites
CHN_JS_JXZ_3555401_23	K00615	E2.2.1.1, tktA, tktB; transketolase [EC:2.2.1.1]	Carbohydrate metabolism, Energy metabolism, Metabolism of terpenoids and polyketides
CHN_JS_JXZ_357823_8	K02078	acpP; acyl carrier protein	Biosynthesis of other secondary metabolites
CHN_JS_JXZ_3611971_28	K00812	aspB; aspartate aminotransferase [EC:2.6.1.1]	Amino acid metabolism, Biosynthesis of other secondary metabolites
CHN_JS_JXZ_3640192_16	K00390	cysH; phosphoadenosine phosphosulfate reductase [EC:1.8.4.8 1.8.4.10]	Energy metabolism
CHN_JS_JXZ_3648975||full_4	K02843	waaF, rfaF; heptosyltransferase II [EC:2.4.-.-]	Glycan biosynthesis and metabolism
CHN_JS_JXZ_3691488_11	K00558	DNMT1, dcm; DNA (cytosine-5)-methyltransferase 1 [EC:2.1.1.37]	Amino acid metabolism
CHN_JS_JXZ_3698722_6	K02377	TSTA3, fcl; GDP-L-fucose synthase [EC:1.1.1.271]	Carbohydrate metabolism
CHN_JS_JXZ_3706098||full_2	K22227	ahbD; heme synthase	Metabolism of cofactors and vitamins
CHN_JS_JXZ_3796216||full_3	K00558	DNMT1, dcm; DNA (cytosine-5)-methyltransferase 1 [EC:2.1.1.37]	Amino acid metabolism
CHN_JS_JXZ_3819099||full_4	K03272	gmhC, hldE, waaE, rfaE; D-beta-D-heptose 7-phosphate kinase / D-beta-D-heptose 1-phosphate adenosyltransferase [EC:2.7.1.167 2.7.7.70]	Glycan biosynthesis and metabolism
CHN_JS_JXZ_3819099||full_5	K03274	gmhD, rfaD; ADP-L-glycero-D-manno-heptose 6-epimerase [EC:5.1.3.20]	Glycan biosynthesis and metabolism
CHN_JS_JXZ_3827263||full_1_3	K03462	NAMPT; nicotinamide phosphoribosyltransferase [EC:2.4.2.12]	Metabolism of cofactors and vitamins
CHN_JS_JXZ_3855783_7	K02843	waaF, rfaF; heptosyltransferase II [EC:2.4.-.-]	Glycan biosynthesis and metabolism
CHN_JS_JXZ_3868083_6	K00558	DNMT1, dcm; DNA (cytosine-5)-methyltransferase 1 [EC:2.1.1.37]	Amino acid metabolism
CHN_JS_JXZ_3884514||full_10	K00558	DNMT1, dcm; DNA (cytosine-5)-methyltransferase 1 [EC:2.1.1.37]	Amino acid metabolism
CHN_JS_JXZ_3885420_28	K00558	DNMT1, dcm; DNA (cytosine-5)-methyltransferase 1 [EC:2.1.1.37]	Amino acid metabolism
CHN_JS_JXZ_3919311_14	K01737	queD, ptpS, PTS; 6-pyruvoyltetrahydropterin/6-carboxytetrahydropterin synthase [EC:4.2.3.12 4.1.2.50]	Metabolism of cofactors and vitamins
CHN_JS_JXZ_3919311_15	K10026	queE; 7-carboxy-7-deazaguanine synthase [EC:4.3.99.3]	Metabolism of cofactors and vitamins
CHN_JS_JXZ_3919311_17	K01495	GCH1, folE; GTP cyclohydrolase IA [EC:3.5.4.16]	Metabolism of cofactors and vitamins
CHN_JS_JXZ_395479_16	K13010	per, rfbE; perosamine synthetase [EC:2.6.1.102]	Carbohydrate metabolism
CHN_JS_JXZ_395479_56	K00287	DHFR, folA; dihydrofolate reductase [EC:1.5.1.3]	Metabolism of cofactors and vitamins
CHN_JS_JXZ_395479_77	K03462	NAMPT; nicotinamide phosphoribosyltransferase [EC:2.4.2.12]	Metabolism of cofactors and vitamins
CHN_JS_JXZ_395479_89	K13522	K13522, nadM; bifunctional NMN adenylyltransferase/nudix hydrolase [EC:2.7.7.1 3.6.1.-]	Metabolism of cofactors and vitamins
CHN_JS_JXZ_3987077_3	K00287	DHFR, folA; dihydrofolate reductase [EC:1.5.1.3]	Metabolism of cofactors and vitamins
CHN_JS_JXZ_3988891_12	K06167	phnP; phosphoribosyl 1,2-cyclic phosphate phosphodiesterase [EC:3.1.4.55]	Metabolism of other amino acids
CHN_JS_JXZ_4044690_1	K00390	cysH; phosphoadenosine phosphosulfate reductase [EC:1.8.4.8 1.8.4.10]	Energy metabolism
CHN_JS_JXZ_4137800_5	K09883	cobT; cobaltochelatase CobT [EC:6.6.1.2]	Metabolism of cofactors and vitamins
CHN_JS_JXZ_4153252_9	K04034	bchE; anaerobic magnesium-protoporphyrin IX monomethyl ester cyclase [EC:1.21.98.3]	Metabolism of cofactors and vitamins
CHN_JS_JXZ_4168367||0_partial_21	K01176	AMY, amyA, malS; alpha-amylase [EC:3.2.1.1]	Carbohydrate metabolism
CHN_JS_JXZ_4168367||0_partial_23	K01176	AMY, amyA, malS; alpha-amylase [EC:3.2.1.1]	Carbohydrate metabolism
CHN_JS_JXZ_4206023_172	K00820	glmS, GFPT; glutamine---fructose-6-phosphate transaminase (isomerizing) [EC:2.6.1.16]	Carbohydrate metabolism, Amino acid metabolism
CHN_JS_JXZ_4253511||full_8	K00558	DNMT1, dcm; DNA (cytosine-5)-methyltransferase 1 [EC:2.1.1.37]	Amino acid metabolism
CHN_JS_JXZ_4275226||full_18	K00558	DNMT1, dcm; DNA (cytosine-5)-methyltransferase 1 [EC:2.1.1.37]	Amino acid metabolism
CHN_JS_JXZ_4285750||full_8	K05386	cpeZ; bilin biosynthesis protein	Energy metabolism
CHN_JS_JXZ_4320603||full_1_3	K13522	K13522, nadM; bifunctional NMN adenylyltransferase/nudix hydrolase [EC:2.7.7.1 3.6.1.-]	Metabolism of cofactors and vitamins
CHN_JS_JXZ_4425614||full_7	K08678	UXS1, uxs; UDP-glucuronate decarboxylase [EC:4.1.1.35]	Carbohydrate metabolism
CHN_JS_JXZ_4435514_20	K00798	MMAB, pduO; cob(I)alamin adenosyltransferase [EC:2.5.1.17]	Metabolism of cofactors and vitamins
CHN_JS_JXZ_443956||full_8	K00558	DNMT1, dcm; DNA (cytosine-5)-methyltransferase 1 [EC:2.1.1.37]	Amino acid metabolism
CHN_JS_JXZ_4445209_77	K03462	NAMPT; nicotinamide phosphoribosyltransferase [EC:2.4.2.12]	Metabolism of cofactors and vitamins
CHN_JS_JXZ_4465233||full_19	K00390	cysH; phosphoadenosine phosphosulfate reductase [EC:1.8.4.8 1.8.4.10]	Energy metabolism
CHN_JS_JXZ_4475191_1	K07260	vanY; zinc D-Ala-D-Ala carboxypeptidase [EC:3.4.17.14]	Glycan biosynthesis and metabolism
CHN_JS_JXZ_4475191_16	K00558	DNMT1, dcm; DNA (cytosine-5)-methyltransferase 1 [EC:2.1.1.37]	Amino acid metabolism
CHN_JS_JXZ_448100_7	K09882	cobS; cobaltochelatase CobS [EC:6.6.1.2]	Metabolism of cofactors and vitamins
CHN_JS_JXZ_4499184_6	K00337	nuoH; NADH-quinone oxidoreductase subunit H [EC:7.1.1.2]	Energy metabolism
CHN_JS_JXZ_4506524||full_20	K00558	DNMT1, dcm; DNA (cytosine-5)-methyltransferase 1 [EC:2.1.1.37]	Amino acid metabolism
CHN_JS_JXZ_4507642_2	K03462	NAMPT; nicotinamide phosphoribosyltransferase [EC:2.4.2.12]	Metabolism of cofactors and vitamins
CHN_JS_JXZ_4560740||full_2	K23144	K23144; UDP-N-acetylglucosamine diphosphorylase / glucose-1-phosphate thymidylyltransferase / UDP-N-acetylgalactosamine diphosphorylase / glucosamine-1-phosphate N-acetyltransferase / galactosamine-1-phosphate N-acetyltransferase [EC:2.7.7.23 2.7.7.24 2.7.7.83 2.3.1.157 2.3.1.276]	Metabolism of terpenoids and polyketides, Biosynthesis of other secondary metabolites
CHN_JS_JXZ_4572605_1	K12960	mtaD; 5-methylthioadenosine/S-adenosylhomocysteine deaminase [EC:3.5.4.31 3.5.4.28]	Amino acid metabolism
CHN_JS_JXZ_4575367_9	K00858	ppnK, NADK; NAD+ kinase [EC:2.7.1.23]	Metabolism of cofactors and vitamins
CHN_JS_JXZ_4605456_32	K19645	dfrB, dfr2; dihydrofolate reductase (trimethoprim resistance protein) [EC:1.5.1.3]	Metabolism of cofactors and vitamins
CHN_JS_JXZ_4614473_10	K00558	DNMT1, dcm; DNA (cytosine-5)-methyltransferase 1 [EC:2.1.1.37]	Amino acid metabolism
CHN_JS_JXZ_4633624_11	K17398	DNMT3A; DNA (cytosine-5)-methyltransferase 3A [EC:2.1.1.37]	Amino acid metabolism
CHN_JS_JXZ_4633624_14	K22316	rhnA-cobC; ribonuclease H / adenosylcobalamin/alpha-ribazole phosphatase [EC:3.1.26.4 3.1.3.73]	Metabolism of cofactors and vitamins
CHN_JS_JXZ_4668028||full_6	K01055	pcaD; 3-oxoadipate enol-lactonase [EC:3.1.1.24]	Xenobiotics biodegradation and metabolism
CHN_JS_JXZ_4671653_126	K00820	glmS, GFPT; glutamine---fructose-6-phosphate transaminase (isomerizing) [EC:2.6.1.16]	Carbohydrate metabolism, Amino acid metabolism
CHN_JS_JXZ_4671663||full_6	K01710	E4.2.1.46, rfbB, rffG; dTDP-glucose 4,6-dehydratase [EC:4.2.1.46]	Metabolism of terpenoids and polyketides, Biosynthesis of other secondary metabolites
CHN_JS_JXZ_4671663||full_7	K13010	per, rfbE; perosamine synthetase [EC:2.6.1.102]	Carbohydrate metabolism
CHN_JS_JXZ_4671730||full_38	K03183	ubiE; demethylmenaquinone methyltransferase / 2-methoxy-6-polyprenyl-1,4-benzoquinol methylase [EC:2.1.1.163 2.1.1.201]	Metabolism of cofactors and vitamins
CHN_JS_JXZ_472748_10	K00287	DHFR, folA; dihydrofolate reductase [EC:1.5.1.3]	Metabolism of cofactors and vitamins
CHN_JS_JXZ_502224||full_10	K00709	ABO; histo-blood group ABO system transferase [EC:2.4.1.40 2.4.1.37]	Glycan biosynthesis and metabolism
CHN_JS_JXZ_502224||full_7	K01711	gmd, GMDS; GDPmannose 4,6-dehydratase [EC:4.2.1.47]	Carbohydrate metabolism
CHN_JS_JXZ_502224||full_8	K02377	TSTA3, fcl; GDP-L-fucose synthase [EC:1.1.1.271]	Carbohydrate metabolism
CHN_JS_JXZ_507658_14	K01046	lip, TGL2; triacylglycerol lipase [EC:3.1.1.3]	Lipid metabolism
CHN_JS_JXZ_564141_37	K06920	queC; 7-cyano-7-deazaguanine synthase [EC:6.3.4.20]	Metabolism of cofactors and vitamins
CHN_JS_JXZ_564141_38	K09007	folE2; GTP cyclohydrolase IB [EC:3.5.4.16]	Metabolism of cofactors and vitamins
CHN_JS_JXZ_564141_9	K01737	queD, ptpS, PTS; 6-pyruvoyltetrahydropterin/6-carboxytetrahydropterin synthase [EC:4.2.3.12 4.1.2.50]	Metabolism of cofactors and vitamins
CHN_JS_JXZ_56527_8	K00558	DNMT1, dcm; DNA (cytosine-5)-methyltransferase 1 [EC:2.1.1.37]	Amino acid metabolism
CHN_JS_JXZ_58846_8	K02843	waaF, rfaF; heptosyltransferase II [EC:2.4.-.-]	Glycan biosynthesis and metabolism
CHN_JS_JXZ_604761_4	K13010	per, rfbE; perosamine synthetase [EC:2.6.1.102]	Carbohydrate metabolism
CHN_JS_JXZ_642597_6	K00012	UGDH, ugd; UDPglucose 6-dehydrogenase [EC:1.1.1.22]	Carbohydrate metabolism
CHN_JS_JXZ_646942||full_5	K00764	purF, PPAT; amidophosphoribosyltransferase [EC:2.4.2.14]	Nucleotide metabolism
CHN_JS_JXZ_679034||full_10	K00558	DNMT1, dcm; DNA (cytosine-5)-methyltransferase 1 [EC:2.1.1.37]	Amino acid metabolism
CHN_JS_JXZ_683584_8	K17398	DNMT3A; DNA (cytosine-5)-methyltransferase 3A [EC:2.1.1.37]	Amino acid metabolism
CHN_JS_JXZ_702907_14	K20844	abf1; non-reducing end alpha-L-arabinofuranosidase [EC:3.2.1.55]	Carbohydrate metabolism
CHN_JS_JXZ_723947||full_30	K00558	DNMT1, dcm; DNA (cytosine-5)-methyltransferase 1 [EC:2.1.1.37]	Amino acid metabolism
CHN_JS_JXZ_728938||full_17	K00558	DNMT1, dcm; DNA (cytosine-5)-methyltransferase 1 [EC:2.1.1.37]	Amino acid metabolism
CHN_JS_JXZ_735253_8	K00568	ubiG; 2-polyprenyl-6-hydroxyphenyl methylase / 3-demethylubiquinone-9 3-methyltransferase [EC:2.1.1.222 2.1.1.64]	Metabolism of cofactors and vitamins
CHN_JS_JXZ_739657_2	K15634	gpmB; probable phosphoglycerate mutase [EC:5.4.2.12]	Amino acid metabolism, Carbohydrate metabolism, Energy metabolism
CHN_JS_JXZ_741379_14	K22957	cviI; acyl homoserine lactone synthase [EC:2.3.1.184]	Amino acid metabolism
CHN_JS_JXZ_75577||full_19	K00558	DNMT1, dcm; DNA (cytosine-5)-methyltransferase 1 [EC:2.1.1.37]	Amino acid metabolism
CHN_JS_JXZ_7723_26	K16150	K16150; glycogen synthase [EC:2.4.1.11]	Carbohydrate metabolism
CHN_JS_JXZ_835381_7	K02536	lpxD; UDP-3-O-[3-hydroxymyristoyl] glucosamine N-acyltransferase [EC:2.3.1.191]	Glycan biosynthesis and metabolism
CHN_JS_JXZ_843706_10	K00568	ubiG; 2-polyprenyl-6-hydroxyphenyl methylase / 3-demethylubiquinone-9 3-methyltransferase [EC:2.1.1.222 2.1.1.64]	Metabolism of cofactors and vitamins
CHN_JS_JXZ_885120_75	K12710	novU; C-methyltransferase [EC:2.1.1.-]	Metabolism of terpenoids and polyketides
CHN_JS_JXZ_885806||full_1	K00558	DNMT1, dcm; DNA (cytosine-5)-methyltransferase 1 [EC:2.1.1.37]	Amino acid metabolism
CHN_JS_JXZ_893691_10	K00558	DNMT1, dcm; DNA (cytosine-5)-methyltransferase 1 [EC:2.1.1.37]	Amino acid metabolism
CHN_JS_JXZ_911102_15	K00568	ubiG; 2-polyprenyl-6-hydroxyphenyl methylase / 3-demethylubiquinone-9 3-methyltransferase [EC:2.1.1.222 2.1.1.64]	Metabolism of cofactors and vitamins
CHN_JS_JXZ_923668||full_6	K01673	cynT, can; carbonic anhydrase [EC:4.2.1.1]	Energy metabolism
CHN_JS_JXZ_944104||full_2	K04034	bchE; anaerobic magnesium-protoporphyrin IX monomethyl ester cyclase [EC:1.21.98.3]	Metabolism of cofactors and vitamins
CHN_JS_JXZ_970958_17	K00067	rfbD, rmlD; dTDP-4-dehydrorhamnose reductase [EC:1.1.1.133]	Metabolism of terpenoids and polyketides, Biosynthesis of other secondary metabolites
CHN_JS_SZ1_1001475_78	K03274	gmhD, rfaD; ADP-L-glycero-D-manno-heptose 6-epimerase [EC:5.1.3.20]	Glycan biosynthesis and metabolism
CHN_JS_SZ1_1001475_80	K03272	gmhC, hldE, waaE, rfaE; D-beta-D-heptose 7-phosphate kinase / D-beta-D-heptose 1-phosphate adenosyltransferase [EC:2.7.1.167 2.7.7.70]	Glycan biosynthesis and metabolism
CHN_JS_SZ1_1017112||full_1	K00677	lpxA; UDP-N-acetylglucosamine acyltransferase [EC:2.3.1.129]	Glycan biosynthesis and metabolism
CHN_JS_SZ1_1056719_2	K13317	eryBIII, tylCIII, tylC3; NDP-4-keto-2,6-dideoxyhexose 3-C-methyltransferase [EC:2.1.1.-]	Metabolism of terpenoids and polyketides
CHN_JS_SZ1_1089683_19	K01711	gmd, GMDS; GDPmannose 4,6-dehydratase [EC:4.2.1.47]	Carbohydrate metabolism
CHN_JS_SZ1_1102794_13	K21328	calS13, atmS13; dTDP-4-amino-4,6-dideoxy-D-glucose/dTDP-4-amino-2,4-dideoxy-beta-L-xylose transaminase [EC:2.6.1.33 2.6.1.-]	Metabolism of terpenoids and polyketides
CHN_JS_SZ1_1102794_18	K01710	E4.2.1.46, rfbB, rffG; dTDP-glucose 4,6-dehydratase [EC:4.2.1.46]	Metabolism of terpenoids and polyketides, Biosynthesis of other secondary metabolites
CHN_JS_SZ1_1105350||full_28	K22227	ahbD; heme synthase	Metabolism of cofactors and vitamins
CHN_JS_SZ1_1105413_8	K00558	DNMT1, dcm; DNA (cytosine-5)-methyltransferase 1 [EC:2.1.1.37]	Amino acid metabolism
CHN_JS_SZ1_1168467_6	K03183	ubiE; demethylmenaquinone methyltransferase / 2-methoxy-6-polyprenyl-1,4-benzoquinol methylase [EC:2.1.1.163 2.1.1.201]	Metabolism of cofactors and vitamins
CHN_JS_SZ1_1247158_1	K19668	CBH2, cbhA; cellulose 1,4-beta-cellobiosidase [EC:3.2.1.91]	Carbohydrate metabolism
CHN_JS_SZ1_128199_12	K01784	galE, GALE; UDP-glucose 4-epimerase [EC:5.1.3.2]	Carbohydrate metabolism
CHN_JS_SZ1_1323499_1_7	K00558	DNMT1, dcm; DNA (cytosine-5)-methyltransferase 1 [EC:2.1.1.37]	Amino acid metabolism
CHN_JS_SZ1_1339207_18	K12710	novU; C-methyltransferase [EC:2.1.1.-]	Metabolism of terpenoids and polyketides
CHN_JS_SZ1_1339207_21	K13010	per, rfbE; perosamine synthetase [EC:2.6.1.102]	Carbohydrate metabolism
CHN_JS_SZ1_1340185_9	K16870	wbbL; N-acetylglucosaminyl-diphospho-decaprenol L-rhamnosyltransferase [EC:2.4.1.289]	Glycan biosynthesis and metabolism
CHN_JS_SZ1_143147_53	K01710	E4.2.1.46, rfbB, rffG; dTDP-glucose 4,6-dehydratase [EC:4.2.1.46]	Metabolism of terpenoids and polyketides, Biosynthesis of other secondary metabolites
CHN_JS_SZ1_143147_54	K03278	waaI, rfaI; UDP-D-galactose:(glucosyl)LPS alpha-1,3-D-galactosyltransferase [EC:2.4.1.44]	Glycan biosynthesis and metabolism
CHN_JS_SZ1_1449553||full_1	K00609	pyrB, PYR2; aspartate carbamoyltransferase catalytic subunit [EC:2.1.3.2]	Nucleotide metabolism, Amino acid metabolism
CHN_JS_SZ1_1522768||full_1	K01710	E4.2.1.46, rfbB, rffG; dTDP-glucose 4,6-dehydratase [EC:4.2.1.46]	Metabolism of terpenoids and polyketides, Biosynthesis of other secondary metabolites
CHN_JS_SZ1_1522768||full_65	K01710	E4.2.1.46, rfbB, rffG; dTDP-glucose 4,6-dehydratase [EC:4.2.1.46]	Metabolism of terpenoids and polyketides, Biosynthesis of other secondary metabolites
CHN_JS_SZ1_170477_16	K03462	NAMPT; nicotinamide phosphoribosyltransferase [EC:2.4.2.12]	Metabolism of cofactors and vitamins
CHN_JS_SZ1_1715780_5	K22227	ahbD; heme synthase	Metabolism of cofactors and vitamins
CHN_JS_SZ1_1743056||full_2	K19064	lysDH; lysine 6-dehydrogenase [EC:1.4.1.18]	Biosynthesis of other secondary metabolites
CHN_JS_SZ1_1743331_16	K01784	galE, GALE; UDP-glucose 4-epimerase [EC:5.1.3.2]	Carbohydrate metabolism
CHN_JS_SZ1_1769468||full_13	K00558	DNMT1, dcm; DNA (cytosine-5)-methyltransferase 1 [EC:2.1.1.37]	Amino acid metabolism
CHN_JS_SZ1_1789969_24	K00568	ubiG; 2-polyprenyl-6-hydroxyphenyl methylase / 3-demethylubiquinone-9 3-methyltransferase [EC:2.1.1.222 2.1.1.64]	Metabolism of cofactors and vitamins
CHN_JS_SZ1_1789969_43	K22994	pelX; pectate disaccharide-lyase [EC:4.2.2.9]	Carbohydrate metabolism
CHN_JS_SZ1_1796870_11	K00797	speE, SRM; spermidine synthase [EC:2.5.1.16]	Amino acid metabolism, Metabolism of other amino acids
CHN_JS_SZ1_183585_13	K01784	galE, GALE; UDP-glucose 4-epimerase [EC:5.1.3.2]	Carbohydrate metabolism
CHN_JS_SZ1_1846460_16	K00558	DNMT1, dcm; DNA (cytosine-5)-methyltransferase 1 [EC:2.1.1.37]	Amino acid metabolism
CHN_JS_SZ1_1868517_8	K00797	speE, SRM; spermidine synthase [EC:2.5.1.16]	Amino acid metabolism, Metabolism of other amino acids
CHN_JS_SZ1_1868517_87	K22227	ahbD; heme synthase	Metabolism of cofactors and vitamins
CHN_JS_SZ1_1905431_7	K22316	rhnA-cobC; ribonuclease H / adenosylcobalamin/alpha-ribazole phosphatase [EC:3.1.26.4 3.1.3.73]	Metabolism of cofactors and vitamins
CHN_JS_SZ1_1916350_1	K05535	MNN2; alpha 1,2-mannosyltransferase [EC:2.4.1.-]	Glycan biosynthesis and metabolism
CHN_JS_SZ1_1931751_44	K01854	glf; UDP-galactopyranose mutase [EC:5.4.99.9]	Carbohydrate metabolism
CHN_JS_SZ1_1958303||full_4	K00558	DNMT1, dcm; DNA (cytosine-5)-methyltransferase 1 [EC:2.1.1.37]	Amino acid metabolism
CHN_JS_SZ1_1960738_20	K03462	NAMPT; nicotinamide phosphoribosyltransferase [EC:2.4.2.12]	Metabolism of cofactors and vitamins
CHN_JS_SZ1_1965710||full_3	K06920	queC; 7-cyano-7-deazaguanine synthase [EC:6.3.4.20]	Metabolism of cofactors and vitamins
CHN_JS_SZ1_1965710||full_4	K10026	queE; 7-carboxy-7-deazaguanine synthase [EC:4.3.99.3]	Metabolism of cofactors and vitamins
CHN_JS_SZ1_1965710||full_8	K01495	GCH1, folE; GTP cyclohydrolase IA [EC:3.5.4.16]	Metabolism of cofactors and vitamins
CHN_JS_SZ1_1984451_7	K00390	cysH; phosphoadenosine phosphosulfate reductase [EC:1.8.4.8 1.8.4.10]	Energy metabolism
CHN_JS_SZ1_2017119_6	K19668	CBH2, cbhA; cellulose 1,4-beta-cellobiosidase [EC:3.2.1.91]	Carbohydrate metabolism
CHN_JS_SZ1_2027032_15	K16870	wbbL; N-acetylglucosaminyl-diphospho-decaprenol L-rhamnosyltransferase [EC:2.4.1.289]	Glycan biosynthesis and metabolism
CHN_JS_SZ1_2033705||full_146	K14335	pimC; alpha-1,6-mannosyltransferase [EC:2.4.1.-]	Glycan biosynthesis and metabolism
CHN_JS_SZ1_2035149_19	K00558	DNMT1, dcm; DNA (cytosine-5)-methyltransferase 1 [EC:2.1.1.37]	Amino acid metabolism
CHN_JS_SZ1_2068384_12	K22227	ahbD; heme synthase	Metabolism of cofactors and vitamins
CHN_JS_SZ1_2068384_7	K22227	ahbD; heme synthase	Metabolism of cofactors and vitamins
CHN_JS_SZ1_2068849||full_2	K21345	rfaE2; D-glycero-beta-D-manno-heptose 1-phosphate adenylyltransferase [EC:2.7.7.70]	Glycan biosynthesis and metabolism
CHN_JS_SZ1_2090717_3	K00860	cysC; adenylylsulfate kinase [EC:2.7.1.25]	Energy metabolism, Nucleotide metabolism
CHN_JS_SZ1_2090717_4	K00952	nadM; nicotinamide-nucleotide adenylyltransferase [EC:2.7.7.1]	Metabolism of cofactors and vitamins
CHN_JS_SZ1_214094_26	K01218	gmuG; mannan endo-1,4-beta-mannosidase [EC:3.2.1.78]	Carbohydrate metabolism
CHN_JS_SZ1_214094_39	K16150	K16150; glycogen synthase [EC:2.4.1.11]	Carbohydrate metabolism
CHN_JS_SZ1_2168218||full_4	K00558	DNMT1, dcm; DNA (cytosine-5)-methyltransferase 1 [EC:2.1.1.37]	Amino acid metabolism
CHN_JS_SZ1_2168591_25	K00820	glmS, GFPT; glutamine---fructose-6-phosphate transaminase (isomerizing) [EC:2.6.1.16]	Carbohydrate metabolism, Amino acid metabolism
CHN_JS_SZ1_2169067_22	K13668	pimB; phosphatidyl-myo-inositol dimannoside synthase [EC:2.4.1.346]	Glycan biosynthesis and metabolism
CHN_JS_SZ1_2184030_6	K00568	ubiG; 2-polyprenyl-6-hydroxyphenyl methylase / 3-demethylubiquinone-9 3-methyltransferase [EC:2.1.1.222 2.1.1.64]	Metabolism of cofactors and vitamins
CHN_JS_SZ1_2191938||full_8	K00558	DNMT1, dcm; DNA (cytosine-5)-methyltransferase 1 [EC:2.1.1.37]	Amino acid metabolism
CHN_JS_SZ1_224876_10	K09882	cobS; cobaltochelatase CobS [EC:6.6.1.2]	Metabolism of cofactors and vitamins
CHN_JS_SZ1_224876_9	K09883	cobT; cobaltochelatase CobT [EC:6.6.1.2]	Metabolism of cofactors and vitamins
CHN_JS_SZ1_2258900||full_6	K09882	cobS; cobaltochelatase CobS [EC:6.6.1.2]	Metabolism of cofactors and vitamins
CHN_JS_SZ1_2338249||full_1_1	K02843	waaF, rfaF; heptosyltransferase II [EC:2.4.-.-]	Glycan biosynthesis and metabolism
CHN_JS_SZ1_2349303_36	K09882	cobS; cobaltochelatase CobS [EC:6.6.1.2]	Metabolism of cofactors and vitamins
CHN_JS_SZ1_2349303_66	K01784	galE, GALE; UDP-glucose 4-epimerase [EC:5.1.3.2]	Carbohydrate metabolism
CHN_JS_SZ1_2349303_75	K01710	E4.2.1.46, rfbB, rffG; dTDP-glucose 4,6-dehydratase [EC:4.2.1.46]	Metabolism of terpenoids and polyketides, Biosynthesis of other secondary metabolites
CHN_JS_SZ1_2349303_79	K12710	novU; C-methyltransferase [EC:2.1.1.-]	Metabolism of terpenoids and polyketides
CHN_JS_SZ1_2349303_88	K16011	algA, xanB, rfbA, wbpW, pslB; mannose-1-phosphate guanylyltransferase / mannose-6-phosphate isomerase [EC:2.7.7.13 5.3.1.8]	Carbohydrate metabolism
CHN_JS_SZ1_2391049||full_5	K00558	DNMT1, dcm; DNA (cytosine-5)-methyltransferase 1 [EC:2.1.1.37]	Amino acid metabolism
CHN_JS_SZ1_2397268_65	K02078	acpP; acyl carrier protein	Biosynthesis of other secondary metabolites
CHN_JS_SZ1_2430354_4	K00012	UGDH, ugd; UDPglucose 6-dehydrogenase [EC:1.1.1.22]	Carbohydrate metabolism
CHN_JS_SZ1_2476766||full_51	K00558	DNMT1, dcm; DNA (cytosine-5)-methyltransferase 1 [EC:2.1.1.37]	Amino acid metabolism
CHN_JS_SZ1_2479485_1	K01711	gmd, GMDS; GDPmannose 4,6-dehydratase [EC:4.2.1.47]	Carbohydrate metabolism
CHN_JS_SZ1_2491343_5	K07255	tauX; taurine dehydrogenase small subunit [EC:1.4.2.-]	Metabolism of other amino acids
CHN_JS_SZ1_2505574_16	K16870	wbbL; N-acetylglucosaminyl-diphospho-decaprenol L-rhamnosyltransferase [EC:2.4.1.289]	Glycan biosynthesis and metabolism
CHN_JS_SZ1_2528179_16	K00558	DNMT1, dcm; DNA (cytosine-5)-methyltransferase 1 [EC:2.1.1.37]	Amino acid metabolism
CHN_JS_SZ1_2548506||full_13	K01495	GCH1, folE; GTP cyclohydrolase IA [EC:3.5.4.16]	Metabolism of cofactors and vitamins
CHN_JS_SZ1_2580402_3	K09673	CHST9; carbohydrate 4-sulfotransferase 9 [EC:2.8.2.-]	Glycan biosynthesis and metabolism
CHN_JS_SZ1_2585015_45	K01710	E4.2.1.46, rfbB, rffG; dTDP-glucose 4,6-dehydratase [EC:4.2.1.46]	Metabolism of terpenoids and polyketides, Biosynthesis of other secondary metabolites
CHN_JS_SZ1_259603_7	K02377	TSTA3, fcl; GDP-L-fucose synthase [EC:1.1.1.271]	Carbohydrate metabolism
CHN_JS_SZ1_27020||full_32	K17398	DNMT3A; DNA (cytosine-5)-methyltransferase 3A [EC:2.1.1.37]	Amino acid metabolism
CHN_JS_SZ1_27560_3	K00820	glmS, GFPT; glutamine---fructose-6-phosphate transaminase (isomerizing) [EC:2.6.1.16]	Carbohydrate metabolism, Amino acid metabolism
CHN_JS_SZ1_317670_21	K00568	ubiG; 2-polyprenyl-6-hydroxyphenyl methylase / 3-demethylubiquinone-9 3-methyltransferase [EC:2.1.1.222 2.1.1.64]	Metabolism of cofactors and vitamins
CHN_JS_SZ1_376298_13	K00657	speG, SAT; diamine N-acetyltransferase [EC:2.3.1.57]	Amino acid metabolism
CHN_JS_SZ1_37725_20	K01939	purA, ADSS; adenylosuccinate synthase [EC:6.3.4.4]	Nucleotide metabolism, Amino acid metabolism
CHN_JS_SZ1_393673||full_2	K00390	cysH; phosphoadenosine phosphosulfate reductase [EC:1.8.4.8 1.8.4.10]	Energy metabolism
CHN_JS_SZ1_400033_2	K03183	ubiE; demethylmenaquinone methyltransferase / 2-methoxy-6-polyprenyl-1,4-benzoquinol methylase [EC:2.1.1.163 2.1.1.201]	Metabolism of cofactors and vitamins
CHN_JS_SZ1_419553_1	K00059	fabG, OAR1; 3-oxoacyl-[acyl-carrier protein] reductase [EC:1.1.1.100]	Lipid metabolism, Metabolism of cofactors and vitamins, Biosynthesis of other secondary metabolites
CHN_JS_SZ1_440584||full_2	K01495	GCH1, folE; GTP cyclohydrolase IA [EC:3.5.4.16]	Metabolism of cofactors and vitamins
CHN_JS_SZ1_440584||full_5	K10026	queE; 7-carboxy-7-deazaguanine synthase [EC:4.3.99.3]	Metabolism of cofactors and vitamins
CHN_JS_SZ1_451680||full_6	K19355	MAN; mannan endo-1,4-beta-mannosidase [EC:3.2.1.78]	Carbohydrate metabolism
CHN_JS_SZ1_479250_2	K09882	cobS; cobaltochelatase CobS [EC:6.6.1.2]	Metabolism of cofactors and vitamins
CHN_JS_SZ1_495349_31	K00558	DNMT1, dcm; DNA (cytosine-5)-methyltransferase 1 [EC:2.1.1.37]	Amino acid metabolism
CHN_JS_SZ1_519979_5	K00108	betA, CHDH; choline dehydrogenase [EC:1.1.99.1]	Amino acid metabolism
CHN_JS_SZ1_534827||full_3	K00558	DNMT1, dcm; DNA (cytosine-5)-methyltransferase 1 [EC:2.1.1.37]	Amino acid metabolism
CHN_JS_SZ1_550722||full_10	K01939	purA, ADSS; adenylosuccinate synthase [EC:6.3.4.4]	Nucleotide metabolism, Amino acid metabolism
CHN_JS_SZ1_564412||full_1	K00852	rbsK, RBKS; ribokinase [EC:2.7.1.15]	Carbohydrate metabolism
CHN_JS_SZ1_597025_19	K01737	queD, ptpS, PTS; 6-pyruvoyltetrahydropterin/6-carboxytetrahydropterin synthase [EC:4.2.3.12 4.1.2.50]	Metabolism of cofactors and vitamins
CHN_JS_SZ1_597025_20	K10026	queE; 7-carboxy-7-deazaguanine synthase [EC:4.3.99.3]	Metabolism of cofactors and vitamins
CHN_JS_SZ1_597025_21	K01495	GCH1, folE; GTP cyclohydrolase IA [EC:3.5.4.16]	Metabolism of cofactors and vitamins
CHN_JS_SZ1_597025_41	K00558	DNMT1, dcm; DNA (cytosine-5)-methyltransferase 1 [EC:2.1.1.37]	Amino acid metabolism
CHN_JS_SZ1_597920_6	K06920	queC; 7-cyano-7-deazaguanine synthase [EC:6.3.4.20]	Metabolism of cofactors and vitamins
CHN_JS_SZ1_606078_54	K00737	MGAT3; beta-1,4-mannosyl-glycoprotein beta-1,4-N-acetylglucosaminyltransferase [EC:2.4.1.144]	Glycan biosynthesis and metabolism
CHN_JS_SZ1_629415_6	K00558	DNMT1, dcm; DNA (cytosine-5)-methyltransferase 1 [EC:2.1.1.37]	Amino acid metabolism
CHN_JS_SZ1_631451_130	K01601	rbcL; ribulose-bisphosphate carboxylase large chain [EC:4.1.1.39]	Carbohydrate metabolism, Energy metabolism
CHN_JS_SZ1_631451_140	K01784	galE, GALE; UDP-glucose 4-epimerase [EC:5.1.3.2]	Carbohydrate metabolism
CHN_JS_SZ1_631451_21	K00952	nadM; nicotinamide-nucleotide adenylyltransferase [EC:2.7.7.1]	Metabolism of cofactors and vitamins
CHN_JS_SZ1_631451_71	K00012	UGDH, ugd; UDPglucose 6-dehydrogenase [EC:1.1.1.22]	Carbohydrate metabolism
CHN_JS_SZ1_631451_94	K13522	K13522, nadM; bifunctional NMN adenylyltransferase/nudix hydrolase [EC:2.7.7.1 3.6.1.-]	Metabolism of cofactors and vitamins
CHN_JS_SZ1_631451_95	K03462	NAMPT; nicotinamide phosphoribosyltransferase [EC:2.4.2.12]	Metabolism of cofactors and vitamins
CHN_JS_SZ1_641075_17	K00558	DNMT1, dcm; DNA (cytosine-5)-methyltransferase 1 [EC:2.1.1.37]	Amino acid metabolism
CHN_JS_SZ1_641777_43	K00789	metK; S-adenosylmethionine synthetase [EC:2.5.1.6]	Amino acid metabolism
CHN_JS_SZ1_641777_44	K00558	DNMT1, dcm; DNA (cytosine-5)-methyltransferase 1 [EC:2.1.1.37]	Amino acid metabolism
CHN_JS_SZ1_650355||full_26	K00549	metE; 5-methyltetrahydropteroyltriglutamate--homocysteine methyltransferase [EC:2.1.1.14]	Amino acid metabolism, Metabolism of other amino acids
CHN_JS_SZ1_650355||full_31	K01113	phoD; alkaline phosphatase D [EC:3.1.3.1]	Metabolism of cofactors and vitamins
CHN_JS_SZ1_678851_14	K00558	DNMT1, dcm; DNA (cytosine-5)-methyltransferase 1 [EC:2.1.1.37]	Amino acid metabolism
CHN_JS_SZ1_685881||full_8	K01233	csn; chitosanase [EC:3.2.1.132]	Carbohydrate metabolism
CHN_JS_SZ1_718506_85	K01939	purA, ADSS; adenylosuccinate synthase [EC:6.3.4.4]	Nucleotide metabolism, Amino acid metabolism
CHN_JS_SZ1_769147||full_1_7	K22227	ahbD; heme synthase	Metabolism of cofactors and vitamins
CHN_JS_SZ1_828391_2	K00820	glmS, GFPT; glutamine---fructose-6-phosphate transaminase (isomerizing) [EC:2.6.1.16]	Carbohydrate metabolism, Amino acid metabolism
CHN_JS_SZ1_828392||full_45	K00558	DNMT1, dcm; DNA (cytosine-5)-methyltransferase 1 [EC:2.1.1.37]	Amino acid metabolism
CHN_JS_SZ1_83149_2	K00621	GNPNAT1, GNA1; glucosamine-phosphate N-acetyltransferase [EC:2.3.1.4]	Carbohydrate metabolism
CHN_JS_SZ1_83149_24	K00820	glmS, GFPT; glutamine---fructose-6-phosphate transaminase (isomerizing) [EC:2.6.1.16]	Carbohydrate metabolism, Amino acid metabolism
CHN_JS_SZ1_8318_6	K00558	DNMT1, dcm; DNA (cytosine-5)-methyltransferase 1 [EC:2.1.1.37]	Amino acid metabolism
CHN_JS_SZ1_84113_1_1	K01711	gmd, GMDS; GDPmannose 4,6-dehydratase [EC:4.2.1.47]	Carbohydrate metabolism
CHN_JS_SZ1_860415||full_11	K09882	cobS; cobaltochelatase CobS [EC:6.6.1.2]	Metabolism of cofactors and vitamins
CHN_JS_SZ1_860415||full_14	K09883	cobT; cobaltochelatase CobT [EC:6.6.1.2]	Metabolism of cofactors and vitamins
CHN_JS_SZ1_869648||full_12	K00558	DNMT1, dcm; DNA (cytosine-5)-methyltransferase 1 [EC:2.1.1.37]	Amino acid metabolism
CHN_JS_SZ1_913793_2	K00558	DNMT1, dcm; DNA (cytosine-5)-methyltransferase 1 [EC:2.1.1.37]	Amino acid metabolism
CHN_JS_SZ1_959763||full_2	K16881	K16881; mannose-1-phosphate guanylyltransferase / phosphomannomutase [EC:2.7.7.13 5.4.2.8]	Carbohydrate metabolism
CHN_JS_SZ1_98060||full_1	K01939	purA, ADSS; adenylosuccinate synthase [EC:6.3.4.4]	Nucleotide metabolism, Amino acid metabolism
CHN_JS_SZ2_137649_4	K01051	E3.1.1.11; pectinesterase [EC:3.1.1.11]	Carbohydrate metabolism
CHN_JS_SZ2_146189||full_2_46	K00008	SORD, gutB; L-iditol 2-dehydrogenase [EC:1.1.1.14]	Carbohydrate metabolism
CHN_JS_SZ2_168208_42	K22934	E3.2.1.28; alpha,alpha-trehalase [EC:3.2.1.28]	Carbohydrate metabolism
CHN_JS_SZ2_168208_74	K01055	pcaD; 3-oxoadipate enol-lactonase [EC:3.1.1.24]	Xenobiotics biodegradation and metabolism
CHN_JS_SZ2_185094_13	K00558	DNMT1, dcm; DNA (cytosine-5)-methyltransferase 1 [EC:2.1.1.37]	Amino acid metabolism
CHN_JS_SZ2_231723_5	K00390	cysH; phosphoadenosine phosphosulfate reductase [EC:1.8.4.8 1.8.4.10]	Energy metabolism
CHN_JS_SZ2_239640||full_14	K00558	DNMT1, dcm; DNA (cytosine-5)-methyltransferase 1 [EC:2.1.1.37]	Amino acid metabolism
CHN_JS_SZ2_242022||full_2	K00059	fabG, OAR1; 3-oxoacyl-[acyl-carrier protein] reductase [EC:1.1.1.100]	Lipid metabolism, Metabolism of cofactors and vitamins, Biosynthesis of other secondary metabolites
CHN_JS_SZ2_245419||full_7	K02536	lpxD; UDP-3-O-[3-hydroxymyristoyl] glucosamine N-acyltransferase [EC:2.3.1.191]	Glycan biosynthesis and metabolism
CHN_JS_SZ2_250409||full_1	K00010	iolG; myo-inositol 2-dehydrogenase / D-chiro-inositol 1-dehydrogenase [EC:1.1.1.18 1.1.1.369]	Carbohydrate metabolism, Biosynthesis of other secondary metabolites
CHN_JS_SZ2_255917||full_37	K00390	cysH; phosphoadenosine phosphosulfate reductase [EC:1.8.4.8 1.8.4.10]	Energy metabolism
CHN_JS_SZ2_275663||0_partial_16	K01115	PLD1_2; phospholipase D1/2 [EC:3.1.4.4]	Lipid metabolism
CHN_JS_SZ2_277921||full_2	K00568	ubiG; 2-polyprenyl-6-hydroxyphenyl methylase / 3-demethylubiquinone-9 3-methyltransferase [EC:2.1.1.222 2.1.1.64]	Metabolism of cofactors and vitamins
CHN_JS_SZ2_321978||full_1_40	K06920	queC; 7-cyano-7-deazaguanine synthase [EC:6.3.4.20]	Metabolism of cofactors and vitamins
CHN_JS_SZ2_321978||full_1_44	K01737	queD, ptpS, PTS; 6-pyruvoyltetrahydropterin/6-carboxytetrahydropterin synthase [EC:4.2.3.12 4.1.2.50]	Metabolism of cofactors and vitamins
CHN_JS_SZ2_321978||full_1_45	K10026	queE; 7-carboxy-7-deazaguanine synthase [EC:4.3.99.3]	Metabolism of cofactors and vitamins
CHN_JS_SZ2_340622||full_4	K00558	DNMT1, dcm; DNA (cytosine-5)-methyltransferase 1 [EC:2.1.1.37]	Amino acid metabolism
CHN_JS_SZ2_366483_4	K22316	rhnA-cobC; ribonuclease H / adenosylcobalamin/alpha-ribazole phosphatase [EC:3.1.26.4 3.1.3.73]	Metabolism of cofactors and vitamins
CHN_JS_SZ2_394956||full_3	K13010	per, rfbE; perosamine synthetase [EC:2.6.1.102]	Carbohydrate metabolism
CHN_JS_SZ2_396740||full_2	K04034	bchE; anaerobic magnesium-protoporphyrin IX monomethyl ester cyclase [EC:1.21.98.3]	Metabolism of cofactors and vitamins
CHN_JS_SZ2_400890_12	K00059	fabG, OAR1; 3-oxoacyl-[acyl-carrier protein] reductase [EC:1.1.1.100]	Lipid metabolism, Metabolism of cofactors and vitamins, Biosynthesis of other secondary metabolites
CHN_JS_SZ2_402905||full_27	K00558	DNMT1, dcm; DNA (cytosine-5)-methyltransferase 1 [EC:2.1.1.37]	Amino acid metabolism
CHN_JS_SZ2_409165||0_partial_46	K02843	waaF, rfaF; heptosyltransferase II [EC:2.4.-.-]	Glycan biosynthesis and metabolism
CHN_JS_SZ2_409165||0_partial_55	K03273	gmhB; D-glycero-D-manno-heptose 1,7-bisphosphate phosphatase [EC:3.1.3.82 3.1.3.83]	Glycan biosynthesis and metabolism
CHN_JS_SZ2_466103||full_9	K00390	cysH; phosphoadenosine phosphosulfate reductase [EC:1.8.4.8 1.8.4.10]	Energy metabolism
CHN_JS_SZ2_489836||full_51	K15359	hspA; 6-hydroxy-3-succinoylpyridine 3-monooxygenase [EC:1.14.13.163]	Metabolism of cofactors and vitamins
CHN_JS_SZ2_519373||full_23	K00558	DNMT1, dcm; DNA (cytosine-5)-methyltransferase 1 [EC:2.1.1.37]	Amino acid metabolism
CHN_JS_SZ2_537315_43	K04487	iscS, NFS1; cysteine desulfurase [EC:2.8.1.7]	Metabolism of cofactors and vitamins
CHN_JS_SZ2_544893||full_16	K01955	carB, CPA2; carbamoyl-phosphate synthase large subunit [EC:6.3.5.5]	Nucleotide metabolism, Amino acid metabolism
CHN_JS_SZ2_544893||full_18	K01784	galE, GALE; UDP-glucose 4-epimerase [EC:5.1.3.2]	Carbohydrate metabolism
CHN_JS_SZ2_544893||full_65	K01728	pel; pectate lyase [EC:4.2.2.2]	Carbohydrate metabolism
CHN_JS_SZ2_549122_12	K00558	DNMT1, dcm; DNA (cytosine-5)-methyltransferase 1 [EC:2.1.1.37]	Amino acid metabolism
CHN_JS_SZ2_557695_36	K00655	plsC; 1-acyl-sn-glycerol-3-phosphate acyltransferase [EC:2.3.1.51]	Lipid metabolism
CHN_JS_SZ2_557695_37	K00655	plsC; 1-acyl-sn-glycerol-3-phosphate acyltransferase [EC:2.3.1.51]	Lipid metabolism
CHN_JS_SZ2_566057||full_10	K01626	E2.5.1.54, aroF, aroG, aroH; 3-deoxy-7-phosphoheptulonate synthase [EC:2.5.1.54]	Amino acid metabolism
CHN_JS_SZ2_566057||full_9	K18240	xanB2; chorismate lyase / 3-hydroxybenzoate synthase [EC:4.1.3.40 4.1.3.45]	Amino acid metabolism, Metabolism of cofactors and vitamins
CHN_JS_SZ2_577149||full_24	K09457	queF; 7-cyano-7-deazaguanine reductase [EC:1.7.1.13]	Metabolism of cofactors and vitamins
CHN_JS_SZ2_577149||full_35	K00390	cysH; phosphoadenosine phosphosulfate reductase [EC:1.8.4.8 1.8.4.10]	Energy metabolism
CHN_JS_SZ2_58349||full_4	K00390	cysH; phosphoadenosine phosphosulfate reductase [EC:1.8.4.8 1.8.4.10]	Energy metabolism
CHN_JS_SZ2_586817_4	K00368	nirK; nitrite reductase (NO-forming) [EC:1.7.2.1]	Energy metabolism
CHN_JS_SZ2_624556||full_3	K00558	DNMT1, dcm; DNA (cytosine-5)-methyltransferase 1 [EC:2.1.1.37]	Amino acid metabolism
CHN_JS_SZ2_625231_16	K01182	IMA, malL; oligo-1,6-glucosidase [EC:3.2.1.10]	Carbohydrate metabolism
CHN_JS_SZ2_666176||full_16	K13010	per, rfbE; perosamine synthetase [EC:2.6.1.102]	Carbohydrate metabolism
CHN_JS_SZ2_701490||full_4	K01939	purA, ADSS; adenylosuccinate synthase [EC:6.3.4.4]	Nucleotide metabolism, Amino acid metabolism
CHN_JS_SZ2_710923||full_14	K00616	E2.2.1.2, talA, talB; transaldolase [EC:2.2.1.2]	Carbohydrate metabolism
CHN_JS_SZ2_750181||full_42	K01186	NEU1; sialidase-1 [EC:3.2.1.18]	Lipid metabolism, Glycan biosynthesis and metabolism
CHN_JS_SZ2_750181||full_45	K09882	cobS; cobaltochelatase CobS [EC:6.6.1.2]	Metabolism of cofactors and vitamins
CHN_JS_XC_1029911||full_6	K00558	DNMT1, dcm; DNA (cytosine-5)-methyltransferase 1 [EC:2.1.1.37]	Amino acid metabolism
CHN_JS_XC_1032238_21	K03462	NAMPT; nicotinamide phosphoribosyltransferase [EC:2.4.2.12]	Metabolism of cofactors and vitamins
CHN_JS_XC_1072830||full_1	K01737	queD, ptpS, PTS; 6-pyruvoyltetrahydropterin/6-carboxytetrahydropterin synthase [EC:4.2.3.12 4.1.2.50]	Metabolism of cofactors and vitamins
CHN_JS_XC_1072830||full_2	K01495	GCH1, folE; GTP cyclohydrolase IA [EC:3.5.4.16]	Metabolism of cofactors and vitamins
CHN_JS_XC_1073780_1	K05366	mrcA; penicillin-binding protein 1A [EC:2.4.1.129 3.4.16.4]	Glycan biosynthesis and metabolism
CHN_JS_XC_1143461||full_26	K02843	waaF, rfaF; heptosyltransferase II [EC:2.4.-.-]	Glycan biosynthesis and metabolism
CHN_JS_XC_1143461||full_30	K00568	ubiG; 2-polyprenyl-6-hydroxyphenyl methylase / 3-demethylubiquinone-9 3-methyltransferase [EC:2.1.1.222 2.1.1.64]	Metabolism of cofactors and vitamins
CHN_JS_XC_1242758||full_5	K01654	E2.5.1.56, neuB; N-acetylneuraminate synthase [EC:2.5.1.56]	Carbohydrate metabolism
CHN_JS_XC_1337070_23	K12710	novU; C-methyltransferase [EC:2.1.1.-]	Metabolism of terpenoids and polyketides
CHN_JS_XC_1337070_24	K13310	desV, eryCI; dTDP-3-amino-3,4,6-trideoxy-alpha-D-glucose transaminase [EC:2.6.1.106]	Metabolism of terpenoids and polyketides
CHN_JS_XC_1337070_26	K02843	waaF, rfaF; heptosyltransferase II [EC:2.4.-.-]	Glycan biosynthesis and metabolism
CHN_JS_XC_1348585||full_18	K03183	ubiE; demethylmenaquinone methyltransferase / 2-methoxy-6-polyprenyl-1,4-benzoquinol methylase [EC:2.1.1.163 2.1.1.201]	Metabolism of cofactors and vitamins
CHN_JS_XC_1360331_5	K23144	K23144; UDP-N-acetylglucosamine diphosphorylase / glucose-1-phosphate thymidylyltransferase / UDP-N-acetylgalactosamine diphosphorylase / glucosamine-1-phosphate N-acetyltransferase / galactosamine-1-phosphate N-acetyltransferase [EC:2.7.7.23 2.7.7.24 2.7.7.83 2.3.1.157 2.3.1.276]	Metabolism of terpenoids and polyketides, Biosynthesis of other secondary metabolites
CHN_JS_XC_1410995||full_30	K00558	DNMT1, dcm; DNA (cytosine-5)-methyltransferase 1 [EC:2.1.1.37]	Amino acid metabolism
CHN_JS_XC_1410995||full_31	K00558	DNMT1, dcm; DNA (cytosine-5)-methyltransferase 1 [EC:2.1.1.37]	Amino acid metabolism
CHN_JS_XC_1499071_4	K01006	ppdK; pyruvate, orthophosphate dikinase [EC:2.7.9.1]	Carbohydrate metabolism, Energy metabolism
CHN_JS_XC_1557284_6	K09882	cobS; cobaltochelatase CobS [EC:6.6.1.2]	Metabolism of cofactors and vitamins
CHN_JS_XC_1557284_8	K09882	cobS; cobaltochelatase CobS [EC:6.6.1.2]	Metabolism of cofactors and vitamins
CHN_JS_XC_1612151_15	K07260	vanY; zinc D-Ala-D-Ala carboxypeptidase [EC:3.4.17.14]	Glycan biosynthesis and metabolism
CHN_JS_XC_1682508_10	K02843	waaF, rfaF; heptosyltransferase II [EC:2.4.-.-]	Glycan biosynthesis and metabolism
CHN_JS_XC_1682508_3	K00568	ubiG; 2-polyprenyl-6-hydroxyphenyl methylase / 3-demethylubiquinone-9 3-methyltransferase [EC:2.1.1.222 2.1.1.64]	Metabolism of cofactors and vitamins
CHN_JS_XC_1684776_100	K00226	pyrD; dihydroorotate dehydrogenase (fumarate) [EC:1.3.98.1]	Nucleotide metabolism
CHN_JS_XC_1684776_61	K13010	per, rfbE; perosamine synthetase [EC:2.6.1.102]	Carbohydrate metabolism
CHN_JS_XC_1684776_63	K01784	galE, GALE; UDP-glucose 4-epimerase [EC:5.1.3.2]	Carbohydrate metabolism
CHN_JS_XC_1684776_65	K12710	novU; C-methyltransferase [EC:2.1.1.-]	Metabolism of terpenoids and polyketides
CHN_JS_XC_1685152_17	K01854	glf; UDP-galactopyranose mutase [EC:5.4.99.9]	Carbohydrate metabolism
CHN_JS_XC_1685152_2	K08967	mtnD, mtnZ, ADI1; 1,2-dihydroxy-3-keto-5-methylthiopentene dioxygenase [EC:1.13.11.53 1.13.11.54]	Amino acid metabolism
CHN_JS_XC_1725548||full_10	K02843	waaF, rfaF; heptosyltransferase II [EC:2.4.-.-]	Glycan biosynthesis and metabolism
CHN_JS_XC_177265_6	K09883	cobT; cobaltochelatase CobT [EC:6.6.1.2]	Metabolism of cofactors and vitamins
CHN_JS_XC_177265_7	K09882	cobS; cobaltochelatase CobS [EC:6.6.1.2]	Metabolism of cofactors and vitamins
CHN_JS_XC_1856992||full_2	K00558	DNMT1, dcm; DNA (cytosine-5)-methyltransferase 1 [EC:2.1.1.37]	Amino acid metabolism
CHN_JS_XC_189636||full_53	K00700	GBE1, glgB; 1,4-alpha-glucan branching enzyme [EC:2.4.1.18]	Carbohydrate metabolism
CHN_JS_XC_2085733||full_14	K00558	DNMT1, dcm; DNA (cytosine-5)-methyltransferase 1 [EC:2.1.1.37]	Amino acid metabolism
CHN_JS_XC_2095176||full_28	K00390	cysH; phosphoadenosine phosphosulfate reductase [EC:1.8.4.8 1.8.4.10]	Energy metabolism
CHN_JS_XC_24094||full_10	K00390	cysH; phosphoadenosine phosphosulfate reductase [EC:1.8.4.8 1.8.4.10]	Energy metabolism
CHN_JS_XC_249071||full_12	K10026	queE; 7-carboxy-7-deazaguanine synthase [EC:4.3.99.3]	Metabolism of cofactors and vitamins
CHN_JS_XC_282379_7	K22316	rhnA-cobC; ribonuclease H / adenosylcobalamin/alpha-ribazole phosphatase [EC:3.1.26.4 3.1.3.73]	Metabolism of cofactors and vitamins
CHN_JS_XC_29070||full_4	K16011	algA, xanB, rfbA, wbpW, pslB; mannose-1-phosphate guanylyltransferase / mannose-6-phosphate isomerase [EC:2.7.7.13 5.3.1.8]	Carbohydrate metabolism
CHN_JS_XC_353811_2	K01495	GCH1, folE; GTP cyclohydrolase IA [EC:3.5.4.16]	Metabolism of cofactors and vitamins
CHN_JS_XC_353811_3	K06920	queC; 7-cyano-7-deazaguanine synthase [EC:6.3.4.20]	Metabolism of cofactors and vitamins
CHN_JS_XC_446271||full_15	K04072	adhE; acetaldehyde dehydrogenase / alcohol dehydrogenase [EC:1.2.1.10 1.1.1.1]	Carbohydrate metabolism, Lipid metabolism, Amino acid metabolism, Xenobiotics biodegradation and metabolism
CHN_JS_XC_448168_9	K00820	glmS, GFPT; glutamine---fructose-6-phosphate transaminase (isomerizing) [EC:2.6.1.16]	Carbohydrate metabolism, Amino acid metabolism
CHN_JS_XC_464809||full_40	K13522	K13522, nadM; bifunctional NMN adenylyltransferase/nudix hydrolase [EC:2.7.7.1 3.6.1.-]	Metabolism of cofactors and vitamins
CHN_JS_XC_464809||full_41	K03462	NAMPT; nicotinamide phosphoribosyltransferase [EC:2.4.2.12]	Metabolism of cofactors and vitamins
CHN_JS_XC_478448||full_5	K09882	cobS; cobaltochelatase CobS [EC:6.6.1.2]	Metabolism of cofactors and vitamins
CHN_JS_XC_47867||full_13	K02078	acpP; acyl carrier protein	Biosynthesis of other secondary metabolites
CHN_JS_XC_503538_9	K00558	DNMT1, dcm; DNA (cytosine-5)-methyltransferase 1 [EC:2.1.1.37]	Amino acid metabolism
CHN_JS_XC_574258_5	K02536	lpxD; UDP-3-O-[3-hydroxymyristoyl] glucosamine N-acyltransferase [EC:2.3.1.191]	Glycan biosynthesis and metabolism
CHN_JS_XC_737849_13	K09882	cobS; cobaltochelatase CobS [EC:6.6.1.2]	Metabolism of cofactors and vitamins
CHN_JS_XC_847087_8	K00820	glmS, GFPT; glutamine---fructose-6-phosphate transaminase (isomerizing) [EC:2.6.1.16]	Carbohydrate metabolism, Amino acid metabolism
CHN_JS_XC_87029||full_25	K00390	cysH; phosphoadenosine phosphosulfate reductase [EC:1.8.4.8 1.8.4.10]	Energy metabolism
CHN_JS_XC_96853||full_5	K01186	NEU1; sialidase-1 [EC:3.2.1.18]	Lipid metabolism, Glycan biosynthesis and metabolism
CHN_LN_SY_1282080_1	K00873	PK, pyk; pyruvate kinase [EC:2.7.1.40]	Carbohydrate metabolism, Nucleotide metabolism
CHN_LN_SY_1284824||full_4	K00820	glmS, GFPT; glutamine---fructose-6-phosphate transaminase (isomerizing) [EC:2.6.1.16]	Carbohydrate metabolism, Amino acid metabolism
CHN_LN_SY_1284824||full_5	K04042	glmU; bifunctional UDP-N-acetylglucosamine pyrophosphorylase / Glucosamine-1-phosphate N-acetyltransferase [EC:2.7.7.23 2.3.1.157]	Carbohydrate metabolism
CHN_LN_SY_1302922_13	K17398	DNMT3A; DNA (cytosine-5)-methyltransferase 3A [EC:2.1.1.37]	Amino acid metabolism
CHN_LN_SY_1315321_3	K14340	K14340; mannosyltransferase [EC:2.4.1.-]	Glycan biosynthesis and metabolism
CHN_LN_SY_1315321_4	K00558	DNMT1, dcm; DNA (cytosine-5)-methyltransferase 1 [EC:2.1.1.37]	Amino acid metabolism
CHN_LN_SY_1613067_2	K01497	ribA, RIB1; GTP cyclohydrolase II [EC:3.5.4.25]	Metabolism of cofactors and vitamins
CHN_LN_SY_1671751||full_36	K01647	CS, gltA; citrate synthase [EC:2.3.3.1]	Carbohydrate metabolism
CHN_LN_SY_205363_1	K16363	lpxC-fabZ; UDP-3-O-[3-hydroxymyristoyl] N-acetylglucosamine deacetylase / 3-hydroxyacyl-[acyl-carrier-protein] dehydratase [EC:3.5.1.108 4.2.1.59]	Lipid metabolism, Glycan biosynthesis and metabolism
CHN_LN_SY_240135||full_76	K07260	vanY; zinc D-Ala-D-Ala carboxypeptidase [EC:3.4.17.14]	Glycan biosynthesis and metabolism
CHN_LN_SY_333245_1_3	K01784	galE, GALE; UDP-glucose 4-epimerase [EC:5.1.3.2]	Carbohydrate metabolism
CHN_LN_SY_481840||full_8	K14335	pimC; alpha-1,6-mannosyltransferase [EC:2.4.1.-]	Glycan biosynthesis and metabolism
CHN_LN_SY_508601||full_32	K00558	DNMT1, dcm; DNA (cytosine-5)-methyltransferase 1 [EC:2.1.1.37]	Amino acid metabolism
CHN_LN_SY_521166||full_3	K19548	bacC; dihydroanticapsin dehydrogenase [EC:1.1.1.385]	Biosynthesis of other secondary metabolites
CHN_LN_SY_521166||full_8	K01218	gmuG; mannan endo-1,4-beta-mannosidase [EC:3.2.1.78]	Carbohydrate metabolism
CHN_LN_SY_577873||full_1	K16870	wbbL; N-acetylglucosaminyl-diphospho-decaprenol L-rhamnosyltransferase [EC:2.4.1.289]	Glycan biosynthesis and metabolism
CHN_LN_SY_775120_18	K00558	DNMT1, dcm; DNA (cytosine-5)-methyltransferase 1 [EC:2.1.1.37]	Amino acid metabolism
CHN_LN_SY_813476_1	K00558	DNMT1, dcm; DNA (cytosine-5)-methyltransferase 1 [EC:2.1.1.37]	Amino acid metabolism
CHN_LN_SY_835716||full_4	K03426	E3.6.1.22, NUDT12, nudC; NAD+ diphosphatase [EC:3.6.1.22]	Metabolism of cofactors and vitamins
CHN_SD_BH_102140||full_5	K00390	cysH; phosphoadenosine phosphosulfate reductase [EC:1.8.4.8 1.8.4.10]	Energy metabolism
CHN_SD_BH_111203_25	K01439	dapE; succinyl-diaminopimelate desuccinylase [EC:3.5.1.18]	Amino acid metabolism
CHN_SD_BH_115132||full_6	K00558	DNMT1, dcm; DNA (cytosine-5)-methyltransferase 1 [EC:2.1.1.37]	Amino acid metabolism
CHN_SD_BH_119028_4	K06920	queC; 7-cyano-7-deazaguanine synthase [EC:6.3.4.20]	Metabolism of cofactors and vitamins
CHN_SD_BH_131724_17	K16011	algA, xanB, rfbA, wbpW, pslB; mannose-1-phosphate guanylyltransferase / mannose-6-phosphate isomerase [EC:2.7.7.13 5.3.1.8]	Carbohydrate metabolism
CHN_SD_BH_131724_19	K01495	GCH1, folE; GTP cyclohydrolase IA [EC:3.5.4.16]	Metabolism of cofactors and vitamins
CHN_SD_BH_133024_1	K00558	DNMT1, dcm; DNA (cytosine-5)-methyltransferase 1 [EC:2.1.1.37]	Amino acid metabolism
CHN_SD_BH_141812||full_8	K01953	asnB, ASNS; asparagine synthase (glutamine-hydrolysing) [EC:6.3.5.4]	Nucleotide metabolism
CHN_SD_BH_153491||full_1_5	K00558	DNMT1, dcm; DNA (cytosine-5)-methyltransferase 1 [EC:2.1.1.37]	Amino acid metabolism
CHN_SD_BH_15836||full_11	K00390	cysH; phosphoadenosine phosphosulfate reductase [EC:1.8.4.8 1.8.4.10]	Energy metabolism
CHN_SD_BH_159555||0_partial_1	K00500	phhA, PAH; phenylalanine-4-hydroxylase [EC:1.14.16.1]	Amino acid metabolism, Metabolism of cofactors and vitamins
CHN_SD_BH_16488_25	K09883	cobT; cobaltochelatase CobT [EC:6.6.1.2]	Metabolism of cofactors and vitamins
CHN_SD_BH_166589_5	K00824	dat; D-alanine transaminase [EC:2.6.1.21]	Amino acid metabolism, Metabolism of other amino acids
CHN_SD_BH_167425_21	K02612	paaD; ring-1,2-phenylacetyl-CoA epoxidase subunit PaaD	Amino acid metabolism
CHN_SD_BH_172651_25	K01939	purA, ADSS; adenylosuccinate synthase [EC:6.3.4.4]	Nucleotide metabolism, Amino acid metabolism
CHN_SD_BH_174472||full_11	K01953	asnB, ASNS; asparagine synthase (glutamine-hydrolysing) [EC:6.3.5.4]	Nucleotide metabolism
CHN_SD_BH_174472||full_7	K03639	moaA, CNX2; GTP 3',8-cyclase [EC:4.1.99.22]	Metabolism of cofactors and vitamins
CHN_SD_BH_174472||full_8	K01953	asnB, ASNS; asparagine synthase (glutamine-hydrolysing) [EC:6.3.5.4]	Nucleotide metabolism
CHN_SD_BH_175307_15	K14340	K14340; mannosyltransferase [EC:2.4.1.-]	Glycan biosynthesis and metabolism
CHN_SD_BH_175307_28	K00558	DNMT1, dcm; DNA (cytosine-5)-methyltransferase 1 [EC:2.1.1.37]	Amino acid metabolism
CHN_SD_BH_175307_30	K00558	DNMT1, dcm; DNA (cytosine-5)-methyltransferase 1 [EC:2.1.1.37]	Amino acid metabolism
CHN_SD_BH_195036||full_6	K01939	purA, ADSS; adenylosuccinate synthase [EC:6.3.4.4]	Nucleotide metabolism, Amino acid metabolism
CHN_SD_BH_197191_14	K01784	galE, GALE; UDP-glucose 4-epimerase [EC:5.1.3.2]	Carbohydrate metabolism
CHN_SD_BH_210321_24	K22994	pelX; pectate disaccharide-lyase [EC:4.2.2.9]	Carbohydrate metabolism
CHN_SD_BH_224595||full_1_4	K00558	DNMT1, dcm; DNA (cytosine-5)-methyltransferase 1 [EC:2.1.1.37]	Amino acid metabolism
CHN_SD_BH_225039_6	K00799	GST, gst; glutathione S-transferase [EC:2.5.1.18]	Metabolism of other amino acids, Xenobiotics biodegradation and metabolism
CHN_SD_BH_229559_5	K00558	DNMT1, dcm; DNA (cytosine-5)-methyltransferase 1 [EC:2.1.1.37]	Amino acid metabolism
CHN_SD_BH_239890||0_partial_1	K00721	DPM1; dolichol-phosphate mannosyltransferase [EC:2.4.1.83]	Glycan biosynthesis and metabolism
CHN_SD_BH_239890||0_partial_21	K01478	arcA; arginine deiminase [EC:3.5.3.6]	Amino acid metabolism
CHN_SD_BH_252013_10	K00558	DNMT1, dcm; DNA (cytosine-5)-methyltransferase 1 [EC:2.1.1.37]	Amino acid metabolism
CHN_SD_BH_271263_30	K03462	NAMPT; nicotinamide phosphoribosyltransferase [EC:2.4.2.12]	Metabolism of cofactors and vitamins
CHN_SD_BH_271263_31	K13522	K13522, nadM; bifunctional NMN adenylyltransferase/nudix hydrolase [EC:2.7.7.1 3.6.1.-]	Metabolism of cofactors and vitamins
CHN_SD_BH_272618||full_9	K20170	nicA1; nicotine oxidoreductase [EC:1.5.3.-]	Metabolism of cofactors and vitamins
CHN_SD_BH_274172_27	K00558	DNMT1, dcm; DNA (cytosine-5)-methyltransferase 1 [EC:2.1.1.37]	Amino acid metabolism
CHN_SD_BH_274172_6	K09883	cobT; cobaltochelatase CobT [EC:6.6.1.2]	Metabolism of cofactors and vitamins
CHN_SD_BH_280994_10	K00558	DNMT1, dcm; DNA (cytosine-5)-methyltransferase 1 [EC:2.1.1.37]	Amino acid metabolism
CHN_SD_BH_284361_10	K00390	cysH; phosphoadenosine phosphosulfate reductase [EC:1.8.4.8 1.8.4.10]	Energy metabolism
CHN_SD_BH_293904||full_6	K08678	UXS1, uxs; UDP-glucuronate decarboxylase [EC:4.1.1.35]	Carbohydrate metabolism
CHN_SD_BH_293904||full_8	K08678	UXS1, uxs; UDP-glucuronate decarboxylase [EC:4.1.1.35]	Carbohydrate metabolism
CHN_SD_BH_304966||full_7	K00558	DNMT1, dcm; DNA (cytosine-5)-methyltransferase 1 [EC:2.1.1.37]	Amino acid metabolism
CHN_SD_BH_31003||full_5	K01939	purA, ADSS; adenylosuccinate synthase [EC:6.3.4.4]	Nucleotide metabolism, Amino acid metabolism
CHN_SD_BH_315800||full_1	K09883	cobT; cobaltochelatase CobT [EC:6.6.1.2]	Metabolism of cofactors and vitamins
CHN_SD_BH_315800||full_3	K09882	cobS; cobaltochelatase CobS [EC:6.6.1.2]	Metabolism of cofactors and vitamins
CHN_SD_BH_321821||full_8	K00558	DNMT1, dcm; DNA (cytosine-5)-methyltransferase 1 [EC:2.1.1.37]	Amino acid metabolism
CHN_SD_BH_325848_4	K00558	DNMT1, dcm; DNA (cytosine-5)-methyltransferase 1 [EC:2.1.1.37]	Amino acid metabolism
CHN_SD_BH_32888_1	K00568	ubiG; 2-polyprenyl-6-hydroxyphenyl methylase / 3-demethylubiquinone-9 3-methyltransferase [EC:2.1.1.222 2.1.1.64]	Metabolism of cofactors and vitamins
CHN_SD_BH_329159_2	K00390	cysH; phosphoadenosine phosphosulfate reductase [EC:1.8.4.8 1.8.4.10]	Energy metabolism
CHN_SD_BH_336863_1	K17462	yrrT; putative AdoMet-dependent methyltransferase [EC:2.1.1.-]	Amino acid metabolism
CHN_SD_BH_336863_8	K09882	cobS; cobaltochelatase CobS [EC:6.6.1.2]	Metabolism of cofactors and vitamins
CHN_SD_BH_337687_4	K00390	cysH; phosphoadenosine phosphosulfate reductase [EC:1.8.4.8 1.8.4.10]	Energy metabolism
CHN_SD_BH_340092||0_partial_1_13	K09882	cobS; cobaltochelatase CobS [EC:6.6.1.2]	Metabolism of cofactors and vitamins
CHN_SD_BH_34776_7	K00812	aspB; aspartate aminotransferase [EC:2.6.1.1]	Amino acid metabolism, Biosynthesis of other secondary metabolites
CHN_SD_BH_349527_14	K18912	egtB; gamma-glutamyl hercynylcysteine S-oxide synthase [EC:1.14.99.50]	Amino acid metabolism
CHN_SD_BH_354230_13	K00558	DNMT1, dcm; DNA (cytosine-5)-methyltransferase 1 [EC:2.1.1.37]	Amino acid metabolism
CHN_SD_BH_354236_5	K22994	pelX; pectate disaccharide-lyase [EC:4.2.2.9]	Carbohydrate metabolism
CHN_SD_BH_368367_13	K01006	ppdK; pyruvate, orthophosphate dikinase [EC:2.7.9.1]	Carbohydrate metabolism, Energy metabolism
CHN_SD_BH_66159||full_17	K00558	DNMT1, dcm; DNA (cytosine-5)-methyltransferase 1 [EC:2.1.1.37]	Amino acid metabolism
CHN_SD_BH_68276_8	K00558	DNMT1, dcm; DNA (cytosine-5)-methyltransferase 1 [EC:2.1.1.37]	Amino acid metabolism
CHN_SD_BH_68502||full_2	K00012	UGDH, ugd; UDPglucose 6-dehydrogenase [EC:1.1.1.22]	Carbohydrate metabolism
CHN_SD_BH_68502||full_9	K22227	ahbD; heme synthase	Metabolism of cofactors and vitamins
CHN_SD_BH_7848||full_20	K00059	fabG, OAR1; 3-oxoacyl-[acyl-carrier protein] reductase [EC:1.1.1.100]	Lipid metabolism, Metabolism of cofactors and vitamins, Biosynthesis of other secondary metabolites
CHN_SD_BH_84013_6	K04042	glmU; bifunctional UDP-N-acetylglucosamine pyrophosphorylase / Glucosamine-1-phosphate N-acetyltransferase [EC:2.7.7.23 2.3.1.157]	Carbohydrate metabolism
CHN_SD_BN_100282||full_9	K00558	DNMT1, dcm; DNA (cytosine-5)-methyltransferase 1 [EC:2.1.1.37]	Amino acid metabolism
CHN_SD_BN_101804||full_22	K05366	mrcA; penicillin-binding protein 1A [EC:2.4.1.129 3.4.16.4]	Glycan biosynthesis and metabolism
CHN_SD_BN_104024_6	K00390	cysH; phosphoadenosine phosphosulfate reductase [EC:1.8.4.8 1.8.4.10]	Energy metabolism
CHN_SD_BN_1040385||full_11	K00558	DNMT1, dcm; DNA (cytosine-5)-methyltransferase 1 [EC:2.1.1.37]	Amino acid metabolism
CHN_SD_BN_1049122_2	K00797	speE, SRM; spermidine synthase [EC:2.5.1.16]	Amino acid metabolism, Metabolism of other amino acids
CHN_SD_BN_1049122_4	K03821	phbC, phaC; polyhydroxyalkanoate synthase subunit PhaC [EC:2.3.1.-]	Carbohydrate metabolism
CHN_SD_BN_1134605||full_12	K00558	DNMT1, dcm; DNA (cytosine-5)-methyltransferase 1 [EC:2.1.1.37]	Amino acid metabolism
CHN_SD_BN_1134605||full_8	K00558	DNMT1, dcm; DNA (cytosine-5)-methyltransferase 1 [EC:2.1.1.37]	Amino acid metabolism
CHN_SD_BN_1169109||full_61	K00797	speE, SRM; spermidine synthase [EC:2.5.1.16]	Amino acid metabolism, Metabolism of other amino acids
CHN_SD_BN_1205360||full_2	K02473	wbpP; UDP-N-acetylglucosamine 4-epimerase [EC:5.1.3.7]	Carbohydrate metabolism
CHN_SD_BN_1227838||full_6	K00390	cysH; phosphoadenosine phosphosulfate reductase [EC:1.8.4.8 1.8.4.10]	Energy metabolism
CHN_SD_BN_1234601||full_8	K01885	EARS, gltX; glutamyl-tRNA synthetase [EC:6.1.1.17]	Metabolism of cofactors and vitamins
CHN_SD_BN_1249292_5	K22227	ahbD; heme synthase	Metabolism of cofactors and vitamins
CHN_SD_BN_1276304||full_11	K18649	IMPL2; inositol-phosphate phosphatase / L-galactose 1-phosphate phosphatase / histidinol-phosphatase [EC:3.1.3.25 3.1.3.93 3.1.3.15]	Carbohydrate metabolism, Amino acid metabolism
CHN_SD_BN_1287169_32	K10026	queE; 7-carboxy-7-deazaguanine synthase [EC:4.3.99.3]	Metabolism of cofactors and vitamins
CHN_SD_BN_1287169_35	K01495	GCH1, folE; GTP cyclohydrolase IA [EC:3.5.4.16]	Metabolism of cofactors and vitamins
CHN_SD_BN_1335904||full_5	K06167	phnP; phosphoribosyl 1,2-cyclic phosphate phosphodiesterase [EC:3.1.4.55]	Metabolism of other amino acids
CHN_SD_BN_1352751||full_11	K00626	E2.3.1.9, atoB; acetyl-CoA C-acetyltransferase [EC:2.3.1.9]	Carbohydrate metabolism, Energy metabolism, Lipid metabolism, Amino acid metabolism, Metabolism of cofactors and vitamins, Xenobiotics biodegradation and metabolism
CHN_SD_BN_1359386_11	K00558	DNMT1, dcm; DNA (cytosine-5)-methyltransferase 1 [EC:2.1.1.37]	Amino acid metabolism
CHN_SD_BN_136351||full_4	K09882	cobS; cobaltochelatase CobS [EC:6.6.1.2]	Metabolism of cofactors and vitamins
CHN_SD_BN_1432092_5	K03462	NAMPT; nicotinamide phosphoribosyltransferase [EC:2.4.2.12]	Metabolism of cofactors and vitamins
CHN_SD_BN_14441_19	K07404	pgl; 6-phosphogluconolactonase [EC:3.1.1.31]	Carbohydrate metabolism
CHN_SD_BN_1456004||full_1_7	K00568	ubiG; 2-polyprenyl-6-hydroxyphenyl methylase / 3-demethylubiquinone-9 3-methyltransferase [EC:2.1.1.222 2.1.1.64]	Metabolism of cofactors and vitamins
CHN_SD_BN_1456004||full_1_8	K00059	fabG, OAR1; 3-oxoacyl-[acyl-carrier protein] reductase [EC:1.1.1.100]	Lipid metabolism, Metabolism of cofactors and vitamins, Biosynthesis of other secondary metabolites
CHN_SD_BN_1513767||full_11	K00558	DNMT1, dcm; DNA (cytosine-5)-methyltransferase 1 [EC:2.1.1.37]	Amino acid metabolism
CHN_SD_BN_1571171_4	K00558	DNMT1, dcm; DNA (cytosine-5)-methyltransferase 1 [EC:2.1.1.37]	Amino acid metabolism
CHN_SD_BN_1578020_36	K19645	dfrB, dfr2; dihydrofolate reductase (trimethoprim resistance protein) [EC:1.5.1.3]	Metabolism of cofactors and vitamins
CHN_SD_BN_1587142||full_7	K08256	pimA; phosphatidyl-myo-inositol alpha-mannosyltransferase [EC:2.4.1.345]	Glycan biosynthesis and metabolism
CHN_SD_BN_1587936_21	K02843	waaF, rfaF; heptosyltransferase II [EC:2.4.-.-]	Glycan biosynthesis and metabolism
CHN_SD_BN_1587936_8	K00558	DNMT1, dcm; DNA (cytosine-5)-methyltransferase 1 [EC:2.1.1.37]	Amino acid metabolism
CHN_SD_BN_1599794||full_1	K16649	glft1; rhamnopyranosyl-N-acetylglucosaminyl-diphospho-decaprenol beta-1,3/1,4-galactofuranosyltransferase [EC:2.4.1.287]	Glycan biosynthesis and metabolism
CHN_SD_BN_1617051||full_1	K01902	sucD; succinyl-CoA synthetase alpha subunit [EC:6.2.1.5]	Carbohydrate metabolism
CHN_SD_BN_1626545||full_1_24	K00558	DNMT1, dcm; DNA (cytosine-5)-methyltransferase 1 [EC:2.1.1.37]	Amino acid metabolism
CHN_SD_BN_1636166||full_14	K00797	speE, SRM; spermidine synthase [EC:2.5.1.16]	Amino acid metabolism, Metabolism of other amino acids
CHN_SD_BN_1658939_1	K00285	dadA; D-amino-acid dehydrogenase [EC:1.4.5.1]	Amino acid metabolism
CHN_SD_BN_1710396_12	K00763	pncB, NAPRT1; nicotinate phosphoribosyltransferase [EC:6.3.4.21]	Metabolism of cofactors and vitamins
CHN_SD_BN_1710645||full_76	K00130	betB, gbsA; betaine-aldehyde dehydrogenase [EC:1.2.1.8]	Amino acid metabolism
CHN_SD_BN_1724094_11	K01854	glf; UDP-galactopyranose mutase [EC:5.4.99.9]	Carbohydrate metabolism
CHN_SD_BN_1725861||full_19	K10026	queE; 7-carboxy-7-deazaguanine synthase [EC:4.3.99.3]	Metabolism of cofactors and vitamins
CHN_SD_BN_1725861||full_20	K01737	queD, ptpS, PTS; 6-pyruvoyltetrahydropterin/6-carboxytetrahydropterin synthase [EC:4.2.3.12 4.1.2.50]	Metabolism of cofactors and vitamins
CHN_SD_BN_176621_17	K00558	DNMT1, dcm; DNA (cytosine-5)-methyltransferase 1 [EC:2.1.1.37]	Amino acid metabolism
CHN_SD_BN_1771044||full_4	K22316	rhnA-cobC; ribonuclease H / adenosylcobalamin/alpha-ribazole phosphatase [EC:3.1.26.4 3.1.3.73]	Metabolism of cofactors and vitamins
CHN_SD_BN_1779742_4	K03269	lpxH; UDP-2,3-diacylglucosamine hydrolase [EC:3.6.1.54]	Glycan biosynthesis and metabolism
CHN_SD_BN_180248||full_2	K08256	pimA; phosphatidyl-myo-inositol alpha-mannosyltransferase [EC:2.4.1.345]	Glycan biosynthesis and metabolism
CHN_SD_BN_1809209||full_19	K00163	aceE; pyruvate dehydrogenase E1 component [EC:1.2.4.1]	Carbohydrate metabolism
CHN_SD_BN_1854918_214	K00287	DHFR, folA; dihydrofolate reductase [EC:1.5.1.3]	Metabolism of cofactors and vitamins
CHN_SD_BN_1860212_4	K02843	waaF, rfaF; heptosyltransferase II [EC:2.4.-.-]	Glycan biosynthesis and metabolism
CHN_SD_BN_1923760||full_1	K08281	pncA; nicotinamidase/pyrazinamidase [EC:3.5.1.19 3.5.1.-]	Metabolism of cofactors and vitamins
CHN_SD_BN_1931106_1	K13788	pta; phosphate acetyltransferase [EC:2.3.1.8]	Carbohydrate metabolism, Energy metabolism, Metabolism of other amino acids
CHN_SD_BN_1937966||full_23	K00558	DNMT1, dcm; DNA (cytosine-5)-methyltransferase 1 [EC:2.1.1.37]	Amino acid metabolism
CHN_SD_BN_195602||full_1_5	K00558	DNMT1, dcm; DNA (cytosine-5)-methyltransferase 1 [EC:2.1.1.37]	Amino acid metabolism
CHN_SD_BN_1969053||full_22	K22994	pelX; pectate disaccharide-lyase [EC:4.2.2.9]	Carbohydrate metabolism
CHN_SD_BN_1971963||full_3	K01560	E3.8.1.2; 2-haloacid dehalogenase [EC:3.8.1.2]	Xenobiotics biodegradation and metabolism
CHN_SD_BN_1987806||full_6	K00558	DNMT1, dcm; DNA (cytosine-5)-methyltransferase 1 [EC:2.1.1.37]	Amino acid metabolism
CHN_SD_BN_1991459||full_6	K00558	DNMT1, dcm; DNA (cytosine-5)-methyltransferase 1 [EC:2.1.1.37]	Amino acid metabolism
CHN_SD_BN_2001294||full_3	K00558	DNMT1, dcm; DNA (cytosine-5)-methyltransferase 1 [EC:2.1.1.37]	Amino acid metabolism
CHN_SD_BN_2024562_38	K00558	DNMT1, dcm; DNA (cytosine-5)-methyltransferase 1 [EC:2.1.1.37]	Amino acid metabolism
CHN_SD_BN_202896_13	K00287	DHFR, folA; dihydrofolate reductase [EC:1.5.1.3]	Metabolism of cofactors and vitamins
CHN_SD_BN_2043927_11	K00788	thiE; thiamine-phosphate pyrophosphorylase [EC:2.5.1.3]	Metabolism of cofactors and vitamins
CHN_SD_BN_2058299_13	K00287	DHFR, folA; dihydrofolate reductase [EC:1.5.1.3]	Metabolism of cofactors and vitamins
CHN_SD_BN_2064766_13	K02843	waaF, rfaF; heptosyltransferase II [EC:2.4.-.-]	Glycan biosynthesis and metabolism
CHN_SD_BN_2072298_7	K00287	DHFR, folA; dihydrofolate reductase [EC:1.5.1.3]	Metabolism of cofactors and vitamins
CHN_SD_BN_2076664_24	K00558	DNMT1, dcm; DNA (cytosine-5)-methyltransferase 1 [EC:2.1.1.37]	Amino acid metabolism
CHN_SD_BN_2088127_103	K01006	ppdK; pyruvate, orthophosphate dikinase [EC:2.7.9.1]	Carbohydrate metabolism, Energy metabolism
CHN_SD_BN_2090_6	K09882	cobS; cobaltochelatase CobS [EC:6.6.1.2]	Metabolism of cofactors and vitamins
CHN_SD_BN_2090041||full_2	K00853	araB; L-ribulokinase [EC:2.7.1.16]	Carbohydrate metabolism
CHN_SD_BN_2114794_10	K02843	waaF, rfaF; heptosyltransferase II [EC:2.4.-.-]	Glycan biosynthesis and metabolism
CHN_SD_BN_2121620||full_8	K01218	gmuG; mannan endo-1,4-beta-mannosidase [EC:3.2.1.78]	Carbohydrate metabolism
CHN_SD_BN_2146828||full_29	K03272	gmhC, hldE, waaE, rfaE; D-beta-D-heptose 7-phosphate kinase / D-beta-D-heptose 1-phosphate adenosyltransferase [EC:2.7.1.167 2.7.7.70]	Glycan biosynthesis and metabolism
CHN_SD_BN_2146828||full_30	K03271	gmhA, lpcA; D-sedoheptulose 7-phosphate isomerase [EC:5.3.1.28]	Glycan biosynthesis and metabolism
CHN_SD_BN_2185565_13	K03269	lpxH; UDP-2,3-diacylglucosamine hydrolase [EC:3.6.1.54]	Glycan biosynthesis and metabolism
CHN_SD_BN_2190631_21	K00558	DNMT1, dcm; DNA (cytosine-5)-methyltransferase 1 [EC:2.1.1.37]	Amino acid metabolism
CHN_SD_BN_2246069||full_11	K01939	purA, ADSS; adenylosuccinate synthase [EC:6.3.4.4]	Nucleotide metabolism, Amino acid metabolism
CHN_SD_BN_2287081||full_1	K02133	ATPeF1B, ATP5B, ATP2; F-type H+-transporting ATPase subunit beta [EC:7.1.2.2]	Energy metabolism
CHN_SD_BN_2318409||full_2	K00067	rfbD, rmlD; dTDP-4-dehydrorhamnose reductase [EC:1.1.1.133]	Metabolism of terpenoids and polyketides, Biosynthesis of other secondary metabolites
CHN_SD_BN_2331758_10	K00820	glmS, GFPT; glutamine---fructose-6-phosphate transaminase (isomerizing) [EC:2.6.1.16]	Carbohydrate metabolism, Amino acid metabolism
CHN_SD_BN_2331758_12	K00820	glmS, GFPT; glutamine---fructose-6-phosphate transaminase (isomerizing) [EC:2.6.1.16]	Carbohydrate metabolism, Amino acid metabolism
CHN_SD_BN_2332561_10	K06920	queC; 7-cyano-7-deazaguanine synthase [EC:6.3.4.20]	Metabolism of cofactors and vitamins
CHN_SD_BN_2337240_18	K17398	DNMT3A; DNA (cytosine-5)-methyltransferase 3A [EC:2.1.1.37]	Amino acid metabolism
CHN_SD_BN_2337240_34	K02843	waaF, rfaF; heptosyltransferase II [EC:2.4.-.-]	Glycan biosynthesis and metabolism
CHN_SD_BN_2350042_5	K17398	DNMT3A; DNA (cytosine-5)-methyltransferase 3A [EC:2.1.1.37]	Amino acid metabolism
CHN_SD_BN_2363339||full_3	K02078	acpP; acyl carrier protein	Biosynthesis of other secondary metabolites
CHN_SD_BN_23745_10	K03272	gmhC, hldE, waaE, rfaE; D-beta-D-heptose 7-phosphate kinase / D-beta-D-heptose 1-phosphate adenosyltransferase [EC:2.7.1.167 2.7.7.70]	Glycan biosynthesis and metabolism
CHN_SD_BN_23745_11	K03272	gmhC, hldE, waaE, rfaE; D-beta-D-heptose 7-phosphate kinase / D-beta-D-heptose 1-phosphate adenosyltransferase [EC:2.7.1.167 2.7.7.70]	Glycan biosynthesis and metabolism
[truncated: 6,999 more rows]
