# Supplementary material for: Global diversity and biogeography of DNA viral communities in activated sludge systems
Source: Microbiome. 2023 Oct 21;11:234. doi: 10.1186/s40168-023-01672-1 (PMC10589946; doi:10.1186/s40168-023-01672-1)
Supplement: Supplementary file 10 — Additional file 9: Table S8. Viral auxiliary metabolic genes (AMGs) for carbon, nitrogen, phosphorus, and sulfur metabolism. [file 40168_2023_1672_MOESM9_ESM.xlsx]

## Sheet: Table S8
Table S8: Viral auxiliary metabolic genes (AMGs) for carbon, nitrogen, phosphorus, and sulfur metabolism
Viral ORFs id	KO number	Annotation	Subcategory	Category
Argentina_BA_MSA_235722||full_5	K13381	chiA; bifunctional chitinase/lysozyme [EC:3.2.1.14 3.2.1.17]	GH18	CAZymes
Argentina_BA_MSB_742119_4	K05349	bglX; beta-glucosidase [EC:3.2.1.21]	GH3	CAZymes
Argentina_BA_PRC_342804||full_69	K20844	abf1; non-reducing end alpha-L-arabinofuranosidase [EC:3.2.1.55]	CBM42, GH54	CAZymes
Argentina_BA_PRC_462393||full_3	K20844	abf1; non-reducing end alpha-L-arabinofuranosidase [EC:3.2.1.55]	CBM42, GH54	CAZymes
Argentina_BA_PSF_592397_14	K00698	CHS1; chitin synthase [EC:2.4.1.16]	GT2	CAZymes
CHN_FJ_JM_402722_78	K20844	abf1; non-reducing end alpha-L-arabinofuranosidase [EC:3.2.1.55]	CBM42, GH54	CAZymes
CHN_GD_HP_1995293_2	K00694	bcsA; cellulose synthase (UDP-forming) [EC:2.4.1.12]	GT2	CAZymes
CHN_GD_HP_2005502||full_18	K19668	CBH2, cbhA; cellulose 1,4-beta-cellobiosidase [EC:3.2.1.91]	GH6	CAZymes
CHN_GD_HP_854901_4	K01183	E3.2.1.14; chitinase [EC:3.2.1.14]	GH18	CAZymes
CHN_GD_QS_1827839_8	K16150	K16150; glycogen synthase [EC:2.4.1.11]	GT4	CAZymes
CHN_GD_QS_2047854_26	K16150	K16150; glycogen synthase [EC:2.4.1.11]	GT4	CAZymes
CHN_HK_Shatin_1525294||full_6	K01218	gmuG; mannan endo-1,4-beta-mannosidase [EC:3.2.1.78]	GH26	CAZymes
CHN_HK_Stanley_874190||full_30	K00700	GBE1, glgB; 1,4-alpha-glucan branching enzyme [EC:2.4.1.18]	GH13, CBM48	CAZymes
CHN_JS_DC_2467834||full_9	K01183	E3.2.1.14; chitinase [EC:3.2.1.14]	GH18	CAZymes
CHN_JS_DC_3369619_4	K20844	abf1; non-reducing end alpha-L-arabinofuranosidase [EC:3.2.1.55]	CBM42, GH54	CAZymes
CHN_JS_DC_3756605_35	K00694	bcsA; cellulose synthase (UDP-forming) [EC:2.4.1.12]	GT3	CAZymes
CHN_JS_DC_3921233||full_6	K01183	E3.2.1.14; chitinase [EC:3.2.1.14]	GH18	CAZymes
CHN_JS_DC_3930469_94	K16150	K16150; glycogen synthase [EC:2.4.1.11]	GT4	CAZymes
CHN_JS_DC_4059677_59	K16150	K16150; glycogen synthase [EC:2.4.1.11]	GT4	CAZymes
CHN_JS_DC_4535797||full_14	K16150	K16150; glycogen synthase [EC:2.4.1.11]	GT4	CAZymes
CHN_JS_DC_5142409_6	K19668	CBH2, cbhA; cellulose 1,4-beta-cellobiosidase [EC:3.2.1.91]	GH6	CAZymes
CHN_JS_DJQ_1124610||full_31	K20844	abf1; non-reducing end alpha-L-arabinofuranosidase [EC:3.2.1.55]	CBM42, GH54	CAZymes
CHN_JS_JXZ_2006696_31	K16150	K16150; glycogen synthase [EC:2.4.1.11]	GT4	CAZymes
CHN_JS_JXZ_2141756_3	K16150	K16150; glycogen synthase [EC:2.4.1.11]	GT4	CAZymes
CHN_JS_JXZ_4168367||0_partial_21	K01176	AMY, amyA, malS; alpha-amylase [EC:3.2.1.1]	GH13	CAZymes
CHN_JS_JXZ_4168367||0_partial_23	K01176	AMY, amyA, malS; alpha-amylase [EC:3.2.1.1]	GH13	CAZymes
CHN_JS_JXZ_702907_14	K20844	abf1; non-reducing end alpha-L-arabinofuranosidase [EC:3.2.1.55]	CBM42, GH54	CAZymes
CHN_JS_JXZ_7723_26	K16150	K16150; glycogen synthase [EC:2.4.1.11]	GT4	CAZymes
CHN_JS_SZ1_1247158_1	K19668	CBH2, cbhA; cellulose 1,4-beta-cellobiosidase [EC:3.2.1.91]	GH6	CAZymes
CHN_JS_SZ1_2017119_6	K19668	CBH2, cbhA; cellulose 1,4-beta-cellobiosidase [EC:3.2.1.91]	GH6	CAZymes
CHN_JS_SZ1_214094_26	K01218	gmuG; mannan endo-1,4-beta-mannosidase [EC:3.2.1.78]	GH26	CAZymes
CHN_JS_SZ1_214094_39	K16150	K16150; glycogen synthase [EC:2.4.1.11]	GT4	CAZymes
CHN_JS_SZ2_168208_42	K22934	E3.2.1.28; alpha,alpha-trehalase [EC:3.2.1.28]	GH15	CAZymes
CHN_JS_SZ2_625231_16	K01182	IMA, malL; oligo-1,6-glucosidase [EC:3.2.1.10]	GH13	CAZymes
CHN_JS_XC_189636||full_53	K00700	GBE1, glgB; 1,4-alpha-glucan branching enzyme [EC:2.4.1.18]	GH13, CBM48	CAZymes
CHN_LN_SY_521166||full_8	K01218	gmuG; mannan endo-1,4-beta-mannosidase [EC:3.2.1.78]	GH26	CAZymes
CHN_SD_BN_2121620||full_8	K01218	gmuG; mannan endo-1,4-beta-mannosidase [EC:3.2.1.78]	GH26	CAZymes
CHN_SD_BN_3054535_75	K16150	K16150; glycogen synthase [EC:2.4.1.11]	GT4	CAZymes
CHN_SD_BN_3088869_1	K00700	GBE1, glgB; 1,4-alpha-glucan branching enzyme [EC:2.4.1.18]	GH13, CBM48	CAZymes
CHN_SD_BN_453786||full_11	K16150	K16150; glycogen synthase [EC:2.4.1.11]	GT4	CAZymes
CHN_SD_JB_186074_18	K19668	CBH2, cbhA; cellulose 1,4-beta-cellobiosidase [EC:3.2.1.91]	GH6	CAZymes
CHN_SD_JB_2083597_123	K16150	K16150; glycogen synthase [EC:2.4.1.11]	GT4	CAZymes
CHN_SD_JB_3893507||full_9	K16150	K16150; glycogen synthase [EC:2.4.1.11]	GT4	CAZymes
CHN_SD_KQ_1622718_3	K10012	arnC, pmrF; undecaprenyl-phosphate 4-deoxy-4-formamido-L-arabinose transferase [EC:2.4.2.53]	GT2	CAZymes
CHN_SD_KQ_1665091||full_5	K19668	CBH2, cbhA; cellulose 1,4-beta-cellobiosidase [EC:3.2.1.91]	GH6	CAZymes
CHN_SD_KQ_2520076_23	K19668	CBH2, cbhA; cellulose 1,4-beta-cellobiosidase [EC:3.2.1.91]	GH6	CAZymes
CHN_SD_SY_295134||full_8	K19668	CBH2, cbhA; cellulose 1,4-beta-cellobiosidase [EC:3.2.1.91]	GH6	CAZymes
CHN_SD_XD_1201444_99	K16150	K16150; glycogen synthase [EC:2.4.1.11]	GT4	CAZymes
CHN_SD_XD_2307871||full_29	K16150	K16150; glycogen synthase [EC:2.4.1.11]	GT4	CAZymes
CHN_SD_XD_2617554_1	K01208	cd, ma, nplT; cyclomaltodextrinase / maltogenic alpha-amylase / neopullulanase [EC:3.2.1.54 3.2.1.133 3.2.1.135]	GH13	CAZymes
CHN_SD_XD_2676818||full_10	K19668	CBH2, cbhA; cellulose 1,4-beta-cellobiosidase [EC:3.2.1.91]	GH6	CAZymes
CHN_SD_XD_3641158_45	K16150	K16150; glycogen synthase [EC:2.4.1.11]	GT4	CAZymes
CHN_SD_XD_643507||full_17	K19668	CBH2, cbhA; cellulose 1,4-beta-cellobiosidase [EC:3.2.1.91]	GH6	CAZymes
CHN_SD_XD_85403||full_7	K19668	CBH2, cbhA; cellulose 1,4-beta-cellobiosidase [EC:3.2.1.91]	GH6	CAZymes
CHN_SD_XNJ_1356423_18	K16150	K16150; glycogen synthase [EC:2.4.1.11]	GT4	CAZymes
CHN_SD_XNJ_139347_20	K16150	K16150; glycogen synthase [EC:2.4.1.11]	GT4	CAZymes
CHN_SD_XNJ_1762821||full_17	K20844	abf1; non-reducing end alpha-L-arabinofuranosidase [EC:3.2.1.55]	CBM42, GH54	CAZymes
CHN_SD_XNJ_2300433||full_45	K19668	CBH2, cbhA; cellulose 1,4-beta-cellobiosidase [EC:3.2.1.91]	GH6	CAZymes
CHN_SD_XNJ_3104953_59	K19668	CBH2, cbhA; cellulose 1,4-beta-cellobiosidase [EC:3.2.1.91]	GH6	CAZymes
CHN_SD_XNJ_732982_29	K01218	gmuG; mannan endo-1,4-beta-mannosidase [EC:3.2.1.78]	GH26	CAZymes
CHN_SD_XNJ_771628||full_1_1	K00703	glgA; starch synthase [EC:2.4.1.21]	GT5	CAZymes
CHN_TW_WWTP1_1135115||full_3	K16150	K16150; glycogen synthase [EC:2.4.1.11]	GT4	CAZymes
CHN_TW_WWTP1_1640116||0_partial_1	K16150	K16150; glycogen synthase [EC:2.4.1.11]	GT4	CAZymes
CHN_TW_WWTP1_591692_34	K20844	abf1; non-reducing end alpha-L-arabinofuranosidase [EC:3.2.1.55]	CBM42, GH54	CAZymes
CHN_TW_WWTP2_1421666_30	K00694	bcsA; cellulose synthase (UDP-forming) [EC:2.4.1.12]	GT2	CAZymes
CHN_TW_WWTP2_1685527_7	K16150	K16150; glycogen synthase [EC:2.4.1.11]	GT4	CAZymes
CHN_TW_WWTP2_1905141_9	K16148	glgM; alpha-maltose-1-phosphate synthase [EC:2.4.1.342]	GT4	CAZymes
CHN_TW_WWTP2_2461279||full_7	K20844	abf1; non-reducing end alpha-L-arabinofuranosidase [EC:3.2.1.55]	CBM42, GH54	CAZymes
CHN_TW_WWTP2_3695722_2	K01176	AMY, amyA, malS; alpha-amylase [EC:3.2.1.1]	GH13	CAZymes
CHN_TW_WWTP2_4208565_51	K16150	K16150; glycogen synthase [EC:2.4.1.11]	GT4	CAZymes
CHN_TW_WWTP2_646278_10	K19668	CBH2, cbhA; cellulose 1,4-beta-cellobiosidase [EC:3.2.1.91]	GH6	CAZymes
Colombia_Antioquia_WWTP_748002||full_1	K16150	K16150; glycogen synthase [EC:2.4.1.11]	GT4	CAZymes
Croatia_Zagreb_Pliva_171766_30	K16148	glgM; alpha-maltose-1-phosphate synthase [EC:2.4.1.342]	GT4	CAZymes
Croatia_Zagreb_Pliva_82682||full_2	K01193	INV, sacA; beta-fructofuranosidase [EC:3.2.1.26]	GH32	CAZymes
Croatia_Zagreb_WWTP_1575837_6	K19668	CBH2, cbhA; cellulose 1,4-beta-cellobiosidase [EC:3.2.1.91]	GH6	CAZymes
Croatia_Zagreb_WWTP_763540_4	K16150	K16150; glycogen synthase [EC:2.4.1.11]	GT4	CAZymes
Denmark_Aalborg_WWTP2_11124469||0_partial_5	K01218	gmuG; mannan endo-1,4-beta-mannosidase [EC:3.2.1.78]	GH26	CAZymes
Denmark_Aalborg_WWTP2_5088008_3	K00702	E2.4.1.20; cellobiose phosphorylase [EC:2.4.1.20]	GT36	CAZymes
Denmark_Aalborg_WWTP2_5508790||full_6	K22934	E3.2.1.28; alpha,alpha-trehalase [EC:3.2.1.28]	GH15	CAZymes
Denmark_Aalborg_WWTP2_6414127||0_partial_14	K00696	E2.4.1.14; sucrose-phosphate synthase [EC:2.4.1.14]	GT4	CAZymes
Denmark_Aalborg_WWTP2_6414127||0_partial_16	K21574	susB; glucan 1,4-alpha-glucosidase [EC:3.2.1.3]	GH97	CAZymes
Denmark_Hjorring_WWTP_248214||full_6	K19668	CBH2, cbhA; cellulose 1,4-beta-cellobiosidase [EC:3.2.1.91]	GH6	CAZymes
Germany_Gottingen_WWTP_1309887_1	K01218	gmuG; mannan endo-1,4-beta-mannosidase [EC:3.2.1.78]	GH26	CAZymes
Japan_Tokyo_WWTP_58955_2	K16150	K16150; glycogen synthase [EC:2.4.1.11]	GT4	CAZymes
Japan_Tokyo_WWTP_58955_3	K16150	K16150; glycogen synthase [EC:2.4.1.11]	GT4	CAZymes
Korea_Chungnam_WWTP_1730812_4	K16150	K16150; glycogen synthase [EC:2.4.1.11]	GT4	CAZymes
Singapore_WWTP_10065540||full_12	K01218	gmuG; mannan endo-1,4-beta-mannosidase [EC:3.2.1.78]	GH26	CAZymes
Singapore_WWTP_10155865_5	K19668	CBH2, cbhA; cellulose 1,4-beta-cellobiosidase [EC:3.2.1.91]	GH6	CAZymes
Singapore_WWTP_10312721_138	K16150	K16150; glycogen synthase [EC:2.4.1.11]	GT4	CAZymes
Singapore_WWTP_1122949||full_16	K16150	K16150; glycogen synthase [EC:2.4.1.11]	GT4	CAZymes
Singapore_WWTP_11548630_4	K19668	CBH2, cbhA; cellulose 1,4-beta-cellobiosidase [EC:3.2.1.91]	GH6	CAZymes
Singapore_WWTP_11674477||full_8	K00694	bcsA; cellulose synthase (UDP-forming) [EC:2.4.1.12]	GT2	CAZymes
Singapore_WWTP_11823667||full_42	K16150	K16150; glycogen synthase [EC:2.4.1.11]	GT4	CAZymes
Singapore_WWTP_11834749||full_27	K16150	K16150; glycogen synthase [EC:2.4.1.11]	GT4	CAZymes
Singapore_WWTP_11859444||full_12	K20844	abf1; non-reducing end alpha-L-arabinofuranosidase [EC:3.2.1.55]	CBM42, GH54	CAZymes
Singapore_WWTP_1203036_97	K16150	K16150; glycogen synthase [EC:2.4.1.11]	GT4	CAZymes
Singapore_WWTP_120475||full_36	K16150	K16150; glycogen synthase [EC:2.4.1.11]	GT4	CAZymes
Singapore_WWTP_12091733||full_13	K16150	K16150; glycogen synthase [EC:2.4.1.11]	GT4	CAZymes
Singapore_WWTP_12369585_1	K19668	CBH2, cbhA; cellulose 1,4-beta-cellobiosidase [EC:3.2.1.91]	GH6	CAZymes
Singapore_WWTP_12689778_4	K01218	gmuG; mannan endo-1,4-beta-mannosidase [EC:3.2.1.78]	GH26	CAZymes
Singapore_WWTP_12715576_10	K16150	K16150; glycogen synthase [EC:2.4.1.11]	GT4	CAZymes
Singapore_WWTP_12902256||full_21	K01218	gmuG; mannan endo-1,4-beta-mannosidase [EC:3.2.1.78]	GH26	CAZymes
Singapore_WWTP_13490027||full_2	K19668	CBH2, cbhA; cellulose 1,4-beta-cellobiosidase [EC:3.2.1.91]	GH6	CAZymes
Singapore_WWTP_13657024||full_5	K20844	abf1; non-reducing end alpha-L-arabinofuranosidase [EC:3.2.1.55]	CBM42, GH54	CAZymes
Singapore_WWTP_13787473_8	K16150	K16150; glycogen synthase [EC:2.4.1.11]	GT4	CAZymes
Singapore_WWTP_14039953||full_2	K16150	K16150; glycogen synthase [EC:2.4.1.11]	GT4	CAZymes
Singapore_WWTP_14451369||full_2	K19668	CBH2, cbhA; cellulose 1,4-beta-cellobiosidase [EC:3.2.1.91]	GH6	CAZymes
Singapore_WWTP_15101550||full_7	K16148	glgM; alpha-maltose-1-phosphate synthase [EC:2.4.1.342]	GT4	CAZymes
Singapore_WWTP_15111049||full_4	K16150	K16150; glycogen synthase [EC:2.4.1.11]	GT4	CAZymes
Singapore_WWTP_15117337||full_3	K20844	abf1; non-reducing end alpha-L-arabinofuranosidase [EC:3.2.1.55]	CBM42, GH54	CAZymes
Singapore_WWTP_1738455||0_partial_4	K16150	K16150; glycogen synthase [EC:2.4.1.11]	GT4	CAZymes
Singapore_WWTP_2029598||full_10	K16148	glgM; alpha-maltose-1-phosphate synthase [EC:2.4.1.342]	GT4	CAZymes
Singapore_WWTP_2129186||full_19	K16150	K16150; glycogen synthase [EC:2.4.1.11]	GT4	CAZymes
Singapore_WWTP_2317474||full_3	K19668	CBH2, cbhA; cellulose 1,4-beta-cellobiosidase [EC:3.2.1.91]	GH6	CAZymes
Singapore_WWTP_2482764||full_7	K16150	K16150; glycogen synthase [EC:2.4.1.11]	GT4	CAZymes
Singapore_WWTP_2503833_13	K16150	K16150; glycogen synthase [EC:2.4.1.11]	GT4	CAZymes
Singapore_WWTP_2657759||full_14	K19668	CBH2, cbhA; cellulose 1,4-beta-cellobiosidase [EC:3.2.1.91]	GH6	CAZymes
Singapore_WWTP_3885253||full_95	K16150	K16150; glycogen synthase [EC:2.4.1.11]	GT4	CAZymes
Singapore_WWTP_4143977_6	K16150	K16150; glycogen synthase [EC:2.4.1.11]	GT4	CAZymes
Singapore_WWTP_4422368||full_23	K16150	K16150; glycogen synthase [EC:2.4.1.11]	GT4	CAZymes
Singapore_WWTP_5104080||full_8	K20844	abf1; non-reducing end alpha-L-arabinofuranosidase [EC:3.2.1.55]	CBM42, GH54	CAZymes
Singapore_WWTP_5822342||full_19	K01218	gmuG; mannan endo-1,4-beta-mannosidase [EC:3.2.1.78]	GH26	CAZymes
Singapore_WWTP_6341263_3	K01209	abfA; alpha-L-arabinofuranosidase [EC:3.2.1.55]	GH51	CAZymes
Singapore_WWTP_663033_3	K01218	gmuG; mannan endo-1,4-beta-mannosidase [EC:3.2.1.78]	GH26	CAZymes
Singapore_WWTP_7346468||full_13	K16150	K16150; glycogen synthase [EC:2.4.1.11]	GT4	CAZymes
Singapore_WWTP_7962104||full_10	K16150	K16150; glycogen synthase [EC:2.4.1.11]	GT4	CAZymes
Singapore_WWTP_8565333||full_59	K01218	gmuG; mannan endo-1,4-beta-mannosidase [EC:3.2.1.78]	GH26	CAZymes
Singapore_WWTP_8713012_2	K16150	K16150; glycogen synthase [EC:2.4.1.11]	GT4	CAZymes
Singapore_WWTP_8719563_47	K01209	abfA; alpha-L-arabinofuranosidase [EC:3.2.1.55]	GH51	CAZymes
Singapore_WWTP_897321||full_8	K01218	gmuG; mannan endo-1,4-beta-mannosidase [EC:3.2.1.78]	GH26	CAZymes
Singapore_WWTP_8979751||full_4	K16150	K16150; glycogen synthase [EC:2.4.1.11]	GT4	CAZymes
Singapore_WWTP_903294_49	K16150	K16150; glycogen synthase [EC:2.4.1.11]	GT4	CAZymes
Singapore_WWTP_918922_8	K01193	INV, sacA; beta-fructofuranosidase [EC:3.2.1.26]	GH32	CAZymes
Singapore_WWTP_9208672||full_2	K16150	K16150; glycogen synthase [EC:2.4.1.11]	GT4	CAZymes
Singapore_WWTP_9896175_9	K16150	K16150; glycogen synthase [EC:2.4.1.11]	GT4	CAZymes
Singapore_WWTP_9936310||full_6	K00694	bcsA; cellulose synthase (UDP-forming) [EC:2.4.1.12]	GT2	CAZymes
Sweden_Stockholm_Henriksdal_548243||full_9	K00689	E2.4.1.5; dextransucrase [EC:2.4.1.5]	GH13	CAZymes
Sweden_Stockholm_Kappala_1411758||full_58	K05349	bglX; beta-glucosidase [EC:3.2.1.21]	GH3	CAZymes
Argentina_BA_PRC_344429_4	K01953	asnB, ASNS; asparagine synthase (glutamine-hydrolysing) [EC:6.3.5.4]	Organic degradation and synthesis	Nitrogen metabolism
Argentina_BA_PSF_161114_43	K01953	asnB, ASNS; asparagine synthase (glutamine-hydrolysing) [EC:6.3.5.4]	Organic degradation and synthesis	Nitrogen metabolism
Argentina_BA_PSF_217640_5	K01953	asnB, ASNS; asparagine synthase (glutamine-hydrolysing) [EC:6.3.5.4]	Organic degradation and synthesis	Nitrogen metabolism
Argentina_BA_PSF_243635_3	K01915	glnA, GLUL; glutamine synthetase [EC:6.3.1.2]	Organic degradation and synthesis	Nitrogen metabolism
Argentina_BA_PSF_539858||0_partial_18	K01953	asnB, ASNS; asparagine synthase (glutamine-hydrolysing) [EC:6.3.5.4]	Organic degradation and synthesis	Nitrogen metabolism
Argentina_Cordoba_WF_121033||full_2	K01953	asnB, ASNS; asparagine synthase (glutamine-hydrolysing) [EC:6.3.5.4]	Organic degradation and synthesis	Nitrogen metabolism
Argentina_Cordoba_WF_406544_10	K01953	asnB, ASNS; asparagine synthase (glutamine-hydrolysing) [EC:6.3.5.4]	Organic degradation and synthesis	Nitrogen metabolism
CHN_GD_QS_328265_22	K01953	asnB, ASNS; asparagine synthase (glutamine-hydrolysing) [EC:6.3.5.4]	Organic degradation and synthesis	Nitrogen metabolism
CHN_GD_QS_840233_2	K01953	asnB, ASNS; asparagine synthase (glutamine-hydrolysing) [EC:6.3.5.4]	Organic degradation and synthesis	Nitrogen metabolism
CHN_HK_Shatin_1141007||0_partial_1_1	K01915	glnA, GLUL; glutamine synthetase [EC:6.3.1.2]	Organic degradation and synthesis	Nitrogen metabolism
CHN_HK_Shatin_1661172_9	K04561	norB; nitric oxide reductase subunit B [EC:1.7.2.5]	Denitrification	Nitrogen metabolism
CHN_HK_SWH_381728||full_8	K01953	asnB, ASNS; asparagine synthase (glutamine-hydrolysing) [EC:6.3.5.4]	Organic degradation and synthesis	Nitrogen metabolism
CHN_JS_DC_4038738||full_1	K01953	asnB, ASNS; asparagine synthase (glutamine-hydrolysing) [EC:6.3.5.4]	Organic degradation and synthesis	Nitrogen metabolism
CHN_JS_DC_5570707||full_6	K01953	asnB, ASNS; asparagine synthase (glutamine-hydrolysing) [EC:6.3.5.4]	Organic degradation and synthesis	Nitrogen metabolism
CHN_JS_DC_569197||full_1	K01953	asnB, ASNS; asparagine synthase (glutamine-hydrolysing) [EC:6.3.5.4]	Organic degradation and synthesis	Nitrogen metabolism
CHN_JS_DC_687852_4	K01953	asnB, ASNS; asparagine synthase (glutamine-hydrolysing) [EC:6.3.5.4]	Organic degradation and synthesis	Nitrogen metabolism
CHN_JS_JXZ_2349231||full_5	K01953	asnB, ASNS; asparagine synthase (glutamine-hydrolysing) [EC:6.3.5.4]	Organic degradation and synthesis	Nitrogen metabolism
CHN_JS_SZ2_586817_4	K00368	nirK; nitrite reductase (NO-forming) [EC:1.7.2.1]	Denitrification	Nitrogen metabolism
CHN_SD_BH_141812||full_8	K01953	asnB, ASNS; asparagine synthase (glutamine-hydrolysing) [EC:6.3.5.4]	Organic degradation and synthesis	Nitrogen metabolism
CHN_SD_BH_174472||full_11	K01953	asnB, ASNS; asparagine synthase (glutamine-hydrolysing) [EC:6.3.5.4]	Organic degradation and synthesis	Nitrogen metabolism
CHN_SD_BH_174472||full_8	K01953	asnB, ASNS; asparagine synthase (glutamine-hydrolysing) [EC:6.3.5.4]	Organic degradation and synthesis	Nitrogen metabolism
CHN_SD_BN_2595568||full_1	K00372	nasA; assimilatory nitrate reductase catalytic subunit [EC:1.7.99.-]	Assimilatory nitrate reduction	Nitrogen metabolism
CHN_SD_KQ_2403603||full_17	K01953	asnB, ASNS; asparagine synthase (glutamine-hydrolysing) [EC:6.3.5.4]	Organic degradation and synthesis	Nitrogen metabolism
CHN_SD_KQ_4419057||full_5	K01915	glnA, GLUL; glutamine synthetase [EC:6.3.1.2]	Organic degradation and synthesis	Nitrogen metabolism
CHN_SD_KQ_4588051_8	K01953	asnB, ASNS; asparagine synthase (glutamine-hydrolysing) [EC:6.3.5.4]	Organic degradation and synthesis	Nitrogen metabolism
CHN_SD_SY_173013_5	K01953	asnB, ASNS; asparagine synthase (glutamine-hydrolysing) [EC:6.3.5.4]	Organic degradation and synthesis	Nitrogen metabolism
CHN_SD_XD_1393694||full_43	K01953	asnB, ASNS; asparagine synthase (glutamine-hydrolysing) [EC:6.3.5.4]	Organic degradation and synthesis	Nitrogen metabolism
CHN_SD_XD_4088247_143	K01915	glnA, GLUL; glutamine synthetase [EC:6.3.1.2]	Organic degradation and synthesis	Nitrogen metabolism
CHN_SD_XNJ_24270_30	K01953	asnB, ASNS; asparagine synthase (glutamine-hydrolysing) [EC:6.3.5.4]	Organic degradation and synthesis	Nitrogen metabolism
CHN_SD_XNJ_3049106||full_7	K01953	asnB, ASNS; asparagine synthase (glutamine-hydrolysing) [EC:6.3.5.4]	Organic degradation and synthesis	Nitrogen metabolism
CHN_TW_WWTP1_1164395||0_partial_1_13	K01953	asnB, ASNS; asparagine synthase (glutamine-hydrolysing) [EC:6.3.5.4]	Organic degradation and synthesis	Nitrogen metabolism
CHN_TW_WWTP1_162546||full_2	K01953	asnB, ASNS; asparagine synthase (glutamine-hydrolysing) [EC:6.3.5.4]	Organic degradation and synthesis	Nitrogen metabolism
CHN_TW_WWTP1_990301_2	K01953	asnB, ASNS; asparagine synthase (glutamine-hydrolysing) [EC:6.3.5.4]	Organic degradation and synthesis	Nitrogen metabolism
CHN_TW_WWTP2_1704931_15	K01953	asnB, ASNS; asparagine synthase (glutamine-hydrolysing) [EC:6.3.5.4]	Organic degradation and synthesis	Nitrogen metabolism
CHN_TW_WWTP2_197381||full_1	K15864	nirS; nitrite reductase (NO-forming) / hydroxylamine reductase [EC:1.7.2.1 1.7.99.1]	Denitrification	Nitrogen metabolism
CHN_TW_WWTP2_322269||full_1	K01953	asnB, ASNS; asparagine synthase (glutamine-hydrolysing) [EC:6.3.5.4]	Organic degradation and synthesis	Nitrogen metabolism
CHN_TW_WWTP2_3298940_2	K00368	nirK; nitrite reductase (NO-forming) [EC:1.7.2.1]	Denitrification	Nitrogen metabolism
CHN_TW_WWTP2_375296_4	K01953	asnB, ASNS; asparagine synthase (glutamine-hydrolysing) [EC:6.3.5.4]	Organic degradation and synthesis	Nitrogen metabolism
Croatia_Zagreb_Pliva_566475_14	K01953	asnB, ASNS; asparagine synthase (glutamine-hydrolysing) [EC:6.3.5.4]	Organic degradation and synthesis	Nitrogen metabolism
Denmark_Aalborg_WWTP2_2369066||full_6	K01953	asnB, ASNS; asparagine synthase (glutamine-hydrolysing) [EC:6.3.5.4]	Organic degradation and synthesis	Nitrogen metabolism
Denmark_Aalborg_WWTP2_5423531||full_6	K01953	asnB, ASNS; asparagine synthase (glutamine-hydrolysing) [EC:6.3.5.4]	Organic degradation and synthesis	Nitrogen metabolism
Denmark_Aalborg_WWTP2_6921553||full_6	K00362	nirB; nitrite reductase (NADH) large subunit [EC:1.7.1.15]	Dissimilatory nitrate reduction	Nitrogen metabolism
India_Gujarat_ETP_93487_7	K01953	asnB, ASNS; asparagine synthase (glutamine-hydrolysing) [EC:6.3.5.4]	Organic degradation and synthesis	Nitrogen metabolism
Korea_Chungnam_WWTP_702617_9	K01953	asnB, ASNS; asparagine synthase (glutamine-hydrolysing) [EC:6.3.5.4]	Organic degradation and synthesis	Nitrogen metabolism
Singapore_WWTP_11648452||full_5	K01953	asnB, ASNS; asparagine synthase (glutamine-hydrolysing) [EC:6.3.5.4]	Organic degradation and synthesis	Nitrogen metabolism
Singapore_WWTP_12688679_44	K01953	asnB, ASNS; asparagine synthase (glutamine-hydrolysing) [EC:6.3.5.4]	Organic degradation and synthesis	Nitrogen metabolism
Singapore_WWTP_12851191_20	K01953	asnB, ASNS; asparagine synthase (glutamine-hydrolysing) [EC:6.3.5.4]	Organic degradation and synthesis	Nitrogen metabolism
Singapore_WWTP_13244439_1_29	K01915	glnA, GLUL; glutamine synthetase [EC:6.3.1.2]	Organic degradation and synthesis	Nitrogen metabolism
Singapore_WWTP_14381841_8	K01953	asnB, ASNS; asparagine synthase (glutamine-hydrolysing) [EC:6.3.5.4]	Organic degradation and synthesis	Nitrogen metabolism
Singapore_WWTP_14496747_17	K01915	glnA, GLUL; glutamine synthetase [EC:6.3.1.2]	Organic degradation and synthesis	Nitrogen metabolism
Singapore_WWTP_14594065_12	K01915	glnA, GLUL; glutamine synthetase [EC:6.3.1.2]	Organic degradation and synthesis	Nitrogen metabolism
Singapore_WWTP_14658363||full_10	K01953	asnB, ASNS; asparagine synthase (glutamine-hydrolysing) [EC:6.3.5.4]	Organic degradation and synthesis	Nitrogen metabolism
Singapore_WWTP_14665731||full_29	K01915	glnA, GLUL; glutamine synthetase [EC:6.3.1.2]	Organic degradation and synthesis	Nitrogen metabolism
Singapore_WWTP_15279238_56	K01953	asnB, ASNS; asparagine synthase (glutamine-hydrolysing) [EC:6.3.5.4]	Organic degradation and synthesis	Nitrogen metabolism
Singapore_WWTP_1972210_24	K01953	asnB, ASNS; asparagine synthase (glutamine-hydrolysing) [EC:6.3.5.4]	Organic degradation and synthesis	Nitrogen metabolism
Singapore_WWTP_2613085||full_3	K01953	asnB, ASNS; asparagine synthase (glutamine-hydrolysing) [EC:6.3.5.4]	Organic degradation and synthesis	Nitrogen metabolism
Singapore_WWTP_3663827||full_1	K01953	asnB, ASNS; asparagine synthase (glutamine-hydrolysing) [EC:6.3.5.4]	Organic degradation and synthesis	Nitrogen metabolism
Singapore_WWTP_3765429||full_8	K01953	asnB, ASNS; asparagine synthase (glutamine-hydrolysing) [EC:6.3.5.4]	Organic degradation and synthesis	Nitrogen metabolism
Singapore_WWTP_4412366||full_6	K01915	glnA, GLUL; glutamine synthetase [EC:6.3.1.2]	Organic degradation and synthesis	Nitrogen metabolism
Singapore_WWTP_537807||full_9	K01953	asnB, ASNS; asparagine synthase (glutamine-hydrolysing) [EC:6.3.5.4]	Organic degradation and synthesis	Nitrogen metabolism
Singapore_WWTP_6137830||full_47	K01915	glnA, GLUL; glutamine synthetase [EC:6.3.1.2]	Organic degradation and synthesis	Nitrogen metabolism
Singapore_WWTP_6925976||full_6	K01953	asnB, ASNS; asparagine synthase (glutamine-hydrolysing) [EC:6.3.5.4]	Organic degradation and synthesis	Nitrogen metabolism
Singapore_WWTP_7006483||full_2	K01953	asnB, ASNS; asparagine synthase (glutamine-hydrolysing) [EC:6.3.5.4]	Organic degradation and synthesis	Nitrogen metabolism
Singapore_WWTP_7377296||full_119	K01953	asnB, ASNS; asparagine synthase (glutamine-hydrolysing) [EC:6.3.5.4]	Organic degradation and synthesis	Nitrogen metabolism
Singapore_WWTP_8324005||full_7	K01915	glnA, GLUL; glutamine synthetase [EC:6.3.1.2]	Organic degradation and synthesis	Nitrogen metabolism
Singapore_WWTP_8340575_5	K01424	E3.5.1.1, ansA, ansB; L-asparaginase [EC:3.5.1.1]	Organic degradation and synthesis	Nitrogen metabolism
Singapore_WWTP_8713385_16	K01953	asnB, ASNS; asparagine synthase (glutamine-hydrolysing) [EC:6.3.5.4]	Organic degradation and synthesis	Nitrogen metabolism
Singapore_WWTP_8746183||full_23	K01953	asnB, ASNS; asparagine synthase (glutamine-hydrolysing) [EC:6.3.5.4]	Organic degradation and synthesis	Nitrogen metabolism
Singapore_WWTP_8848706_36	K01953	asnB, ASNS; asparagine synthase (glutamine-hydrolysing) [EC:6.3.5.4]	Organic degradation and synthesis	Nitrogen metabolism
Singapore_WWTP_9282415_14	K01915	glnA, GLUL; glutamine synthetase [EC:6.3.1.2]	Organic degradation and synthesis	Nitrogen metabolism
Sweden_Stockholm_Kappala_1312081_10	K01953	asnB, ASNS; asparagine synthase (glutamine-hydrolysing) [EC:6.3.5.4]	Organic degradation and synthesis	Nitrogen metabolism
USA_Wisconsin_WWTP1_157738||full_16	K01953	asnB, ASNS; asparagine synthase (glutamine-hydrolysing) [EC:6.3.5.4]	Organic degradation and synthesis	Nitrogen metabolism
USA_Wisconsin_WWTP1_282443_35	K01953	asnB, ASNS; asparagine synthase (glutamine-hydrolysing) [EC:6.3.5.4]	Organic degradation and synthesis	Nitrogen metabolism
Argentina_BA_MSA_1072030||full_117	K06167	phnP; phosphoribosyl 1,2-cyclic phosphate phosphodiesterase [EC:3.1.4.55]	Phosphonate and phosphinate metabolism	Phosphorus metabolism
Argentina_BA_MSA_59789_34	K01933	purM; phosphoribosylformylglycinamidine cyclo-ligase [EC:6.3.3.1]	Purine metabolism	Phosphorus metabolism
Argentina_BA_MSA_699840_8	K01939	purA, ADSS; adenylosuccinate synthase [EC:6.3.4.4]	Purine metabolism	Phosphorus metabolism
Argentina_BA_PRC_247965_1	K01006	ppdK; pyruvate, orthophosphate dikinase [EC:2.7.9.1]	Pyruvate metabolism	Phosphorus metabolism
Argentina_BA_PRC_384581_28	K01939	purA, ADSS; adenylosuccinate synthase [EC:6.3.4.4]	Purine metabolism	Phosphorus metabolism
Argentina_BA_PRC_462828_9	K06167	phnP; phosphoribosyl 1,2-cyclic phosphate phosphodiesterase [EC:3.1.4.55]	Phosphonate and phosphinate metabolism	Phosphorus metabolism
Argentina_BA_PSF_455930||full_1	K01933	purM; phosphoribosylformylglycinamidine cyclo-ligase [EC:6.3.3.1]	Purine metabolism	Phosphorus metabolism
Argentina_BA_PSF_455930||full_2	K00764	purF, PPAT; amidophosphoribosyltransferase [EC:2.4.2.14]	Purine metabolism	Phosphorus metabolism
Argentina_BA_PSF_574480_23	K01610	E4.1.1.49, pckA; phosphoenolpyruvate carboxykinase (ATP) [EC:4.1.1.49]	Pyruvate metabolism	Phosphorus metabolism
Argentina_BA_PSF_679187_28	K01939	purA, ADSS; adenylosuccinate synthase [EC:6.3.4.4]	Purine metabolism	Phosphorus metabolism
CHN_FJ_JM_1218628||full_4	K06167	phnP; phosphoribosyl 1,2-cyclic phosphate phosphodiesterase [EC:3.1.4.55]	Phosphonate and phosphinate metabolism	Phosphorus metabolism
CHN_FJ_JM_1930554||full_24	K01939	purA, ADSS; adenylosuccinate synthase [EC:6.3.4.4]	Purine metabolism	Phosphorus metabolism
CHN_FJ_JM_1930615||full_19	K01939	purA, ADSS; adenylosuccinate synthase [EC:6.3.4.4]	Purine metabolism	Phosphorus metabolism
CHN_FJ_JM_242822_4	K06167	phnP; phosphoribosyl 1,2-cyclic phosphate phosphodiesterase [EC:3.1.4.55]	Phosphonate and phosphinate metabolism	Phosphorus metabolism
CHN_FJ_JM_755602||full_34	K01113	phoD; alkaline phosphatase D [EC:3.1.3.1]	Organic phosphoester hydrolysis	Phosphorus metabolism
CHN_GD_HP_1371439||full_14	K01933	purM; phosphoribosylformylglycinamidine cyclo-ligase [EC:6.3.3.1]	Purine metabolism	Phosphorus metabolism
CHN_GD_HP_412202_23	K01006	ppdK; pyruvate, orthophosphate dikinase [EC:2.7.9.1]	Pyruvate metabolism	Phosphorus metabolism
CHN_GD_HP_734084_23	K01939	purA, ADSS; adenylosuccinate synthase [EC:6.3.4.4]	Purine metabolism	Phosphorus metabolism
CHN_GD_QS_2006962||full_13	K01939	purA, ADSS; adenylosuccinate synthase [EC:6.3.4.4]	Purine metabolism	Phosphorus metabolism
CHN_GD_QS_88032_14	K01113	phoD; alkaline phosphatase D [EC:3.1.3.1]	Organic phosphoester hydrolysis	Phosphorus metabolism
CHN_HK_Shatin_1470629||full_2	K01113	phoD; alkaline phosphatase D [EC:3.1.3.1]	Organic phosphoester hydrolysis	Phosphorus metabolism
CHN_HK_Shatin_1996135||full_4	K06167	phnP; phosphoribosyl 1,2-cyclic phosphate phosphodiesterase [EC:3.1.4.55]	Phosphonate and phosphinate metabolism	Phosphorus metabolism
CHN_HK_Shatin_549872_1	K01610	E4.1.1.49, pckA; phosphoenolpyruvate carboxykinase (ATP) [EC:4.1.1.49]	Pyruvate metabolism	Phosphorus metabolism
CHN_HK_Shatin_603576_13	K01939	purA, ADSS; adenylosuccinate synthase [EC:6.3.4.4]	Purine metabolism	Phosphorus metabolism
CHN_HK_Stanley_855646||0_partial_2	K01923	purC; phosphoribosylaminoimidazole-succinocarboxamide synthase [EC:6.3.2.6]	Purine metabolism	Phosphorus metabolism
CHN_HK_Stanley_926454||full_1	K00033	PGD, gnd, gntZ; 6-phosphogluconate dehydrogenase [EC:1.1.1.44 1.1.1.343]	Pentose phosphate pathway	Phosphorus metabolism
CHN_HK_SWH_881861||full_4	K01923	purC; phosphoribosylaminoimidazole-succinocarboxamide synthase [EC:6.3.2.6]	Purine metabolism	Phosphorus metabolism
CHN_JS_DC_1459243_11	K06167	phnP; phosphoribosyl 1,2-cyclic phosphate phosphodiesterase [EC:3.1.4.55]	Phosphonate and phosphinate metabolism	Phosphorus metabolism
CHN_JS_DC_1942537||full_7	K01939	purA, ADSS; adenylosuccinate synthase [EC:6.3.4.4]	Purine metabolism	Phosphorus metabolism
CHN_JS_DC_2705227_5	K01006	ppdK; pyruvate, orthophosphate dikinase [EC:2.7.9.1]	Pyruvate metabolism	Phosphorus metabolism
CHN_JS_DC_2804781||full_2	K01939	purA, ADSS; adenylosuccinate synthase [EC:6.3.4.4]	Purine metabolism	Phosphorus metabolism
CHN_JS_DC_2903808_11	K01006	ppdK; pyruvate, orthophosphate dikinase [EC:2.7.9.1]	Pyruvate metabolism	Phosphorus metabolism
CHN_JS_DC_3338051||full_7	K01113	phoD; alkaline phosphatase D [EC:3.1.3.1]	Organic phosphoester hydrolysis	Phosphorus metabolism
CHN_JS_DC_4153158||full_7	K01923	purC; phosphoribosylaminoimidazole-succinocarboxamide synthase [EC:6.3.2.6]	Purine metabolism	Phosphorus metabolism
CHN_JS_DC_4323697_9	K01006	ppdK; pyruvate, orthophosphate dikinase [EC:2.7.9.1]	Pyruvate metabolism	Phosphorus metabolism
CHN_JS_DC_4788973_7	K01945	purD; phosphoribosylamine---glycine ligase [EC:6.3.4.13]	Purine metabolism	Phosphorus metabolism
CHN_JS_DC_5534342_13	K01933	purM; phosphoribosylformylglycinamidine cyclo-ligase [EC:6.3.3.1]	Purine metabolism	Phosphorus metabolism
CHN_JS_DC_6058103_13	K01945	purD; phosphoribosylamine---glycine ligase [EC:6.3.4.13]	Purine metabolism	Phosphorus metabolism
CHN_JS_DC_758965||full_3	K01945	purD; phosphoribosylamine---glycine ligase [EC:6.3.4.13]	Purine metabolism	Phosphorus metabolism
CHN_JS_DC_759456||full_2	K09474	phoN; acid phosphatase (class A) [EC:3.1.3.2]	Organic phosphoester hydrolysis	Phosphorus metabolism
CHN_JS_DJQ_1535975_10	K00764	purF, PPAT; amidophosphoribosyltransferase [EC:2.4.2.14]	Purine metabolism	Phosphorus metabolism
CHN_JS_JXZ_1442552_5	K01939	purA, ADSS; adenylosuccinate synthase [EC:6.3.4.4]	Purine metabolism	Phosphorus metabolism
CHN_JS_JXZ_1706474_4	K01939	purA, ADSS; adenylosuccinate synthase [EC:6.3.4.4]	Purine metabolism	Phosphorus metabolism
CHN_JS_JXZ_1768852_3	K06167	phnP; phosphoribosyl 1,2-cyclic phosphate phosphodiesterase [EC:3.1.4.55]	Phosphonate and phosphinate metabolism	Phosphorus metabolism
CHN_JS_JXZ_2030972_8	K06167	phnP; phosphoribosyl 1,2-cyclic phosphate phosphodiesterase [EC:3.1.4.55]	Phosphonate and phosphinate metabolism	Phosphorus metabolism
CHN_JS_JXZ_303883||full_2	K01951	guaA, GMPS; GMP synthase (glutamine-hydrolysing) [EC:6.3.5.2]	Purine metabolism	Phosphorus metabolism
CHN_JS_JXZ_317102||full_7	K00873	PK, pyk; pyruvate kinase [EC:2.7.1.40]	Pyruvate metabolism	Phosphorus metabolism
CHN_JS_JXZ_3181299_14	K01113	phoD; alkaline phosphatase D [EC:3.1.3.1]	Organic phosphoester hydrolysis	Phosphorus metabolism
CHN_JS_JXZ_3448232||full_1	K01939	purA, ADSS; adenylosuccinate synthase [EC:6.3.4.4]	Purine metabolism	Phosphorus metabolism
CHN_JS_JXZ_3466672_1	K01939	purA, ADSS; adenylosuccinate synthase [EC:6.3.4.4]	Purine metabolism	Phosphorus metabolism
CHN_JS_JXZ_3988891_12	K06167	phnP; phosphoribosyl 1,2-cyclic phosphate phosphodiesterase [EC:3.1.4.55]	Phosphonate and phosphinate metabolism	Phosphorus metabolism
CHN_JS_JXZ_646942||full_5	K00764	purF, PPAT; amidophosphoribosyltransferase [EC:2.4.2.14]	Purine metabolism	Phosphorus metabolism
CHN_JS_SZ1_37725_20	K01939	purA, ADSS; adenylosuccinate synthase [EC:6.3.4.4]	Purine metabolism	Phosphorus metabolism
CHN_JS_SZ1_550722||full_10	K01939	purA, ADSS; adenylosuccinate synthase [EC:6.3.4.4]	Purine metabolism	Phosphorus metabolism
CHN_JS_SZ1_650355||full_31	K01113	phoD; alkaline phosphatase D [EC:3.1.3.1]	Organic phosphoester hydrolysis	Phosphorus metabolism
CHN_JS_SZ1_718506_85	K01939	purA, ADSS; adenylosuccinate synthase [EC:6.3.4.4]	Purine metabolism	Phosphorus metabolism
CHN_JS_SZ1_98060||full_1	K01939	purA, ADSS; adenylosuccinate synthase [EC:6.3.4.4]	Purine metabolism	Phosphorus metabolism
CHN_JS_SZ2_701490||full_4	K01939	purA, ADSS; adenylosuccinate synthase [EC:6.3.4.4]	Purine metabolism	Phosphorus metabolism
CHN_JS_XC_1499071_4	K01006	ppdK; pyruvate, orthophosphate dikinase [EC:2.7.9.1]	Pyruvate metabolism	Phosphorus metabolism
CHN_LN_SY_1282080_1	K00873	PK, pyk; pyruvate kinase [EC:2.7.1.40]	Pyruvate metabolism	Phosphorus metabolism
CHN_SD_BH_172651_25	K01939	purA, ADSS; adenylosuccinate synthase [EC:6.3.4.4]	Purine metabolism	Phosphorus metabolism
CHN_SD_BH_195036||full_6	K01939	purA, ADSS; adenylosuccinate synthase [EC:6.3.4.4]	Purine metabolism	Phosphorus metabolism
CHN_SD_BH_31003||full_5	K01939	purA, ADSS; adenylosuccinate synthase [EC:6.3.4.4]	Purine metabolism	Phosphorus metabolism
CHN_SD_BH_368367_13	K01006	ppdK; pyruvate, orthophosphate dikinase [EC:2.7.9.1]	Pyruvate metabolism	Phosphorus metabolism
CHN_SD_BN_1335904||full_5	K06167	phnP; phosphoribosyl 1,2-cyclic phosphate phosphodiesterase [EC:3.1.4.55]	Phosphonate and phosphinate metabolism	Phosphorus metabolism
CHN_SD_BN_2088127_103	K01006	ppdK; pyruvate, orthophosphate dikinase [EC:2.7.9.1]	Pyruvate metabolism	Phosphorus metabolism
CHN_SD_BN_2246069||full_11	K01939	purA, ADSS; adenylosuccinate synthase [EC:6.3.4.4]	Purine metabolism	Phosphorus metabolism
CHN_SD_BN_2548255_12	K01006	ppdK; pyruvate, orthophosphate dikinase [EC:2.7.9.1]	Pyruvate metabolism	Phosphorus metabolism
CHN_SD_BN_2931763_9	K06167	phnP; phosphoribosyl 1,2-cyclic phosphate phosphodiesterase [EC:3.1.4.55]	Phosphonate and phosphinate metabolism	Phosphorus metabolism
CHN_SD_BN_2955664||full_3	K01939	purA, ADSS; adenylosuccinate synthase [EC:6.3.4.4]	Purine metabolism	Phosphorus metabolism
CHN_SD_BN_3593571_5	K01939	purA, ADSS; adenylosuccinate synthase [EC:6.3.4.4]	Purine metabolism	Phosphorus metabolism
CHN_SD_BN_815938_24	K01113	phoD; alkaline phosphatase D [EC:3.1.3.1]	Organic phosphoester hydrolysis	Phosphorus metabolism
CHN_SD_HBH_183187||full_13	K01113	phoD; alkaline phosphatase D [EC:3.1.3.1]	Organic phosphoester hydrolysis	Phosphorus metabolism
CHN_SD_HBH_531634_31	K00764	purF, PPAT; amidophosphoribosyltransferase [EC:2.4.2.14]	Purine metabolism	Phosphorus metabolism
CHN_SD_HBH_552596||full_6	K01113	phoD; alkaline phosphatase D [EC:3.1.3.1]	Organic phosphoester hydrolysis	Phosphorus metabolism
CHN_SD_JB_1548434_24	K01113	phoD; alkaline phosphatase D [EC:3.1.3.1]	Organic phosphoester hydrolysis	Phosphorus metabolism
CHN_SD_JB_183863||full_2	K01939	purA, ADSS; adenylosuccinate synthase [EC:6.3.4.4]	Purine metabolism	Phosphorus metabolism
CHN_SD_JB_2417435||full_7	K06167	phnP; phosphoribosyl 1,2-cyclic phosphate phosphodiesterase [EC:3.1.4.55]	Phosphonate and phosphinate metabolism	Phosphorus metabolism
CHN_SD_JB_25991_9	K01939	purA, ADSS; adenylosuccinate synthase [EC:6.3.4.4]	Purine metabolism	Phosphorus metabolism
CHN_SD_JB_277109_4	K06167	phnP; phosphoribosyl 1,2-cyclic phosphate phosphodiesterase [EC:3.1.4.55]	Phosphonate and phosphinate metabolism	Phosphorus metabolism
CHN_SD_JB_327428_6	K01113	phoD; alkaline phosphatase D [EC:3.1.3.1]	Organic phosphoester hydrolysis	Phosphorus metabolism
CHN_SD_JB_3292351_1	K01945	purD; phosphoribosylamine---glycine ligase [EC:6.3.4.13]	Purine metabolism	Phosphorus metabolism
CHN_SD_JB_329257_4	K01939	purA, ADSS; adenylosuccinate synthase [EC:6.3.4.4]	Purine metabolism	Phosphorus metabolism
CHN_SD_JB_3404734||full_1	K00764	purF, PPAT; amidophosphoribosyltransferase [EC:2.4.2.14]	Purine metabolism	Phosphorus metabolism
CHN_SD_JB_620502_1	K03430	phnW; 2-aminoethylphosphonate-pyruvate transaminase [EC:2.6.1.37]	Phosphonate and phosphinate metabolism	Phosphorus metabolism
CHN_SD_KQ_110526||full_9	K06167	phnP; phosphoribosyl 1,2-cyclic phosphate phosphodiesterase [EC:3.1.4.55]	Phosphonate and phosphinate metabolism	Phosphorus metabolism
CHN_SD_KQ_1712270_8	K01939	purA, ADSS; adenylosuccinate synthase [EC:6.3.4.4]	Purine metabolism	Phosphorus metabolism
CHN_SD_KQ_2138210_17	K01006	ppdK; pyruvate, orthophosphate dikinase [EC:2.7.9.1]	Pyruvate metabolism	Phosphorus metabolism
CHN_SD_KQ_2548379_3	K06167	phnP; phosphoribosyl 1,2-cyclic phosphate phosphodiesterase [EC:3.1.4.55]	Phosphonate and phosphinate metabolism	Phosphorus metabolism
CHN_SD_KQ_259347_2	K06167	phnP; phosphoribosyl 1,2-cyclic phosphate phosphodiesterase [EC:3.1.4.55]	Phosphonate and phosphinate metabolism	Phosphorus metabolism
CHN_SD_KQ_48520_5	K06167	phnP; phosphoribosyl 1,2-cyclic phosphate phosphodiesterase [EC:3.1.4.55]	Phosphonate and phosphinate metabolism	Phosphorus metabolism
CHN_SD_KQ_711653_22	K06167	phnP; phosphoribosyl 1,2-cyclic phosphate phosphodiesterase [EC:3.1.4.55]	Phosphonate and phosphinate metabolism	Phosphorus metabolism
CHN_SD_SY_122109||full_8	K01113	phoD; alkaline phosphatase D [EC:3.1.3.1]	Organic phosphoester hydrolysis	Phosphorus metabolism
CHN_SD_SY_218477_3	K06167	phnP; phosphoribosyl 1,2-cyclic phosphate phosphodiesterase [EC:3.1.4.55]	Phosphonate and phosphinate metabolism	Phosphorus metabolism
CHN_SD_SY_29136_65	K00764	purF, PPAT; amidophosphoribosyltransferase [EC:2.4.2.14]	Purine metabolism	Phosphorus metabolism
CHN_SD_XD_2205147_7	K01083	E3.1.3.8; 3-phytase [EC:3.1.3.8]	Organic phosphoester hydrolysis	Phosphorus metabolism
CHN_SD_XD_2466322||full_10	K00033	PGD, gnd, gntZ; 6-phosphogluconate dehydrogenase [EC:1.1.1.44 1.1.1.343]	Pentose phosphate pathway	Phosphorus metabolism
CHN_SD_XD_3379009_7	K01939	purA, ADSS; adenylosuccinate synthase [EC:6.3.4.4]	Purine metabolism	Phosphorus metabolism
CHN_SD_XD_3718704_75	K01939	purA, ADSS; adenylosuccinate synthase [EC:6.3.4.4]	Purine metabolism	Phosphorus metabolism
CHN_SD_XD_3987377||full_4	K01939	purA, ADSS; adenylosuccinate synthase [EC:6.3.4.4]	Purine metabolism	Phosphorus metabolism
CHN_SD_XD_4088247_139	K01939	purA, ADSS; adenylosuccinate synthase [EC:6.3.4.4]	Purine metabolism	Phosphorus metabolism
CHN_SD_XD_4408957_4	K06167	phnP; phosphoribosyl 1,2-cyclic phosphate phosphodiesterase [EC:3.1.4.55]	Phosphonate and phosphinate metabolism	Phosphorus metabolism
CHN_SD_XNJ_100825_4	K01591	pyrF; orotidine-5'-phosphate decarboxylase [EC:4.1.1.23]	Pyrimidine metabolism	Phosphorus metabolism
CHN_SD_XNJ_1833844_24	K01951	guaA, GMPS; GMP synthase (glutamine-hydrolysing) [EC:6.3.5.2]	Purine metabolism	Phosphorus metabolism
CHN_SD_XNJ_1961710_3	K01113	phoD; alkaline phosphatase D [EC:3.1.3.1]	Organic phosphoester hydrolysis	Phosphorus metabolism
CHN_SD_XNJ_1983236||full_24	K01113	phoD; alkaline phosphatase D [EC:3.1.3.1]	Organic phosphoester hydrolysis	Phosphorus metabolism
CHN_SD_XNJ_2614288||full_11	K01113	phoD; alkaline phosphatase D [EC:3.1.3.1]	Organic phosphoester hydrolysis	Phosphorus metabolism
CHN_SD_XNJ_2803957_7	K01933	purM; phosphoribosylformylglycinamidine cyclo-ligase [EC:6.3.3.1]	Purine metabolism	Phosphorus metabolism
CHN_SH_WWTP1_171700_15	K01007	pps, ppsA; pyruvate, water dikinase [EC:2.7.9.2]	Pyruvate metabolism	Phosphorus metabolism
CHN_SH_WWTP1_186428||full_2	K01939	purA, ADSS; adenylosuccinate synthase [EC:6.3.4.4]	Purine metabolism	Phosphorus metabolism
CHN_SH_WWTP2_272753||full_12	K01939	purA, ADSS; adenylosuccinate synthase [EC:6.3.4.4]	Purine metabolism	Phosphorus metabolism
CHN_SH_WWTP2_278115||full_1	K01951	guaA, GMPS; GMP synthase (glutamine-hydrolysing) [EC:6.3.5.2]	Purine metabolism	Phosphorus metabolism
CHN_TW_WWTP1_1327657_6	K00764	purF, PPAT; amidophosphoribosyltransferase [EC:2.4.2.14]	Purine metabolism	Phosphorus metabolism
CHN_TW_WWTP1_215416_5	K01113	phoD; alkaline phosphatase D [EC:3.1.3.1]	Organic phosphoester hydrolysis	Phosphorus metabolism
CHN_TW_WWTP1_2178714_9	K06167	phnP; phosphoribosyl 1,2-cyclic phosphate phosphodiesterase [EC:3.1.4.55]	Phosphonate and phosphinate metabolism	Phosphorus metabolism
CHN_TW_WWTP1_2386533_10	K01939	purA, ADSS; adenylosuccinate synthase [EC:6.3.4.4]	Purine metabolism	Phosphorus metabolism
CHN_TW_WWTP1_250867_8	K01939	purA, ADSS; adenylosuccinate synthase [EC:6.3.4.4]	Purine metabolism	Phosphorus metabolism
CHN_TW_WWTP1_44087||full_5	K01951	guaA, GMPS; GMP synthase (glutamine-hydrolysing) [EC:6.3.5.2]	Purine metabolism	Phosphorus metabolism
CHN_TW_WWTP2_1078676_6	K01939	purA, ADSS; adenylosuccinate synthase [EC:6.3.4.4]	Purine metabolism	Phosphorus metabolism
CHN_TW_WWTP2_1158881_3	K01083	E3.1.3.8; 3-phytase [EC:3.1.3.8]	Organic phosphoester hydrolysis	Phosphorus metabolism
CHN_TW_WWTP2_1604253||full_27	K01595	ppc; phosphoenolpyruvate carboxylase [EC:4.1.1.31]	Pyruvate metabolism	Phosphorus metabolism
CHN_TW_WWTP2_1984999||full_63	K01610	E4.1.1.49, pckA; phosphoenolpyruvate carboxykinase (ATP) [EC:4.1.1.49]	Pyruvate metabolism	Phosphorus metabolism
CHN_TW_WWTP2_2484||full_9	K01113	phoD; alkaline phosphatase D [EC:3.1.3.1]	Organic phosphoester hydrolysis	Phosphorus metabolism
CHN_TW_WWTP2_2815337_5	K06167	phnP; phosphoribosyl 1,2-cyclic phosphate phosphodiesterase [EC:3.1.4.55]	Phosphonate and phosphinate metabolism	Phosphorus metabolism
CHN_TW_WWTP2_2932086_18	K06167	phnP; phosphoribosyl 1,2-cyclic phosphate phosphodiesterase [EC:3.1.4.55]	Phosphonate and phosphinate metabolism	Phosphorus metabolism
CHN_TW_WWTP2_3486153_89	K01939	purA, ADSS; adenylosuccinate synthase [EC:6.3.4.4]	Purine metabolism	Phosphorus metabolism
CHN_TW_WWTP2_3491902_24	K01939	purA, ADSS; adenylosuccinate synthase [EC:6.3.4.4]	Purine metabolism	Phosphorus metabolism
CHN_TW_WWTP2_398489||full_7	K01939	purA, ADSS; adenylosuccinate synthase [EC:6.3.4.4]	Purine metabolism	Phosphorus metabolism
CHN_TW_WWTP2_4217353||full_3	K01113	phoD; alkaline phosphatase D [EC:3.1.3.1]	Organic phosphoester hydrolysis	Phosphorus metabolism
CHN_TW_WWTP2_880614_26	K01113	phoD; alkaline phosphatase D [EC:3.1.3.1]	Organic phosphoester hydrolysis	Phosphorus metabolism
Colombia_Antioquia_WWTP_1575472_6	K01939	purA, ADSS; adenylosuccinate synthase [EC:6.3.4.4]	Purine metabolism	Phosphorus metabolism
Croatia_Zagreb_Pliva_196918||0_partial_1	K01591	pyrF; orotidine-5'-phosphate decarboxylase [EC:4.1.1.23]	Pyrimidine metabolism	Phosphorus metabolism
Croatia_Zagreb_Pliva_221597_50	K01939	purA, ADSS; adenylosuccinate synthase [EC:6.3.4.4]	Purine metabolism	Phosphorus metabolism
Croatia_Zagreb_Pliva_327290_92	K01933	purM; phosphoribosylformylglycinamidine cyclo-ligase [EC:6.3.3.1]	Purine metabolism	Phosphorus metabolism
Croatia_Zagreb_Pliva_327290_93	K00764	purF, PPAT; amidophosphoribosyltransferase [EC:2.4.2.14]	Purine metabolism	Phosphorus metabolism
Croatia_Zagreb_Pliva_327290_97	K01923	purC; phosphoribosylaminoimidazole-succinocarboxamide synthase [EC:6.3.2.6]	Purine metabolism	Phosphorus metabolism
Croatia_Zagreb_Pliva_330051||full_2	K06167	phnP; phosphoribosyl 1,2-cyclic phosphate phosphodiesterase [EC:3.1.4.55]	Phosphonate and phosphinate metabolism	Phosphorus metabolism
Croatia_Zagreb_Pliva_620377||full_43	K01939	purA, ADSS; adenylosuccinate synthase [EC:6.3.4.4]	Purine metabolism	Phosphorus metabolism
Croatia_Zagreb_WWTP_1303728||full_2	K01591	pyrF; orotidine-5'-phosphate decarboxylase [EC:4.1.1.23]	Pyrimidine metabolism	Phosphorus metabolism
Croatia_Zagreb_WWTP_1386294_6	K01610	E4.1.1.49, pckA; phosphoenolpyruvate carboxykinase (ATP) [EC:4.1.1.49]	Pyruvate metabolism	Phosphorus metabolism
Croatia_Zagreb_WWTP_1654400||full_6	K01923	purC; phosphoribosylaminoimidazole-succinocarboxamide synthase [EC:6.3.2.6]	Purine metabolism	Phosphorus metabolism
Croatia_Zagreb_WWTP_961969_2	K03430	phnW; 2-aminoethylphosphonate-pyruvate transaminase [EC:2.6.1.37]	Phosphonate and phosphinate metabolism	Phosphorus metabolism
Denmark_Aalborg_WWTP2_11075626_9	K01939	purA, ADSS; adenylosuccinate synthase [EC:6.3.4.4]	Purine metabolism	Phosphorus metabolism
Denmark_Aalborg_WWTP2_11724930_10	K01939	purA, ADSS; adenylosuccinate synthase [EC:6.3.4.4]	Purine metabolism	Phosphorus metabolism
Denmark_Aalborg_WWTP2_1759837_1_3	K01939	purA, ADSS; adenylosuccinate synthase [EC:6.3.4.4]	Purine metabolism	Phosphorus metabolism
Denmark_Aalborg_WWTP2_2089508_6	K01939	purA, ADSS; adenylosuccinate synthase [EC:6.3.4.4]	Purine metabolism	Phosphorus metabolism
Denmark_Aalborg_WWTP2_2992040_21	K01939	purA, ADSS; adenylosuccinate synthase [EC:6.3.4.4]	Purine metabolism	Phosphorus metabolism
Denmark_Aalborg_WWTP2_44173||full_14	K01939	purA, ADSS; adenylosuccinate synthase [EC:6.3.4.4]	Purine metabolism	Phosphorus metabolism
Denmark_Aalborg_WWTP2_564723||full_53	K01939	purA, ADSS; adenylosuccinate synthase [EC:6.3.4.4]	Purine metabolism	Phosphorus metabolism
Denmark_Aalborg_WWTP2_616540_5	K01939	purA, ADSS; adenylosuccinate synthase [EC:6.3.4.4]	Purine metabolism	Phosphorus metabolism
Denmark_Aalborg_WWTP2_9224176_13	K01939	purA, ADSS; adenylosuccinate synthase [EC:6.3.4.4]	Purine metabolism	Phosphorus metabolism
India_Gujarat_CETP_13136||full_2	K01939	purA, ADSS; adenylosuccinate synthase [EC:6.3.4.4]	Purine metabolism	Phosphorus metabolism
Korea_Chungnam_WWTP_1450116_16	K01939	purA, ADSS; adenylosuccinate synthase [EC:6.3.4.4]	Purine metabolism	Phosphorus metabolism
Korea_Chungnam_WWTP_2246790_64	K01939	purA, ADSS; adenylosuccinate synthase [EC:6.3.4.4]	Purine metabolism	Phosphorus metabolism
Korea_Gyeonggi_WWTP1_357963_5	K01939	purA, ADSS; adenylosuccinate synthase [EC:6.3.4.4]	Purine metabolism	Phosphorus metabolism
Korea_Gyeonggi_WWTP1_369800_3	K01939	purA, ADSS; adenylosuccinate synthase [EC:6.3.4.4]	Purine metabolism	Phosphorus metabolism
Korea_Gyeonggi_WWTP2_568048||full_3	K00764	purF, PPAT; amidophosphoribosyltransferase [EC:2.4.2.14]	Purine metabolism	Phosphorus metabolism
Singapore_WWTP_10073044_17	K01939	purA, ADSS; adenylosuccinate synthase [EC:6.3.4.4]	Purine metabolism	Phosphorus metabolism
Singapore_WWTP_10094628||full_23	K06167	phnP; phosphoribosyl 1,2-cyclic phosphate phosphodiesterase [EC:3.1.4.55]	Phosphonate and phosphinate metabolism	Phosphorus metabolism
Singapore_WWTP_10160745||full_8	K01939	purA, ADSS; adenylosuccinate synthase [EC:6.3.4.4]	Purine metabolism	Phosphorus metabolism
Singapore_WWTP_10193648||full_11	K01939	purA, ADSS; adenylosuccinate synthase [EC:6.3.4.4]	Purine metabolism	Phosphorus metabolism
Singapore_WWTP_10270846_77	K01939	purA, ADSS; adenylosuccinate synthase [EC:6.3.4.4]	Purine metabolism	Phosphorus metabolism
Singapore_WWTP_10321261||full_18	K01939	purA, ADSS; adenylosuccinate synthase [EC:6.3.4.4]	Purine metabolism	Phosphorus metabolism
Singapore_WWTP_10401016||full_38	K00764	purF, PPAT; amidophosphoribosyltransferase [EC:2.4.2.14]	Purine metabolism	Phosphorus metabolism
Singapore_WWTP_10406024_30	K01939	purA, ADSS; adenylosuccinate synthase [EC:6.3.4.4]	Purine metabolism	Phosphorus metabolism
Singapore_WWTP_10406024_60	K01933	purM; phosphoribosylformylglycinamidine cyclo-ligase [EC:6.3.3.1]	Purine metabolism	Phosphorus metabolism
Singapore_WWTP_10457653_18	K01939	purA, ADSS; adenylosuccinate synthase [EC:6.3.4.4]	Purine metabolism	Phosphorus metabolism
Singapore_WWTP_10533908||full_8	K01939	purA, ADSS; adenylosuccinate synthase [EC:6.3.4.4]	Purine metabolism	Phosphorus metabolism
Singapore_WWTP_10537036_30	K01939	purA, ADSS; adenylosuccinate synthase [EC:6.3.4.4]	Purine metabolism	Phosphorus metabolism
Singapore_WWTP_10580724||full_25	K01951	guaA, GMPS; GMP synthase (glutamine-hydrolysing) [EC:6.3.5.2]	Purine metabolism	Phosphorus metabolism
Singapore_WWTP_10938702||full_17	K00873	PK, pyk; pyruvate kinase [EC:2.7.1.40]	Pyruvate metabolism	Phosphorus metabolism
Singapore_WWTP_10958437_14	K01939	purA, ADSS; adenylosuccinate synthase [EC:6.3.4.4]	Purine metabolism	Phosphorus metabolism
Singapore_WWTP_10966411_60	K01939	purA, ADSS; adenylosuccinate synthase [EC:6.3.4.4]	Purine metabolism	Phosphorus metabolism
Singapore_WWTP_11017744||full_19	K01939	purA, ADSS; adenylosuccinate synthase [EC:6.3.4.4]	Purine metabolism	Phosphorus metabolism
Singapore_WWTP_11141462||full_16	K01939	purA, ADSS; adenylosuccinate synthase [EC:6.3.4.4]	Purine metabolism	Phosphorus metabolism
Singapore_WWTP_11172095_30	K01939	purA, ADSS; adenylosuccinate synthase [EC:6.3.4.4]	Purine metabolism	Phosphorus metabolism
Singapore_WWTP_1121953||full_7	K01939	purA, ADSS; adenylosuccinate synthase [EC:6.3.4.4]	Purine metabolism	Phosphorus metabolism
Singapore_WWTP_11566403||full_4	K00764	purF, PPAT; amidophosphoribosyltransferase [EC:2.4.2.14]	Purine metabolism	Phosphorus metabolism
Singapore_WWTP_11689590||full_7	K09474	phoN; acid phosphatase (class A) [EC:3.1.3.2]	Organic phosphoester hydrolysis	Phosphorus metabolism
Singapore_WWTP_11733180_13	K01939	purA, ADSS; adenylosuccinate synthase [EC:6.3.4.4]	Purine metabolism	Phosphorus metabolism
Singapore_WWTP_11844332||full_6	K01939	purA, ADSS; adenylosuccinate synthase [EC:6.3.4.4]	Purine metabolism	Phosphorus metabolism
Singapore_WWTP_1197181||full_7	K06167	phnP; phosphoribosyl 1,2-cyclic phosphate phosphodiesterase [EC:3.1.4.55]	Phosphonate and phosphinate metabolism	Phosphorus metabolism
Singapore_WWTP_12036416||full_5	K01939	purA, ADSS; adenylosuccinate synthase [EC:6.3.4.4]	Purine metabolism	Phosphorus metabolism
Singapore_WWTP_12090981_30	K01939	purA, ADSS; adenylosuccinate synthase [EC:6.3.4.4]	Purine metabolism	Phosphorus metabolism
Singapore_WWTP_12327472||full_36	K00764	purF, PPAT; amidophosphoribosyltransferase [EC:2.4.2.14]	Purine metabolism	Phosphorus metabolism
Singapore_WWTP_12471415_13	K01939	purA, ADSS; adenylosuccinate synthase [EC:6.3.4.4]	Purine metabolism	Phosphorus metabolism
Singapore_WWTP_12490878_4	K06167	phnP; phosphoribosyl 1,2-cyclic phosphate phosphodiesterase [EC:3.1.4.55]	Phosphonate and phosphinate metabolism	Phosphorus metabolism
Singapore_WWTP_12510349||full_96	K01939	purA, ADSS; adenylosuccinate synthase [EC:6.3.4.4]	Purine metabolism	Phosphorus metabolism
Singapore_WWTP_12644971||full_6	K01939	purA, ADSS; adenylosuccinate synthase [EC:6.3.4.4]	Purine metabolism	Phosphorus metabolism
Singapore_WWTP_12690313||full_40	K01939	purA, ADSS; adenylosuccinate synthase [EC:6.3.4.4]	Purine metabolism	Phosphorus metabolism
Singapore_WWTP_12701731||full_6	K01939	purA, ADSS; adenylosuccinate synthase [EC:6.3.4.4]	Purine metabolism	Phosphorus metabolism
Singapore_WWTP_12754830_16	K01939	purA, ADSS; adenylosuccinate synthase [EC:6.3.4.4]	Purine metabolism	Phosphorus metabolism
Singapore_WWTP_1282789||full_104	K01113	phoD; alkaline phosphatase D [EC:3.1.3.1]	Organic phosphoester hydrolysis	Phosphorus metabolism
Singapore_WWTP_12888967||full_4	K06167	phnP; phosphoribosyl 1,2-cyclic phosphate phosphodiesterase [EC:3.1.4.55]	Phosphonate and phosphinate metabolism	Phosphorus metabolism
Singapore_WWTP_12909518_4	K01939	purA, ADSS; adenylosuccinate synthase [EC:6.3.4.4]	Purine metabolism	Phosphorus metabolism
Singapore_WWTP_12911076_17	K01939	purA, ADSS; adenylosuccinate synthase [EC:6.3.4.4]	Purine metabolism	Phosphorus metabolism
Singapore_WWTP_12967202_27	K01923	purC; phosphoribosylaminoimidazole-succinocarboxamide synthase [EC:6.3.2.6]	Purine metabolism	Phosphorus metabolism
Singapore_WWTP_13000030_33	K01939	purA, ADSS; adenylosuccinate synthase [EC:6.3.4.4]	Purine metabolism	Phosphorus metabolism
Singapore_WWTP_13007207_68	K01939	purA, ADSS; adenylosuccinate synthase [EC:6.3.4.4]	Purine metabolism	Phosphorus metabolism
Singapore_WWTP_13015838_4	K01939	purA, ADSS; adenylosuccinate synthase [EC:6.3.4.4]	Purine metabolism	Phosphorus metabolism
Singapore_WWTP_13037583_30	K01939	purA, ADSS; adenylosuccinate synthase [EC:6.3.4.4]	Purine metabolism	Phosphorus metabolism
Singapore_WWTP_13070274||full_5	K01933	purM; phosphoribosylformylglycinamidine cyclo-ligase [EC:6.3.3.1]	Purine metabolism	Phosphorus metabolism
Singapore_WWTP_13093805||full_9	K01939	purA, ADSS; adenylosuccinate synthase [EC:6.3.4.4]	Purine metabolism	Phosphorus metabolism
Singapore_WWTP_13141420_28	K01939	purA, ADSS; adenylosuccinate synthase [EC:6.3.4.4]	Purine metabolism	Phosphorus metabolism
Singapore_WWTP_13212242_8	K01939	purA, ADSS; adenylosuccinate synthase [EC:6.3.4.4]	Purine metabolism	Phosphorus metabolism
Singapore_WWTP_13244439_1_23	K01939	purA, ADSS; adenylosuccinate synthase [EC:6.3.4.4]	Purine metabolism	Phosphorus metabolism
Singapore_WWTP_13298410_7	K01077	E3.1.3.1, phoA, phoB; alkaline phosphatase [EC:3.1.3.1]	Organic phosphoester hydrolysis	Phosphorus metabolism
Singapore_WWTP_13487225||full_5	K01939	purA, ADSS; adenylosuccinate synthase [EC:6.3.4.4]	Purine metabolism	Phosphorus metabolism
Singapore_WWTP_13508673||full_70	K01939	purA, ADSS; adenylosuccinate synthase [EC:6.3.4.4]	Purine metabolism	Phosphorus metabolism
Singapore_WWTP_13560835||full_10	K01939	purA, ADSS; adenylosuccinate synthase [EC:6.3.4.4]	Purine metabolism	Phosphorus metabolism
Singapore_WWTP_13590249||full_2	K01945	purD; phosphoribosylamine---glycine ligase [EC:6.3.4.13]	Purine metabolism	Phosphorus metabolism
Singapore_WWTP_13590915_29	K01939	purA, ADSS; adenylosuccinate synthase [EC:6.3.4.4]	Purine metabolism	Phosphorus metabolism
Singapore_WWTP_13695038_34	K01951	guaA, GMPS; GMP synthase (glutamine-hydrolysing) [EC:6.3.5.2]	Purine metabolism	Phosphorus metabolism
Singapore_WWTP_13805925||full_9	K06167	phnP; phosphoribosyl 1,2-cyclic phosphate phosphodiesterase [EC:3.1.4.55]	Phosphonate and phosphinate metabolism	Phosphorus metabolism
Singapore_WWTP_13809029||full_9	K06167	phnP; phosphoribosyl 1,2-cyclic phosphate phosphodiesterase [EC:3.1.4.55]	Phosphonate and phosphinate metabolism	Phosphorus metabolism
Singapore_WWTP_14041792||full_108	K01939	purA, ADSS; adenylosuccinate synthase [EC:6.3.4.4]	Purine metabolism	Phosphorus metabolism
Singapore_WWTP_14070834||full_6	K09474	phoN; acid phosphatase (class A) [EC:3.1.3.2]	Organic phosphoester hydrolysis	Phosphorus metabolism
Singapore_WWTP_14146698||full_2	K06167	phnP; phosphoribosyl 1,2-cyclic phosphate phosphodiesterase [EC:3.1.4.55]	Phosphonate and phosphinate metabolism	Phosphorus metabolism
Singapore_WWTP_14211936||full_141	K01939	purA, ADSS; adenylosuccinate synthase [EC:6.3.4.4]	Purine metabolism	Phosphorus metabolism
Singapore_WWTP_14255964||full_12	K06167	phnP; phosphoribosyl 1,2-cyclic phosphate phosphodiesterase [EC:3.1.4.55]	Phosphonate and phosphinate metabolism	Phosphorus metabolism
Singapore_WWTP_14255964||full_2	K01939	purA, ADSS; adenylosuccinate synthase [EC:6.3.4.4]	Purine metabolism	Phosphorus metabolism
Singapore_WWTP_14513774_46	K01006	ppdK; pyruvate, orthophosphate dikinase [EC:2.7.9.1]	Pyruvate metabolism	Phosphorus metabolism
Singapore_WWTP_14561492_10	K01939	purA, ADSS; adenylosuccinate synthase [EC:6.3.4.4]	Purine metabolism	Phosphorus metabolism
Singapore_WWTP_14572615||full_12	K06167	phnP; phosphoribosyl 1,2-cyclic phosphate phosphodiesterase [EC:3.1.4.55]	Phosphonate and phosphinate metabolism	Phosphorus metabolism
Singapore_WWTP_14633078_20	K01006	ppdK; pyruvate, orthophosphate dikinase [EC:2.7.9.1]	Pyruvate metabolism	Phosphorus metabolism
Singapore_WWTP_14640711_3	K01939	purA, ADSS; adenylosuccinate synthase [EC:6.3.4.4]	Purine metabolism	Phosphorus metabolism
Singapore_WWTP_14655445||full_11	K00764	purF, PPAT; amidophosphoribosyltransferase [EC:2.4.2.14]	Purine metabolism	Phosphorus metabolism
Singapore_WWTP_14758266||full_18	K01939	purA, ADSS; adenylosuccinate synthase [EC:6.3.4.4]	Purine metabolism	Phosphorus metabolism
Singapore_WWTP_1486830||full_4	K01939	purA, ADSS; adenylosuccinate synthase [EC:6.3.4.4]	Purine metabolism	Phosphorus metabolism
Singapore_WWTP_14876496_5	K01939	purA, ADSS; adenylosuccinate synthase [EC:6.3.4.4]	Purine metabolism	Phosphorus metabolism
Singapore_WWTP_14979035||full_5	K01939	purA, ADSS; adenylosuccinate synthase [EC:6.3.4.4]	Purine metabolism	Phosphorus metabolism
Singapore_WWTP_1542228||full_15	K00764	purF, PPAT; amidophosphoribosyltransferase [EC:2.4.2.14]	Purine metabolism	Phosphorus metabolism
Singapore_WWTP_1763127_1_19	K00873	PK, pyk; pyruvate kinase [EC:2.7.1.40]	Pyruvate metabolism	Phosphorus metabolism
Singapore_WWTP_1764358_13	K01113	phoD; alkaline phosphatase D [EC:3.1.3.1]	Organic phosphoester hydrolysis	Phosphorus metabolism
Singapore_WWTP_1764866||full_2	K01113	phoD; alkaline phosphatase D [EC:3.1.3.1]	Organic phosphoester hydrolysis	Phosphorus metabolism
Singapore_WWTP_1829959||full_13	K06167	phnP; phosphoribosyl 1,2-cyclic phosphate phosphodiesterase [EC:3.1.4.55]	Phosphonate and phosphinate metabolism	Phosphorus metabolism
Singapore_WWTP_1831692_5	K01939	purA, ADSS; adenylosuccinate synthase [EC:6.3.4.4]	Purine metabolism	Phosphorus metabolism
Singapore_WWTP_2014312||full_7	K01939	purA, ADSS; adenylosuccinate synthase [EC:6.3.4.4]	Purine metabolism	Phosphorus metabolism
Singapore_WWTP_2028676||full_2	K06167	phnP; phosphoribosyl 1,2-cyclic phosphate phosphodiesterase [EC:3.1.4.55]	Phosphonate and phosphinate metabolism	Phosphorus metabolism
Singapore_WWTP_2102440||full_14	K01939	purA, ADSS; adenylosuccinate synthase [EC:6.3.4.4]	Purine metabolism	Phosphorus metabolism
Singapore_WWTP_2185894||full_7	K01933	purM; phosphoribosylformylglycinamidine cyclo-ligase [EC:6.3.3.1]	Purine metabolism	Phosphorus metabolism
Singapore_WWTP_2188056_34	K00764	purF, PPAT; amidophosphoribosyltransferase [EC:2.4.2.14]	Purine metabolism	Phosphorus metabolism
Singapore_WWTP_2202245||full_57	K01939	purA, ADSS; adenylosuccinate synthase [EC:6.3.4.4]	Purine metabolism	Phosphorus metabolism
Singapore_WWTP_2462014||full_8	K01939	purA, ADSS; adenylosuccinate synthase [EC:6.3.4.4]	Purine metabolism	Phosphorus metabolism
Singapore_WWTP_2479253_4	K06167	phnP; phosphoribosyl 1,2-cyclic phosphate phosphodiesterase [EC:3.1.4.55]	Phosphonate and phosphinate metabolism	Phosphorus metabolism
Singapore_WWTP_2511207||full_7	K01113	phoD; alkaline phosphatase D [EC:3.1.3.1]	Organic phosphoester hydrolysis	Phosphorus metabolism
Singapore_WWTP_2523944||full_11	K01939	purA, ADSS; adenylosuccinate synthase [EC:6.3.4.4]	Purine metabolism	Phosphorus metabolism
Singapore_WWTP_257232||full_2	K01939	purA, ADSS; adenylosuccinate synthase [EC:6.3.4.4]	Purine metabolism	Phosphorus metabolism
Singapore_WWTP_2603579||full_6	K00764	purF, PPAT; amidophosphoribosyltransferase [EC:2.4.2.14]	Purine metabolism	Phosphorus metabolism
Singapore_WWTP_2633856_13	K01939	purA, ADSS; adenylosuccinate synthase [EC:6.3.4.4]	Purine metabolism	Phosphorus metabolism
Singapore_WWTP_2636460_1_22	K01939	purA, ADSS; adenylosuccinate synthase [EC:6.3.4.4]	Purine metabolism	Phosphorus metabolism
Singapore_WWTP_2676383||full_26	K01939	purA, ADSS; adenylosuccinate synthase [EC:6.3.4.4]	Purine metabolism	Phosphorus metabolism
Singapore_WWTP_27568||full_68	K01939	purA, ADSS; adenylosuccinate synthase [EC:6.3.4.4]	Purine metabolism	Phosphorus metabolism
Singapore_WWTP_283801||full_28	K01939	purA, ADSS; adenylosuccinate synthase [EC:6.3.4.4]	Purine metabolism	Phosphorus metabolism
Singapore_WWTP_2867367||full_10	K01939	purA, ADSS; adenylosuccinate synthase [EC:6.3.4.4]	Purine metabolism	Phosphorus metabolism
Singapore_WWTP_2871294||full_1_4	K06167	phnP; phosphoribosyl 1,2-cyclic phosphate phosphodiesterase [EC:3.1.4.55]	Phosphonate and phosphinate metabolism	Phosphorus metabolism
Singapore_WWTP_289096||full_2	K01933	purM; phosphoribosylformylglycinamidine cyclo-ligase [EC:6.3.3.1]	Purine metabolism	Phosphorus metabolism
Singapore_WWTP_3007537||full_6	K01939	purA, ADSS; adenylosuccinate synthase [EC:6.3.4.4]	Purine metabolism	Phosphorus metabolism
Singapore_WWTP_3205796_21	K01113	phoD; alkaline phosphatase D [EC:3.1.3.1]	Organic phosphoester hydrolysis	Phosphorus metabolism
Singapore_WWTP_3335585||full_9	K01933	purM; phosphoribosylformylglycinamidine cyclo-ligase [EC:6.3.3.1]	Purine metabolism	Phosphorus metabolism
Singapore_WWTP_3342614_7	K01939	purA, ADSS; adenylosuccinate synthase [EC:6.3.4.4]	Purine metabolism	Phosphorus metabolism
Singapore_WWTP_3492018||full_12	K01591	pyrF; orotidine-5'-phosphate decarboxylase [EC:4.1.1.23]	Pyrimidine metabolism	Phosphorus metabolism
Singapore_WWTP_3501784||full_43	K00764	purF, PPAT; amidophosphoribosyltransferase [EC:2.4.2.14]	Purine metabolism	Phosphorus metabolism
Singapore_WWTP_3600839_112	K01939	purA, ADSS; adenylosuccinate synthase [EC:6.3.4.4]	Purine metabolism	Phosphorus metabolism
Singapore_WWTP_3715759_16	K01939	purA, ADSS; adenylosuccinate synthase [EC:6.3.4.4]	Purine metabolism	Phosphorus metabolism
Singapore_WWTP_390475||full_11	K01939	purA, ADSS; adenylosuccinate synthase [EC:6.3.4.4]	Purine metabolism	Phosphorus metabolism
Singapore_WWTP_3957631_20	K01939	purA, ADSS; adenylosuccinate synthase [EC:6.3.4.4]	Purine metabolism	Phosphorus metabolism
Singapore_WWTP_3959583_1	K06167	phnP; phosphoribosyl 1,2-cyclic phosphate phosphodiesterase [EC:3.1.4.55]	Phosphonate and phosphinate metabolism	Phosphorus metabolism
Singapore_WWTP_3963401||full_9	K01591	pyrF; orotidine-5'-phosphate decarboxylase [EC:4.1.1.23]	Pyrimidine metabolism	Phosphorus metabolism
Singapore_WWTP_3990131||full_5	K01939	purA, ADSS; adenylosuccinate synthase [EC:6.3.4.4]	Purine metabolism	Phosphorus metabolism
Singapore_WWTP_3996394_10	K01939	purA, ADSS; adenylosuccinate synthase [EC:6.3.4.4]	Purine metabolism	Phosphorus metabolism
Singapore_WWTP_4001675_11	K01939	purA, ADSS; adenylosuccinate synthase [EC:6.3.4.4]	Purine metabolism	Phosphorus metabolism
Singapore_WWTP_4019936_1_2	K01939	purA, ADSS; adenylosuccinate synthase [EC:6.3.4.4]	Purine metabolism	Phosphorus metabolism
Singapore_WWTP_4062_2	K01939	purA, ADSS; adenylosuccinate synthase [EC:6.3.4.4]	Purine metabolism	Phosphorus metabolism
Singapore_WWTP_4104419||full_10	K01939	purA, ADSS; adenylosuccinate synthase [EC:6.3.4.4]	Purine metabolism	Phosphorus metabolism
Singapore_WWTP_4170958_44	K06167	phnP; phosphoribosyl 1,2-cyclic phosphate phosphodiesterase [EC:3.1.4.55]	Phosphonate and phosphinate metabolism	Phosphorus metabolism
Singapore_WWTP_4324451_104	K01939	purA, ADSS; adenylosuccinate synthase [EC:6.3.4.4]	Purine metabolism	Phosphorus metabolism
Singapore_WWTP_4408838||full_33	K01939	purA, ADSS; adenylosuccinate synthase [EC:6.3.4.4]	Purine metabolism	Phosphorus metabolism
Singapore_WWTP_4438377_18	K01939	purA, ADSS; adenylosuccinate synthase [EC:6.3.4.4]	Purine metabolism	Phosphorus metabolism
Singapore_WWTP_4530191||full_2	K01939	purA, ADSS; adenylosuccinate synthase [EC:6.3.4.4]	Purine metabolism	Phosphorus metabolism
Singapore_WWTP_4613449||full_18	K01939	purA, ADSS; adenylosuccinate synthase [EC:6.3.4.4]	Purine metabolism	Phosphorus metabolism
Singapore_WWTP_4673975||full_16	K01939	purA, ADSS; adenylosuccinate synthase [EC:6.3.4.4]	Purine metabolism	Phosphorus metabolism
Singapore_WWTP_4809300_3	K01939	purA, ADSS; adenylosuccinate synthase [EC:6.3.4.4]	Purine metabolism	Phosphorus metabolism
Singapore_WWTP_4847192||full_41	K01113	phoD; alkaline phosphatase D [EC:3.1.3.1]	Organic phosphoester hydrolysis	Phosphorus metabolism
Singapore_WWTP_4943967||full_2	K01945	purD; phosphoribosylamine---glycine ligase [EC:6.3.4.13]	Purine metabolism	Phosphorus metabolism
Singapore_WWTP_5044706||full_11	K01939	purA, ADSS; adenylosuccinate synthase [EC:6.3.4.4]	Purine metabolism	Phosphorus metabolism
Singapore_WWTP_5158736||full_12	K01939	purA, ADSS; adenylosuccinate synthase [EC:6.3.4.4]	Purine metabolism	Phosphorus metabolism
Singapore_WWTP_5282380_1	K01591	pyrF; orotidine-5'-phosphate decarboxylase [EC:4.1.1.23]	Pyrimidine metabolism	Phosphorus metabolism
Singapore_WWTP_5339325_17	K06167	phnP; phosphoribosyl 1,2-cyclic phosphate phosphodiesterase [EC:3.1.4.55]	Phosphonate and phosphinate metabolism	Phosphorus metabolism
Singapore_WWTP_5347250||full_8	K01939	purA, ADSS; adenylosuccinate synthase [EC:6.3.4.4]	Purine metabolism	Phosphorus metabolism
Singapore_WWTP_5553058||full_30	K01939	purA, ADSS; adenylosuccinate synthase [EC:6.3.4.4]	Purine metabolism	Phosphorus metabolism
Singapore_WWTP_5563020||full_26	K01939	purA, ADSS; adenylosuccinate synthase [EC:6.3.4.4]	Purine metabolism	Phosphorus metabolism
Singapore_WWTP_567503||full_6	K01939	purA, ADSS; adenylosuccinate synthase [EC:6.3.4.4]	Purine metabolism	Phosphorus metabolism
Singapore_WWTP_5691421||full_10	K01939	purA, ADSS; adenylosuccinate synthase [EC:6.3.4.4]	Purine metabolism	Phosphorus metabolism
Singapore_WWTP_5692231_16	K06167	phnP; phosphoribosyl 1,2-cyclic phosphate phosphodiesterase [EC:3.1.4.55]	Phosphonate and phosphinate metabolism	Phosphorus metabolism
Singapore_WWTP_5716223||full_49	K01923	purC; phosphoribosylaminoimidazole-succinocarboxamide synthase [EC:6.3.2.6]	Purine metabolism	Phosphorus metabolism
Singapore_WWTP_5716605||full_24	K00764	purF, PPAT; amidophosphoribosyltransferase [EC:2.4.2.14]	Purine metabolism	Phosphorus metabolism
Singapore_WWTP_5725464_1	K01939	purA, ADSS; adenylosuccinate synthase [EC:6.3.4.4]	Purine metabolism	Phosphorus metabolism
Singapore_WWTP_5731638||full_30	K06167	phnP; phosphoribosyl 1,2-cyclic phosphate phosphodiesterase [EC:3.1.4.55]	Phosphonate and phosphinate metabolism	Phosphorus metabolism
Singapore_WWTP_5796634||full_31	K01945	purD; phosphoribosylamine---glycine ligase [EC:6.3.4.13]	Purine metabolism	Phosphorus metabolism
Singapore_WWTP_5831179||full_56	K01939	purA, ADSS; adenylosuccinate synthase [EC:6.3.4.4]	Purine metabolism	Phosphorus metabolism
Singapore_WWTP_5848566||full_7	K01923	purC; phosphoribosylaminoimidazole-succinocarboxamide synthase [EC:6.3.2.6]	Purine metabolism	Phosphorus metabolism
Singapore_WWTP_59320||full_27	K01591	pyrF; orotidine-5'-phosphate decarboxylase [EC:4.1.1.23]	Pyrimidine metabolism	Phosphorus metabolism
Singapore_WWTP_6085271_16	K01939	purA, ADSS; adenylosuccinate synthase [EC:6.3.4.4]	Purine metabolism	Phosphorus metabolism
Singapore_WWTP_6420563_12	K00764	purF, PPAT; amidophosphoribosyltransferase [EC:2.4.2.14]	Purine metabolism	Phosphorus metabolism
Singapore_WWTP_6569490||full_1	K00764	purF, PPAT; amidophosphoribosyltransferase [EC:2.4.2.14]	Purine metabolism	Phosphorus metabolism
Singapore_WWTP_6635634_13	K01951	guaA, GMPS; GMP synthase (glutamine-hydrolysing) [EC:6.3.5.2]	Purine metabolism	Phosphorus metabolism
Singapore_WWTP_6775636_6	K01933	purM; phosphoribosylformylglycinamidine cyclo-ligase [EC:6.3.3.1]	Purine metabolism	Phosphorus metabolism
Singapore_WWTP_6792026||full_20	K06167	phnP; phosphoribosyl 1,2-cyclic phosphate phosphodiesterase [EC:3.1.4.55]	Phosphonate and phosphinate metabolism	Phosphorus metabolism
Singapore_WWTP_6824259||full_93	K01939	purA, ADSS; adenylosuccinate synthase [EC:6.3.4.4]	Purine metabolism	Phosphorus metabolism
Singapore_WWTP_699157||full_11	K01588	purE; 5-(carboxyamino)imidazole ribonucleotide mutase [EC:5.4.99.18]	Purine metabolism	Phosphorus metabolism
Singapore_WWTP_699916||full_27	K09474	phoN; acid phosphatase (class A) [EC:3.1.3.2]	Organic phosphoester hydrolysis	Phosphorus metabolism
Singapore_WWTP_7070889_81	K01939	purA, ADSS; adenylosuccinate synthase [EC:6.3.4.4]	Purine metabolism	Phosphorus metabolism
Singapore_WWTP_7117449||full_24	K01939	purA, ADSS; adenylosuccinate synthase [EC:6.3.4.4]	Purine metabolism	Phosphorus metabolism
Singapore_WWTP_7123959||full_2	K01006	ppdK; pyruvate, orthophosphate dikinase [EC:2.7.9.1]	Pyruvate metabolism	Phosphorus metabolism
Singapore_WWTP_7165101||full_8	K00764	purF, PPAT; amidophosphoribosyltransferase [EC:2.4.2.14]	Purine metabolism	Phosphorus metabolism
Singapore_WWTP_7290413||full_32	K00764	purF, PPAT; amidophosphoribosyltransferase [EC:2.4.2.14]	Purine metabolism	Phosphorus metabolism
Singapore_WWTP_7315965||full_3	K01939	purA, ADSS; adenylosuccinate synthase [EC:6.3.4.4]	Purine metabolism	Phosphorus metabolism
Singapore_WWTP_7358715_6	K01113	phoD; alkaline phosphatase D [EC:3.1.3.1]	Organic phosphoester hydrolysis	Phosphorus metabolism
Singapore_WWTP_7439534_5	K01939	purA, ADSS; adenylosuccinate synthase [EC:6.3.4.4]	Purine metabolism	Phosphorus metabolism
Singapore_WWTP_7474956||full_21	K01939	purA, ADSS; adenylosuccinate synthase [EC:6.3.4.4]	Purine metabolism	Phosphorus metabolism
Singapore_WWTP_7516964_10	K01945	purD; phosphoribosylamine---glycine ligase [EC:6.3.4.13]	Purine metabolism	Phosphorus metabolism
Singapore_WWTP_7585306_26	K01945	purD; phosphoribosylamine---glycine ligase [EC:6.3.4.13]	Purine metabolism	Phosphorus metabolism
Singapore_WWTP_7683439||full_112	K01939	purA, ADSS; adenylosuccinate synthase [EC:6.3.4.4]	Purine metabolism	Phosphorus metabolism
Singapore_WWTP_7744205||full_4	K00764	purF, PPAT; amidophosphoribosyltransferase [EC:2.4.2.14]	Purine metabolism	Phosphorus metabolism
Singapore_WWTP_7908631||full_4	K01939	purA, ADSS; adenylosuccinate synthase [EC:6.3.4.4]	Purine metabolism	Phosphorus metabolism
Singapore_WWTP_7964222_523	K01053	E3.1.1.17, gnl, RGN; gluconolactonase [EC:3.1.1.17]	Pentose phosphate pathway	Phosphorus metabolism
Singapore_WWTP_7964222_58	K01939	purA, ADSS; adenylosuccinate synthase [EC:6.3.4.4]	Purine metabolism	Phosphorus metabolism
Singapore_WWTP_8056687||full_225	K01939	purA, ADSS; adenylosuccinate synthase [EC:6.3.4.4]	Purine metabolism	Phosphorus metabolism
Singapore_WWTP_8069020||full_4	K06167	phnP; phosphoribosyl 1,2-cyclic phosphate phosphodiesterase [EC:3.1.4.55]	Phosphonate and phosphinate metabolism	Phosphorus metabolism
Singapore_WWTP_8101695_5	K06167	phnP; phosphoribosyl 1,2-cyclic phosphate phosphodiesterase [EC:3.1.4.55]	Phosphonate and phosphinate metabolism	Phosphorus metabolism
Singapore_WWTP_8109104||full_1	K01939	purA, ADSS; adenylosuccinate synthase [EC:6.3.4.4]	Purine metabolism	Phosphorus metabolism
Singapore_WWTP_8134420||full_50	K01945	purD; phosphoribosylamine---glycine ligase [EC:6.3.4.13]	Purine metabolism	Phosphorus metabolism
Singapore_WWTP_8251492||full_22	K06167	phnP; phosphoribosyl 1,2-cyclic phosphate phosphodiesterase [EC:3.1.4.55]	Phosphonate and phosphinate metabolism	Phosphorus metabolism
Singapore_WWTP_8367920_52	K01939	purA, ADSS; adenylosuccinate synthase [EC:6.3.4.4]	Purine metabolism	Phosphorus metabolism
Singapore_WWTP_8379142||full_5	K06167	phnP; phosphoribosyl 1,2-cyclic phosphate phosphodiesterase [EC:3.1.4.55]	Phosphonate and phosphinate metabolism	Phosphorus metabolism
Singapore_WWTP_8478230_23	K01939	purA, ADSS; adenylosuccinate synthase [EC:6.3.4.4]	Purine metabolism	Phosphorus metabolism
Singapore_WWTP_8523037||full_4	K01939	purA, ADSS; adenylosuccinate synthase [EC:6.3.4.4]	Purine metabolism	Phosphorus metabolism
Singapore_WWTP_8529||full_46	K01006	ppdK; pyruvate, orthophosphate dikinase [EC:2.7.9.1]	Pyruvate metabolism	Phosphorus metabolism
Singapore_WWTP_8836721_28	K01939	purA, ADSS; adenylosuccinate synthase [EC:6.3.4.4]	Purine metabolism	Phosphorus metabolism
Singapore_WWTP_8992288_25	K01951	guaA, GMPS; GMP synthase (glutamine-hydrolysing) [EC:6.3.5.2]	Purine metabolism	Phosphorus metabolism
Singapore_WWTP_9027149_19	K01939	purA, ADSS; adenylosuccinate synthase [EC:6.3.4.4]	Purine metabolism	Phosphorus metabolism
Singapore_WWTP_903294_81	K01591	pyrF; orotidine-5'-phosphate decarboxylase [EC:4.1.1.23]	Pyrimidine metabolism	Phosphorus metabolism
Singapore_WWTP_9111095_155	K01939	purA, ADSS; adenylosuccinate synthase [EC:6.3.4.4]	Purine metabolism	Phosphorus metabolism
Singapore_WWTP_9217034_19	K01939	purA, ADSS; adenylosuccinate synthase [EC:6.3.4.4]	Purine metabolism	Phosphorus metabolism
Singapore_WWTP_9356900_46	K01939	purA, ADSS; adenylosuccinate synthase [EC:6.3.4.4]	Purine metabolism	Phosphorus metabolism
Singapore_WWTP_9399524_60	K01951	guaA, GMPS; GMP synthase (glutamine-hydrolysing) [EC:6.3.5.2]	Purine metabolism	Phosphorus metabolism
Singapore_WWTP_9421417||full_1	K01939	purA, ADSS; adenylosuccinate synthase [EC:6.3.4.4]	Purine metabolism	Phosphorus metabolism
Singapore_WWTP_9599497||full_43	K01006	ppdK; pyruvate, orthophosphate dikinase [EC:2.7.9.1]	Pyruvate metabolism	Phosphorus metabolism
Singapore_WWTP_963361_14	K01588	purE; 5-(carboxyamino)imidazole ribonucleotide mutase [EC:5.4.99.18]	Purine metabolism	Phosphorus metabolism
Singapore_WWTP_9689657_9	K01933	purM; phosphoribosylformylglycinamidine cyclo-ligase [EC:6.3.3.1]	Purine metabolism	Phosphorus metabolism
Singapore_WWTP_9797163_1	K01939	purA, ADSS; adenylosuccinate synthase [EC:6.3.4.4]	Purine metabolism	Phosphorus metabolism
Singapore_WWTP_9821448||full_9	K01939	purA, ADSS; adenylosuccinate synthase [EC:6.3.4.4]	Purine metabolism	Phosphorus metabolism
Singapore_WWTP_9994780||full_17	K01939	purA, ADSS; adenylosuccinate synthase [EC:6.3.4.4]	Purine metabolism	Phosphorus metabolism
Sweden_Stockholm_Henriksdal_1306960_69	K01939	purA, ADSS; adenylosuccinate synthase [EC:6.3.4.4]	Purine metabolism	Phosphorus metabolism
Sweden_Stockholm_Henriksdal_439714||full_1	K00764	purF, PPAT; amidophosphoribosyltransferase [EC:2.4.2.14]	Purine metabolism	Phosphorus metabolism
Sweden_Stockholm_Henriksdal_978815_6	K01951	guaA, GMPS; GMP synthase (glutamine-hydrolysing) [EC:6.3.5.2]	Purine metabolism	Phosphorus metabolism
Sweden_Stockholm_Kappala_149960_1	K01939	purA, ADSS; adenylosuccinate synthase [EC:6.3.4.4]	Purine metabolism	Phosphorus metabolism
Sweden_Stockholm_Kappala_200533_13	K01939	purA, ADSS; adenylosuccinate synthase [EC:6.3.4.4]	Purine metabolism	Phosphorus metabolism
Sweden_Stockholm_Kappala_556580||full_5	K06167	phnP; phosphoribosyl 1,2-cyclic phosphate phosphodiesterase [EC:3.1.4.55]	Phosphonate and phosphinate metabolism	Phosphorus metabolism
Swedish_Scania_WWTP_803165_2	K01007	pps, ppsA; pyruvate, water dikinase [EC:2.7.9.2]	Pyruvate metabolism	Phosphorus metabolism
USA_Wisconsin_WWTP1_119866_5	K06167	phnP; phosphoribosyl 1,2-cyclic phosphate phosphodiesterase [EC:3.1.4.55]	Phosphonate and phosphinate metabolism	Phosphorus metabolism
USA_Wisconsin_WWTP1_221836_8	K01939	purA, ADSS; adenylosuccinate synthase [EC:6.3.4.4]	Purine metabolism	Phosphorus metabolism
USA_Wisconsin_WWTP1_346523_17	K01939	purA, ADSS; adenylosuccinate synthase [EC:6.3.4.4]	Purine metabolism	Phosphorus metabolism
USA_Wisconsin_WWTP1_362885_11	K01945	purD; phosphoribosylamine---glycine ligase [EC:6.3.4.13]	Purine metabolism	Phosphorus metabolism
USA_Wisconsin_WWTP1_37494_4	K01939	purA, ADSS; adenylosuccinate synthase [EC:6.3.4.4]	Purine metabolism	Phosphorus metabolism
USA_Wisconsin_WWTP1_394569_3	K06167	phnP; phosphoribosyl 1,2-cyclic phosphate phosphodiesterase [EC:3.1.4.55]	Phosphonate and phosphinate metabolism	Phosphorus metabolism
USA_Wisconsin_WWTP1_413725_5	K06167	phnP; phosphoribosyl 1,2-cyclic phosphate phosphodiesterase [EC:3.1.4.55]	Phosphonate and phosphinate metabolism	Phosphorus metabolism
USA_Wisconsin_WWTP1_46486_232	K01939	purA, ADSS; adenylosuccinate synthase [EC:6.3.4.4]	Purine metabolism	Phosphorus metabolism
USA_Wisconsin_WWTP1_487328_14	K01939	purA, ADSS; adenylosuccinate synthase [EC:6.3.4.4]	Purine metabolism	Phosphorus metabolism
USA_Wisconsin_WWTP1_514353_14	K01939	purA, ADSS; adenylosuccinate synthase [EC:6.3.4.4]	Purine metabolism	Phosphorus metabolism
Argentina_BA_MSA_310596_38	K00390	cysH; phosphoadenosine phosphosulfate reductase [EC:1.8.4.8 1.8.4.10]	Assimilatory sulfate reduction	Sulfur metabolism
Argentina_BA_MSA_33269_11	K00108	betA, CHDH; choline dehydrogenase [EC:1.1.99.1]	Organic sulphur transformation	Sulfur metabolism
Argentina_BA_MSA_33269_12	K00108	betA, CHDH; choline dehydrogenase [EC:1.1.99.1]	Organic sulphur transformation	Sulfur metabolism
Argentina_BA_MSA_335052_34	K00390	cysH; phosphoadenosine phosphosulfate reductase [EC:1.8.4.8 1.8.4.10]	Assimilatory sulfate reduction	Sulfur metabolism
Argentina_BA_MSA_518049_226	K06881	nrnA; bifunctional oligoribonuclease and PAP phosphatase NrnA [EC:3.1.3.7 3.1.13.3]	Assimilatory sulfate reduction	Sulfur metabolism
Argentina_BA_MSB_155369_118	K00024	mdh; malate dehydrogenase [EC:1.1.1.37]	Organic sulphur transformation	Sulfur metabolism
Argentina_BA_PRC_140230||full_19	K00390	cysH; phosphoadenosine phosphosulfate reductase [EC:1.8.4.8 1.8.4.10]	Assimilatory sulfate reduction	Sulfur metabolism
Argentina_BA_PRC_23367||full_1_4	K00390	cysH; phosphoadenosine phosphosulfate reductase [EC:1.8.4.8 1.8.4.10]	Assimilatory sulfate reduction	Sulfur metabolism
Argentina_BA_PRC_313396||full_4	K01738	cysK; cysteine synthase [EC:2.5.1.47]	Linkages between inorganic and organic sulphur transformation	Sulfur metabolism
Argentina_BA_PSF_149114||full_1_102	K00390	cysH; phosphoadenosine phosphosulfate reductase [EC:1.8.4.8 1.8.4.10]	Assimilatory sulfate reduction	Sulfur metabolism
Argentina_BA_PSF_537047||full_1_1	K00108	betA, CHDH; choline dehydrogenase [EC:1.1.99.1]	Organic sulphur transformation	Sulfur metabolism
Argentina_BA_TD_289126||full_14	K00390	cysH; phosphoadenosine phosphosulfate reductase [EC:1.8.4.8 1.8.4.10]	Assimilatory sulfate reduction	Sulfur metabolism
Argentina_BA_TD_349967||full_6	K01738	cysK; cysteine synthase [EC:2.5.1.47]	Linkages between inorganic and organic sulphur transformation	Sulfur metabolism
Argentina_BA_TD_360441||full_5	K00390	cysH; phosphoadenosine phosphosulfate reductase [EC:1.8.4.8 1.8.4.10]	Assimilatory sulfate reduction	Sulfur metabolism
Argentina_BA_TD_36644||full_30	K06881	nrnA; bifunctional oligoribonuclease and PAP phosphatase NrnA [EC:3.1.3.7 3.1.13.3]	Assimilatory sulfate reduction	Sulfur metabolism
Argentina_BA_TD_424742||full_48	K00390	cysH; phosphoadenosine phosphosulfate reductase [EC:1.8.4.8 1.8.4.10]	Assimilatory sulfate reduction	Sulfur metabolism
Argentina_BA_TD_534449||full_12	K00390	cysH; phosphoadenosine phosphosulfate reductase [EC:1.8.4.8 1.8.4.10]	Assimilatory sulfate reduction	Sulfur metabolism
Argentina_BA_TD_71257||0_partial_1_39	K00390	cysH; phosphoadenosine phosphosulfate reductase [EC:1.8.4.8 1.8.4.10]	Assimilatory sulfate reduction	Sulfur metabolism
Argentina_BA_TD_99281||full_1_8	K00390	cysH; phosphoadenosine phosphosulfate reductase [EC:1.8.4.8 1.8.4.10]	Assimilatory sulfate reduction	Sulfur metabolism
Argentina_Cordoba_WF_113325_63	K00390	cysH; phosphoadenosine phosphosulfate reductase [EC:1.8.4.8 1.8.4.10]	Assimilatory sulfate reduction	Sulfur metabolism
Argentina_Cordoba_WF_593403||full_60	K03852	xsc; sulfoacetaldehyde acetyltransferase [EC:2.3.3.15]	Linkages between inorganic and organic sulphur transformation	Sulfur metabolism
CHN_FJ_JM_111061_6	K00390	cysH; phosphoadenosine phosphosulfate reductase [EC:1.8.4.8 1.8.4.10]	Assimilatory sulfate reduction	Sulfur metabolism
CHN_FJ_JM_1255432_12	K00390	cysH; phosphoadenosine phosphosulfate reductase [EC:1.8.4.8 1.8.4.10]	Assimilatory sulfate reduction	Sulfur metabolism
CHN_FJ_JM_1435033||full_15	K00390	cysH; phosphoadenosine phosphosulfate reductase [EC:1.8.4.8 1.8.4.10]	Assimilatory sulfate reduction	Sulfur metabolism
CHN_FJ_JM_1508968||full_4	K00390	cysH; phosphoadenosine phosphosulfate reductase [EC:1.8.4.8 1.8.4.10]	Assimilatory sulfate reduction	Sulfur metabolism
CHN_FJ_JM_340403||full_9	K00390	cysH; phosphoadenosine phosphosulfate reductase [EC:1.8.4.8 1.8.4.10]	Assimilatory sulfate reduction	Sulfur metabolism
CHN_FJ_JM_997942||full_52	K00390	cysH; phosphoadenosine phosphosulfate reductase [EC:1.8.4.8 1.8.4.10]	Assimilatory sulfate reduction	Sulfur metabolism
CHN_GD_HP_1488287||full_7	K00390	cysH; phosphoadenosine phosphosulfate reductase [EC:1.8.4.8 1.8.4.10]	Assimilatory sulfate reduction	Sulfur metabolism
CHN_GD_HP_1833865_4	K00390	cysH; phosphoadenosine phosphosulfate reductase [EC:1.8.4.8 1.8.4.10]	Assimilatory sulfate reduction	Sulfur metabolism
CHN_GD_HP_2005502||full_28	K00390	cysH; phosphoadenosine phosphosulfate reductase [EC:1.8.4.8 1.8.4.10]	Assimilatory sulfate reduction	Sulfur metabolism
CHN_GD_QS_1200576||full_36	K00390	cysH; phosphoadenosine phosphosulfate reductase [EC:1.8.4.8 1.8.4.10]	Assimilatory sulfate reduction	Sulfur metabolism
CHN_GD_QS_1407520_36	K00390	cysH; phosphoadenosine phosphosulfate reductase [EC:1.8.4.8 1.8.4.10]	Assimilatory sulfate reduction	Sulfur metabolism
CHN_GD_QS_1589511_12	K00390	cysH; phosphoadenosine phosphosulfate reductase [EC:1.8.4.8 1.8.4.10]	Assimilatory sulfate reduction	Sulfur metabolism
CHN_GD_QS_1598907_4	K00860	cysC; adenylylsulfate kinase [EC:2.7.1.25]	Assimilatory sulfate reduction	Sulfur metabolism
CHN_GD_QS_1951585_25	K00303	soxB; sarcosine oxidase, subunit beta [EC:1.5.3.1]	SOX systems (thiosulphate oxidation)	Sulfur metabolism
CHN_GD_QS_454279||full_5	K00390	cysH; phosphoadenosine phosphosulfate reductase [EC:1.8.4.8 1.8.4.10]	Assimilatory sulfate reduction	Sulfur metabolism
CHN_GD_QS_549664||full_10	K00390	cysH; phosphoadenosine phosphosulfate reductase [EC:1.8.4.8 1.8.4.10]	Assimilatory sulfate reduction	Sulfur metabolism
CHN_GD_QS_576081_8	K00390	cysH; phosphoadenosine phosphosulfate reductase [EC:1.8.4.8 1.8.4.10]	Assimilatory sulfate reduction	Sulfur metabolism
CHN_GD_QS_58489||full_11	K00390	cysH; phosphoadenosine phosphosulfate reductase [EC:1.8.4.8 1.8.4.10]	Assimilatory sulfate reduction	Sulfur metabolism
CHN_GD_QS_689387_12	K00390	cysH; phosphoadenosine phosphosulfate reductase [EC:1.8.4.8 1.8.4.10]	Assimilatory sulfate reduction	Sulfur metabolism
CHN_HK_Shatin_1105391||full_17	K00390	cysH; phosphoadenosine phosphosulfate reductase [EC:1.8.4.8 1.8.4.10]	Assimilatory sulfate reduction	Sulfur metabolism
CHN_HK_Shatin_1569990_9	K00390	cysH; phosphoadenosine phosphosulfate reductase [EC:1.8.4.8 1.8.4.10]	Assimilatory sulfate reduction	Sulfur metabolism
CHN_HK_Shatin_168450_7	K00390	cysH; phosphoadenosine phosphosulfate reductase [EC:1.8.4.8 1.8.4.10]	Assimilatory sulfate reduction	Sulfur metabolism
CHN_HK_Shatin_1814941||full_18	K00390	cysH; phosphoadenosine phosphosulfate reductase [EC:1.8.4.8 1.8.4.10]	Assimilatory sulfate reduction	Sulfur metabolism
CHN_HK_Shatin_2130874_2	K00390	cysH; phosphoadenosine phosphosulfate reductase [EC:1.8.4.8 1.8.4.10]	Assimilatory sulfate reduction	Sulfur metabolism
CHN_HK_Shatin_2174027_2	K00390	cysH; phosphoadenosine phosphosulfate reductase [EC:1.8.4.8 1.8.4.10]	Assimilatory sulfate reduction	Sulfur metabolism
CHN_HK_Shatin_251222||full_10	K00390	cysH; phosphoadenosine phosphosulfate reductase [EC:1.8.4.8 1.8.4.10]	Assimilatory sulfate reduction	Sulfur metabolism
CHN_HK_Shatin_2553978||full_1	K00390	cysH; phosphoadenosine phosphosulfate reductase [EC:1.8.4.8 1.8.4.10]	Assimilatory sulfate reduction	Sulfur metabolism
CHN_HK_Shatin_435082||full_10	K00390	cysH; phosphoadenosine phosphosulfate reductase [EC:1.8.4.8 1.8.4.10]	Assimilatory sulfate reduction	Sulfur metabolism
CHN_HK_Shatin_569724||full_9	K00390	cysH; phosphoadenosine phosphosulfate reductase [EC:1.8.4.8 1.8.4.10]	Assimilatory sulfate reduction	Sulfur metabolism
CHN_HK_Shatin_968449_6	K00390	cysH; phosphoadenosine phosphosulfate reductase [EC:1.8.4.8 1.8.4.10]	Assimilatory sulfate reduction	Sulfur metabolism
CHN_HK_Stanley_1212916||full_4	K00390	cysH; phosphoadenosine phosphosulfate reductase [EC:1.8.4.8 1.8.4.10]	Assimilatory sulfate reduction	Sulfur metabolism
CHN_HK_Stanley_523420_16	K00390	cysH; phosphoadenosine phosphosulfate reductase [EC:1.8.4.8 1.8.4.10]	Assimilatory sulfate reduction	Sulfur metabolism
CHN_HK_Stanley_787525_10	K00390	cysH; phosphoadenosine phosphosulfate reductase [EC:1.8.4.8 1.8.4.10]	Assimilatory sulfate reduction	Sulfur metabolism
CHN_JS_Dapu_608121_7	K00390	cysH; phosphoadenosine phosphosulfate reductase [EC:1.8.4.8 1.8.4.10]	Assimilatory sulfate reduction	Sulfur metabolism
CHN_JS_DC_1131611||full_3	K00390	cysH; phosphoadenosine phosphosulfate reductase [EC:1.8.4.8 1.8.4.10]	Assimilatory sulfate reduction	Sulfur metabolism
CHN_JS_DC_1352639||full_6	K00390	cysH; phosphoadenosine phosphosulfate reductase [EC:1.8.4.8 1.8.4.10]	Assimilatory sulfate reduction	Sulfur metabolism
CHN_JS_DC_1525702_14	K00860	cysC; adenylylsulfate kinase [EC:2.7.1.25]	Assimilatory sulfate reduction	Sulfur metabolism
CHN_JS_DC_1692251_3	K00390	cysH; phosphoadenosine phosphosulfate reductase [EC:1.8.4.8 1.8.4.10]	Assimilatory sulfate reduction	Sulfur metabolism
CHN_JS_DC_1693845||full_38	K00390	cysH; phosphoadenosine phosphosulfate reductase [EC:1.8.4.8 1.8.4.10]	Assimilatory sulfate reduction	Sulfur metabolism
CHN_JS_DC_2374981_5	K00390	cysH; phosphoadenosine phosphosulfate reductase [EC:1.8.4.8 1.8.4.10]	Assimilatory sulfate reduction	Sulfur metabolism
CHN_JS_DC_2457111||full_2	K00860	cysC; adenylylsulfate kinase [EC:2.7.1.25]	Assimilatory sulfate reduction	Sulfur metabolism
CHN_JS_DC_2786167||full_2	K00390	cysH; phosphoadenosine phosphosulfate reductase [EC:1.8.4.8 1.8.4.10]	Assimilatory sulfate reduction	Sulfur metabolism
CHN_JS_DC_3930469_25	K00390	cysH; phosphoadenosine phosphosulfate reductase [EC:1.8.4.8 1.8.4.10]	Assimilatory sulfate reduction	Sulfur metabolism
CHN_JS_DC_429337||full_25	K00390	cysH; phosphoadenosine phosphosulfate reductase [EC:1.8.4.8 1.8.4.10]	Assimilatory sulfate reduction	Sulfur metabolism
CHN_JS_DC_4352639||full_17	K00390	cysH; phosphoadenosine phosphosulfate reductase [EC:1.8.4.8 1.8.4.10]	Assimilatory sulfate reduction	Sulfur metabolism
CHN_JS_DC_435491||full_6	K00390	cysH; phosphoadenosine phosphosulfate reductase [EC:1.8.4.8 1.8.4.10]	Assimilatory sulfate reduction	Sulfur metabolism
CHN_JS_DC_4742112||full_7	K00390	cysH; phosphoadenosine phosphosulfate reductase [EC:1.8.4.8 1.8.4.10]	Assimilatory sulfate reduction	Sulfur metabolism
CHN_JS_DC_4814292_4	K00108	betA, CHDH; choline dehydrogenase [EC:1.1.99.1]	Organic sulphur transformation	Sulfur metabolism
CHN_JS_DC_5055148||full_15	K00390	cysH; phosphoadenosine phosphosulfate reductase [EC:1.8.4.8 1.8.4.10]	Assimilatory sulfate reduction	Sulfur metabolism
CHN_JS_DC_5533986_2	K00390	cysH; phosphoadenosine phosphosulfate reductase [EC:1.8.4.8 1.8.4.10]	Assimilatory sulfate reduction	Sulfur metabolism
CHN_JS_DC_744191_5	K00390	cysH; phosphoadenosine phosphosulfate reductase [EC:1.8.4.8 1.8.4.10]	Assimilatory sulfate reduction	Sulfur metabolism
CHN_JS_DJQ_502405||full_27	K00860	cysC; adenylylsulfate kinase [EC:2.7.1.25]	Assimilatory sulfate reduction	Sulfur metabolism
CHN_JS_JXZ_1525151||full_7	K00390	cysH; phosphoadenosine phosphosulfate reductase [EC:1.8.4.8 1.8.4.10]	Assimilatory sulfate reduction	Sulfur metabolism
CHN_JS_JXZ_1704184_5	K00390	cysH; phosphoadenosine phosphosulfate reductase [EC:1.8.4.8 1.8.4.10]	Assimilatory sulfate reduction	Sulfur metabolism
CHN_JS_JXZ_2348267_2	K00390	cysH; phosphoadenosine phosphosulfate reductase [EC:1.8.4.8 1.8.4.10]	Assimilatory sulfate reduction	Sulfur metabolism
CHN_JS_JXZ_2542129_8	K00390	cysH; phosphoadenosine phosphosulfate reductase [EC:1.8.4.8 1.8.4.10]	Assimilatory sulfate reduction	Sulfur metabolism
CHN_JS_JXZ_2749903_77	K00860	cysC; adenylylsulfate kinase [EC:2.7.1.25]	Assimilatory sulfate reduction	Sulfur metabolism
CHN_JS_JXZ_2789341_4	K00390	cysH; phosphoadenosine phosphosulfate reductase [EC:1.8.4.8 1.8.4.10]	Assimilatory sulfate reduction	Sulfur metabolism
CHN_JS_JXZ_2804499||full_11	K00390	cysH; phosphoadenosine phosphosulfate reductase [EC:1.8.4.8 1.8.4.10]	Assimilatory sulfate reduction	Sulfur metabolism
CHN_JS_JXZ_3017707||full_2	K00390	cysH; phosphoadenosine phosphosulfate reductase [EC:1.8.4.8 1.8.4.10]	Assimilatory sulfate reduction	Sulfur metabolism
CHN_JS_JXZ_3640192_16	K00390	cysH; phosphoadenosine phosphosulfate reductase [EC:1.8.4.8 1.8.4.10]	Assimilatory sulfate reduction	Sulfur metabolism
CHN_JS_JXZ_4044690_1	K00390	cysH; phosphoadenosine phosphosulfate reductase [EC:1.8.4.8 1.8.4.10]	Assimilatory sulfate reduction	Sulfur metabolism
CHN_JS_JXZ_4465233||full_19	K00390	cysH; phosphoadenosine phosphosulfate reductase [EC:1.8.4.8 1.8.4.10]	Assimilatory sulfate reduction	Sulfur metabolism
CHN_JS_SZ1_1984451_7	K00390	cysH; phosphoadenosine phosphosulfate reductase [EC:1.8.4.8 1.8.4.10]	Assimilatory sulfate reduction	Sulfur metabolism
CHN_JS_SZ1_2090717_3	K00860	cysC; adenylylsulfate kinase [EC:2.7.1.25]	Assimilatory sulfate reduction	Sulfur metabolism
CHN_JS_SZ1_2491343_5	K07255	tauX; taurine dehydrogenase small subunit [EC:1.4.2.-]	Organic sulphur transformation	Sulfur metabolism
CHN_JS_SZ1_393673||full_2	K00390	cysH; phosphoadenosine phosphosulfate reductase [EC:1.8.4.8 1.8.4.10]	Assimilatory sulfate reduction	Sulfur metabolism
CHN_JS_SZ1_519979_5	K00108	betA, CHDH; choline dehydrogenase [EC:1.1.99.1]	Organic sulphur transformation	Sulfur metabolism
CHN_JS_SZ2_231723_5	K00390	cysH; phosphoadenosine phosphosulfate reductase [EC:1.8.4.8 1.8.4.10]	Assimilatory sulfate reduction	Sulfur metabolism
CHN_JS_SZ2_255917||full_37	K00390	cysH; phosphoadenosine phosphosulfate reductase [EC:1.8.4.8 1.8.4.10]	Assimilatory sulfate reduction	Sulfur metabolism
CHN_JS_SZ2_466103||full_9	K00390	cysH; phosphoadenosine phosphosulfate reductase [EC:1.8.4.8 1.8.4.10]	Assimilatory sulfate reduction	Sulfur metabolism
CHN_JS_SZ2_577149||full_35	K00390	cysH; phosphoadenosine phosphosulfate reductase [EC:1.8.4.8 1.8.4.10]	Assimilatory sulfate reduction	Sulfur metabolism
CHN_JS_SZ2_58349||full_4	K00390	cysH; phosphoadenosine phosphosulfate reductase [EC:1.8.4.8 1.8.4.10]	Assimilatory sulfate reduction	Sulfur metabolism
CHN_JS_XC_2095176||full_28	K00390	cysH; phosphoadenosine phosphosulfate reductase [EC:1.8.4.8 1.8.4.10]	Assimilatory sulfate reduction	Sulfur metabolism
CHN_JS_XC_24094||full_10	K00390	cysH; phosphoadenosine phosphosulfate reductase [EC:1.8.4.8 1.8.4.10]	Assimilatory sulfate reduction	Sulfur metabolism
CHN_JS_XC_87029||full_25	K00390	cysH; phosphoadenosine phosphosulfate reductase [EC:1.8.4.8 1.8.4.10]	Assimilatory sulfate reduction	Sulfur metabolism
CHN_SD_BH_102140||full_5	K00390	cysH; phosphoadenosine phosphosulfate reductase [EC:1.8.4.8 1.8.4.10]	Assimilatory sulfate reduction	Sulfur metabolism
CHN_SD_BH_15836||full_11	K00390	cysH; phosphoadenosine phosphosulfate reductase [EC:1.8.4.8 1.8.4.10]	Assimilatory sulfate reduction	Sulfur metabolism
CHN_SD_BH_284361_10	K00390	cysH; phosphoadenosine phosphosulfate reductase [EC:1.8.4.8 1.8.4.10]	Assimilatory sulfate reduction	Sulfur metabolism
CHN_SD_BH_329159_2	K00390	cysH; phosphoadenosine phosphosulfate reductase [EC:1.8.4.8 1.8.4.10]	Assimilatory sulfate reduction	Sulfur metabolism
CHN_SD_BH_337687_4	K00390	cysH; phosphoadenosine phosphosulfate reductase [EC:1.8.4.8 1.8.4.10]	Assimilatory sulfate reduction	Sulfur metabolism
CHN_SD_BN_104024_6	K00390	cysH; phosphoadenosine phosphosulfate reductase [EC:1.8.4.8 1.8.4.10]	Assimilatory sulfate reduction	Sulfur metabolism
CHN_SD_BN_1227838||full_6	K00390	cysH; phosphoadenosine phosphosulfate reductase [EC:1.8.4.8 1.8.4.10]	Assimilatory sulfate reduction	Sulfur metabolism
CHN_SD_BN_1710645||full_76	K00130	betB, gbsA; betaine-aldehyde dehydrogenase [EC:1.2.1.8]	Organic sulphur transformation	Sulfur metabolism
CHN_SD_BN_1931106_1	K13788	pta; phosphate acetyltransferase [EC:2.3.1.8]	Organic sulphur transformation	Sulfur metabolism
CHN_SD_BN_2832901||full_11	K00390	cysH; phosphoadenosine phosphosulfate reductase [EC:1.8.4.8 1.8.4.10]	Assimilatory sulfate reduction	Sulfur metabolism
CHN_SD_BN_2933316||full_6	K01082	cysQ, MET22, BPNT1; 3'(2'), 5'-bisphosphate nucleotidase [EC:3.1.3.7]	Assimilatory sulfate reduction	Sulfur metabolism
CHN_SD_BN_3745916||full_17	K00390	cysH; phosphoadenosine phosphosulfate reductase [EC:1.8.4.8 1.8.4.10]	Assimilatory sulfate reduction	Sulfur metabolism
CHN_SD_BN_3925825_85	K00390	cysH; phosphoadenosine phosphosulfate reductase [EC:1.8.4.8 1.8.4.10]	Assimilatory sulfate reduction	Sulfur metabolism
CHN_SD_BN_628128||full_11	K00390	cysH; phosphoadenosine phosphosulfate reductase [EC:1.8.4.8 1.8.4.10]	Assimilatory sulfate reduction	Sulfur metabolism
CHN_SD_BN_855512||full_5	K00390	cysH; phosphoadenosine phosphosulfate reductase [EC:1.8.4.8 1.8.4.10]	Assimilatory sulfate reduction	Sulfur metabolism
CHN_SD_HBH_831152_5	K00390	cysH; phosphoadenosine phosphosulfate reductase [EC:1.8.4.8 1.8.4.10]	Assimilatory sulfate reduction	Sulfur metabolism
CHN_SD_JB_1355316||full_10	K00390	cysH; phosphoadenosine phosphosulfate reductase [EC:1.8.4.8 1.8.4.10]	Assimilatory sulfate reduction	Sulfur metabolism
CHN_SD_JB_1546137||full_20	K00390	cysH; phosphoadenosine phosphosulfate reductase [EC:1.8.4.8 1.8.4.10]	Assimilatory sulfate reduction	Sulfur metabolism
CHN_SD_JB_1652019||full_10	K00390	cysH; phosphoadenosine phosphosulfate reductase [EC:1.8.4.8 1.8.4.10]	Assimilatory sulfate reduction	Sulfur metabolism
CHN_SD_JB_2122229_18	K00390	cysH; phosphoadenosine phosphosulfate reductase [EC:1.8.4.8 1.8.4.10]	Assimilatory sulfate reduction	Sulfur metabolism
CHN_SD_JB_218721||full_20	K00390	cysH; phosphoadenosine phosphosulfate reductase [EC:1.8.4.8 1.8.4.10]	Assimilatory sulfate reduction	Sulfur metabolism
CHN_SD_JB_2276694_16	K00390	cysH; phosphoadenosine phosphosulfate reductase [EC:1.8.4.8 1.8.4.10]	Assimilatory sulfate reduction	Sulfur metabolism
CHN_SD_JB_2595509||full_67	K00390	cysH; phosphoadenosine phosphosulfate reductase [EC:1.8.4.8 1.8.4.10]	Assimilatory sulfate reduction	Sulfur metabolism
CHN_SD_JB_2987774||full_25	K00390	cysH; phosphoadenosine phosphosulfate reductase [EC:1.8.4.8 1.8.4.10]	Assimilatory sulfate reduction	Sulfur metabolism
CHN_SD_JB_3684432||full_2	K00390	cysH; phosphoadenosine phosphosulfate reductase [EC:1.8.4.8 1.8.4.10]	Assimilatory sulfate reduction	Sulfur metabolism
CHN_SD_JB_3790348||full_16	K00390	cysH; phosphoadenosine phosphosulfate reductase [EC:1.8.4.8 1.8.4.10]	Assimilatory sulfate reduction	Sulfur metabolism
CHN_SD_KQ_1042973||full_17	K00390	cysH; phosphoadenosine phosphosulfate reductase [EC:1.8.4.8 1.8.4.10]	Assimilatory sulfate reduction	Sulfur metabolism
CHN_SD_KQ_1074976||full_6	K00390	cysH; phosphoadenosine phosphosulfate reductase [EC:1.8.4.8 1.8.4.10]	Assimilatory sulfate reduction	Sulfur metabolism
CHN_SD_KQ_1227382||full_10	K00390	cysH; phosphoadenosine phosphosulfate reductase [EC:1.8.4.8 1.8.4.10]	Assimilatory sulfate reduction	Sulfur metabolism
CHN_SD_KQ_2020935||full_7	K00390	cysH; phosphoadenosine phosphosulfate reductase [EC:1.8.4.8 1.8.4.10]	Assimilatory sulfate reduction	Sulfur metabolism
CHN_SD_KQ_2138210_186	K00390	cysH; phosphoadenosine phosphosulfate reductase [EC:1.8.4.8 1.8.4.10]	Assimilatory sulfate reduction	Sulfur metabolism
CHN_SD_KQ_2321785_27	K00390	cysH; phosphoadenosine phosphosulfate reductase [EC:1.8.4.8 1.8.4.10]	Assimilatory sulfate reduction	Sulfur metabolism
CHN_SD_KQ_279755_111	K00390	cysH; phosphoadenosine phosphosulfate reductase [EC:1.8.4.8 1.8.4.10]	Assimilatory sulfate reduction	Sulfur metabolism
CHN_SD_KQ_2913170_11	K00390	cysH; phosphoadenosine phosphosulfate reductase [EC:1.8.4.8 1.8.4.10]	Assimilatory sulfate reduction	Sulfur metabolism
CHN_SD_KQ_30523_4	K00390	cysH; phosphoadenosine phosphosulfate reductase [EC:1.8.4.8 1.8.4.10]	Assimilatory sulfate reduction	Sulfur metabolism
CHN_SD_KQ_3086450||full_6	K00390	cysH; phosphoadenosine phosphosulfate reductase [EC:1.8.4.8 1.8.4.10]	Assimilatory sulfate reduction	Sulfur metabolism
CHN_SD_KQ_3198063||full_53	K00390	cysH; phosphoadenosine phosphosulfate reductase [EC:1.8.4.8 1.8.4.10]	Assimilatory sulfate reduction	Sulfur metabolism
CHN_SD_KQ_323830||full_16	K21307	soeA; sulfite dehydrogenase (quinone) subunit SoeA [EC:1.8.5.6]	Sulphur oxidation	Sulfur metabolism
CHN_SD_KQ_3241016_41	K00390	cysH; phosphoadenosine phosphosulfate reductase [EC:1.8.4.8 1.8.4.10]	Assimilatory sulfate reduction	Sulfur metabolism
CHN_SD_KQ_3389525||full_5	K00390	cysH; phosphoadenosine phosphosulfate reductase [EC:1.8.4.8 1.8.4.10]	Assimilatory sulfate reduction	Sulfur metabolism
CHN_SD_KQ_3843970||full_5	K00390	cysH; phosphoadenosine phosphosulfate reductase [EC:1.8.4.8 1.8.4.10]	Assimilatory sulfate reduction	Sulfur metabolism
CHN_SD_KQ_3933199||full_3	K00390	cysH; phosphoadenosine phosphosulfate reductase [EC:1.8.4.8 1.8.4.10]	Assimilatory sulfate reduction	Sulfur metabolism
CHN_SD_KQ_4046466||full_15	K00390	cysH; phosphoadenosine phosphosulfate reductase [EC:1.8.4.8 1.8.4.10]	Assimilatory sulfate reduction	Sulfur metabolism
CHN_SD_KQ_4523176||full_9	K00390	cysH; phosphoadenosine phosphosulfate reductase [EC:1.8.4.8 1.8.4.10]	Assimilatory sulfate reduction	Sulfur metabolism
CHN_SD_KQ_4612389||full_1	K00390	cysH; phosphoadenosine phosphosulfate reductase [EC:1.8.4.8 1.8.4.10]	Assimilatory sulfate reduction	Sulfur metabolism
CHN_SD_KQ_4616652||full_4	K00390	cysH; phosphoadenosine phosphosulfate reductase [EC:1.8.4.8 1.8.4.10]	Assimilatory sulfate reduction	Sulfur metabolism
CHN_SD_KQ_550498_8	K00390	cysH; phosphoadenosine phosphosulfate reductase [EC:1.8.4.8 1.8.4.10]	Assimilatory sulfate reduction	Sulfur metabolism
CHN_SD_KQ_767508||full_8	K00390	cysH; phosphoadenosine phosphosulfate reductase [EC:1.8.4.8 1.8.4.10]	Assimilatory sulfate reduction	Sulfur metabolism
CHN_SD_KQ_942646_11	K00390	cysH; phosphoadenosine phosphosulfate reductase [EC:1.8.4.8 1.8.4.10]	Assimilatory sulfate reduction	Sulfur metabolism
CHN_SD_KQ_942646_8	K00390	cysH; phosphoadenosine phosphosulfate reductase [EC:1.8.4.8 1.8.4.10]	Assimilatory sulfate reduction	Sulfur metabolism
CHN_SD_SY_105060||full_9	K00390	cysH; phosphoadenosine phosphosulfate reductase [EC:1.8.4.8 1.8.4.10]	Assimilatory sulfate reduction	Sulfur metabolism
CHN_SD_SY_116425||full_43	K00390	cysH; phosphoadenosine phosphosulfate reductase [EC:1.8.4.8 1.8.4.10]	Assimilatory sulfate reduction	Sulfur metabolism
CHN_SD_SY_116425||full_6	K00390	cysH; phosphoadenosine phosphosulfate reductase [EC:1.8.4.8 1.8.4.10]	Assimilatory sulfate reduction	Sulfur metabolism
CHN_SD_SY_142304_12	K00390	cysH; phosphoadenosine phosphosulfate reductase [EC:1.8.4.8 1.8.4.10]	Assimilatory sulfate reduction	Sulfur metabolism
CHN_SD_SY_176191||full_5	K00390	cysH; phosphoadenosine phosphosulfate reductase [EC:1.8.4.8 1.8.4.10]	Assimilatory sulfate reduction	Sulfur metabolism
CHN_SD_SY_180443||full_24	K00390	cysH; phosphoadenosine phosphosulfate reductase [EC:1.8.4.8 1.8.4.10]	Assimilatory sulfate reduction	Sulfur metabolism
CHN_SD_SY_299922||full_11	K00390	cysH; phosphoadenosine phosphosulfate reductase [EC:1.8.4.8 1.8.4.10]	Assimilatory sulfate reduction	Sulfur metabolism
CHN_SD_SY_300503||full_26	K00390	cysH; phosphoadenosine phosphosulfate reductase [EC:1.8.4.8 1.8.4.10]	Assimilatory sulfate reduction	Sulfur metabolism
CHN_SD_SY_318702_6	K00390	cysH; phosphoadenosine phosphosulfate reductase [EC:1.8.4.8 1.8.4.10]	Assimilatory sulfate reduction	Sulfur metabolism
CHN_SD_SY_78166||full_13	K00390	cysH; phosphoadenosine phosphosulfate reductase [EC:1.8.4.8 1.8.4.10]	Assimilatory sulfate reduction	Sulfur metabolism
CHN_SD_SY_99033||full_27	K00390	cysH; phosphoadenosine phosphosulfate reductase [EC:1.8.4.8 1.8.4.10]	Assimilatory sulfate reduction	Sulfur metabolism
CHN_SD_XD_1390984_3	K00390	cysH; phosphoadenosine phosphosulfate reductase [EC:1.8.4.8 1.8.4.10]	Assimilatory sulfate reduction	Sulfur metabolism
CHN_SD_XD_143873||full_4	K00390	cysH; phosphoadenosine phosphosulfate reductase [EC:1.8.4.8 1.8.4.10]	Assimilatory sulfate reduction	Sulfur metabolism
CHN_SD_XD_1652578_6	K00390	cysH; phosphoadenosine phosphosulfate reductase [EC:1.8.4.8 1.8.4.10]	Assimilatory sulfate reduction	Sulfur metabolism
CHN_SD_XD_202517||full_1_13	K00390	cysH; phosphoadenosine phosphosulfate reductase [EC:1.8.4.8 1.8.4.10]	Assimilatory sulfate reduction	Sulfur metabolism
CHN_SD_XD_293156||full_16	K00390	cysH; phosphoadenosine phosphosulfate reductase [EC:1.8.4.8 1.8.4.10]	Assimilatory sulfate reduction	Sulfur metabolism
CHN_SD_XD_3223067||full_32	K00390	cysH; phosphoadenosine phosphosulfate reductase [EC:1.8.4.8 1.8.4.10]	Assimilatory sulfate reduction	Sulfur metabolism
CHN_SD_XD_4088247_119	K00860	cysC; adenylylsulfate kinase [EC:2.7.1.25]	Assimilatory sulfate reduction	Sulfur metabolism
CHN_SD_XD_4258797||full_12	K21310	mddA; methanethiol S-methyltransferase [EC:2.1.1.334]	Organic sulphur transformation	Sulfur metabolism
CHN_SD_XD_68437_32	K00390	cysH; phosphoadenosine phosphosulfate reductase [EC:1.8.4.8 1.8.4.10]	Assimilatory sulfate reduction	Sulfur metabolism
CHN_SD_XNJ_1211810||full_3	K00390	cysH; phosphoadenosine phosphosulfate reductase [EC:1.8.4.8 1.8.4.10]	Assimilatory sulfate reduction	Sulfur metabolism
CHN_SD_XNJ_1334556||full_18	K17229	fccB; sulfide dehydrogenase [flavocytochrome c] flavoprotein chain [EC:1.8.2.3]	Sulphur oxidation	Sulfur metabolism
CHN_SD_XNJ_1493700_10	K00390	cysH; phosphoadenosine phosphosulfate reductase [EC:1.8.4.8 1.8.4.10]	Assimilatory sulfate reduction	Sulfur metabolism
CHN_SD_XNJ_1502506_48	K00390	cysH; phosphoadenosine phosphosulfate reductase [EC:1.8.4.8 1.8.4.10]	Assimilatory sulfate reduction	Sulfur metabolism
CHN_SD_XNJ_1763121||full_10	K00390	cysH; phosphoadenosine phosphosulfate reductase [EC:1.8.4.8 1.8.4.10]	Assimilatory sulfate reduction	Sulfur metabolism
CHN_SD_XNJ_1895554_3	K00390	cysH; phosphoadenosine phosphosulfate reductase [EC:1.8.4.8 1.8.4.10]	Assimilatory sulfate reduction	Sulfur metabolism
CHN_SD_XNJ_2644484_41	K00390	cysH; phosphoadenosine phosphosulfate reductase [EC:1.8.4.8 1.8.4.10]	Assimilatory sulfate reduction	Sulfur metabolism
CHN_SD_XNJ_2723799||full_63	K17486	dmdA; dimethylsulfoniopropionate demethylase [EC:2.1.1.269]	Organic sulphur transformation	Sulfur metabolism
CHN_SD_XNJ_2755514||full_1	K00390	cysH; phosphoadenosine phosphosulfate reductase [EC:1.8.4.8 1.8.4.10]	Assimilatory sulfate reduction	Sulfur metabolism
CHN_SD_XNJ_2813564||full_1	K00390	cysH; phosphoadenosine phosphosulfate reductase [EC:1.8.4.8 1.8.4.10]	Assimilatory sulfate reduction	Sulfur metabolism
CHN_SD_XNJ_2821414_8	K00390	cysH; phosphoadenosine phosphosulfate reductase [EC:1.8.4.8 1.8.4.10]	Assimilatory sulfate reduction	Sulfur metabolism
CHN_SD_XNJ_3055324_68	K00108	betA, CHDH; choline dehydrogenase [EC:1.1.99.1]	Organic sulphur transformation	Sulfur metabolism
CHN_SD_XNJ_3138026||full_14	K00390	cysH; phosphoadenosine phosphosulfate reductase [EC:1.8.4.8 1.8.4.10]	Assimilatory sulfate reduction	Sulfur metabolism
CHN_SD_XNJ_482422_4	K00390	cysH; phosphoadenosine phosphosulfate reductase [EC:1.8.4.8 1.8.4.10]	Assimilatory sulfate reduction	Sulfur metabolism
CHN_SD_XNJ_499890_17	K00390	cysH; phosphoadenosine phosphosulfate reductase [EC:1.8.4.8 1.8.4.10]	Assimilatory sulfate reduction	Sulfur metabolism
CHN_SD_XNJ_703191_52	K00956	cysN; sulfate adenylyltransferase subunit 1 [EC:2.7.7.4]	Assimilatory sulfate reduction	Sulfur metabolism
CHN_SD_XNJ_723708_8	K00303	soxB; sarcosine oxidase, subunit beta [EC:1.5.3.1]	SOX systems (thiosulphate oxidation)	Sulfur metabolism
CHN_SD_XNJ_897268_55	K00390	cysH; phosphoadenosine phosphosulfate reductase [EC:1.8.4.8 1.8.4.10]	Assimilatory sulfate reduction	Sulfur metabolism
CHN_SH_WWTP2_59496_7	K00390	cysH; phosphoadenosine phosphosulfate reductase [EC:1.8.4.8 1.8.4.10]	Assimilatory sulfate reduction	Sulfur metabolism
CHN_TW_WWTP1_1101908_10	K00390	cysH; phosphoadenosine phosphosulfate reductase [EC:1.8.4.8 1.8.4.10]	Assimilatory sulfate reduction	Sulfur metabolism
CHN_TW_WWTP1_136479||full_8	K00390	cysH; phosphoadenosine phosphosulfate reductase [EC:1.8.4.8 1.8.4.10]	Assimilatory sulfate reduction	Sulfur metabolism
CHN_TW_WWTP1_1547135_17	K00390	cysH; phosphoadenosine phosphosulfate reductase [EC:1.8.4.8 1.8.4.10]	Assimilatory sulfate reduction	Sulfur metabolism
CHN_TW_WWTP1_1797391_5	K00390	cysH; phosphoadenosine phosphosulfate reductase [EC:1.8.4.8 1.8.4.10]	Assimilatory sulfate reduction	Sulfur metabolism
CHN_TW_WWTP1_192380||full_14	K00390	cysH; phosphoadenosine phosphosulfate reductase [EC:1.8.4.8 1.8.4.10]	Assimilatory sulfate reduction	Sulfur metabolism
CHN_TW_WWTP1_2154910_6	K00390	cysH; phosphoadenosine phosphosulfate reductase [EC:1.8.4.8 1.8.4.10]	Assimilatory sulfate reduction	Sulfur metabolism
CHN_TW_WWTP1_2277968_3	K00108	betA, CHDH; choline dehydrogenase [EC:1.1.99.1]	Organic sulphur transformation	Sulfur metabolism
CHN_TW_WWTP1_2323703_39	K00390	cysH; phosphoadenosine phosphosulfate reductase [EC:1.8.4.8 1.8.4.10]	Assimilatory sulfate reduction	Sulfur metabolism
CHN_TW_WWTP1_285982_3	K00390	cysH; phosphoadenosine phosphosulfate reductase [EC:1.8.4.8 1.8.4.10]	Assimilatory sulfate reduction	Sulfur metabolism
CHN_TW_WWTP1_590427_5	K00390	cysH; phosphoadenosine phosphosulfate reductase [EC:1.8.4.8 1.8.4.10]	Assimilatory sulfate reduction	Sulfur metabolism
CHN_TW_WWTP1_597019_5	K06881	nrnA; bifunctional oligoribonuclease and PAP phosphatase NrnA [EC:3.1.3.7 3.1.13.3]	Assimilatory sulfate reduction	Sulfur metabolism
CHN_TW_WWTP1_640714||full_4	K00390	cysH; phosphoadenosine phosphosulfate reductase [EC:1.8.4.8 1.8.4.10]	Assimilatory sulfate reduction	Sulfur metabolism
CHN_TW_WWTP1_940715||full_1_23	K00390	cysH; phosphoadenosine phosphosulfate reductase [EC:1.8.4.8 1.8.4.10]	Assimilatory sulfate reduction	Sulfur metabolism
CHN_TW_WWTP2_1203628||full_9	K00390	cysH; phosphoadenosine phosphosulfate reductase [EC:1.8.4.8 1.8.4.10]	Assimilatory sulfate reduction	Sulfur metabolism
CHN_TW_WWTP2_1458378||full_10	K00390	cysH; phosphoadenosine phosphosulfate reductase [EC:1.8.4.8 1.8.4.10]	Assimilatory sulfate reduction	Sulfur metabolism
CHN_TW_WWTP2_1827229||full_85	K00390	cysH; phosphoadenosine phosphosulfate reductase [EC:1.8.4.8 1.8.4.10]	Assimilatory sulfate reduction	Sulfur metabolism
CHN_TW_WWTP2_2110855||full_29	K00390	cysH; phosphoadenosine phosphosulfate reductase [EC:1.8.4.8 1.8.4.10]	Assimilatory sulfate reduction	Sulfur metabolism
CHN_TW_WWTP2_2111563_22	K00390	cysH; phosphoadenosine phosphosulfate reductase [EC:1.8.4.8 1.8.4.10]	Assimilatory sulfate reduction	Sulfur metabolism
CHN_TW_WWTP2_2137487_4	K00390	cysH; phosphoadenosine phosphosulfate reductase [EC:1.8.4.8 1.8.4.10]	Assimilatory sulfate reduction	Sulfur metabolism
CHN_TW_WWTP2_2412255||full_11	K00390	cysH; phosphoadenosine phosphosulfate reductase [EC:1.8.4.8 1.8.4.10]	Assimilatory sulfate reduction	Sulfur metabolism
CHN_TW_WWTP2_2461279||full_1	K00108	betA, CHDH; choline dehydrogenase [EC:1.1.99.1]	Organic sulphur transformation	Sulfur metabolism
CHN_TW_WWTP2_2465847||full_4	K00390	cysH; phosphoadenosine phosphosulfate reductase [EC:1.8.4.8 1.8.4.10]	Assimilatory sulfate reduction	Sulfur metabolism
CHN_TW_WWTP2_2508500_45	K00390	cysH; phosphoadenosine phosphosulfate reductase [EC:1.8.4.8 1.8.4.10]	Assimilatory sulfate reduction	Sulfur metabolism
CHN_TW_WWTP2_2519663||full_15	K00390	cysH; phosphoadenosine phosphosulfate reductase [EC:1.8.4.8 1.8.4.10]	Assimilatory sulfate reduction	Sulfur metabolism
CHN_TW_WWTP2_2550017||full_3	K00390	cysH; phosphoadenosine phosphosulfate reductase [EC:1.8.4.8 1.8.4.10]	Assimilatory sulfate reduction	Sulfur metabolism
CHN_TW_WWTP2_2687853||full_23	K00390	cysH; phosphoadenosine phosphosulfate reductase [EC:1.8.4.8 1.8.4.10]	Assimilatory sulfate reduction	Sulfur metabolism
CHN_TW_WWTP2_2893622||full_21	K00390	cysH; phosphoadenosine phosphosulfate reductase [EC:1.8.4.8 1.8.4.10]	Assimilatory sulfate reduction	Sulfur metabolism
CHN_TW_WWTP2_2980830||full_90	K17230	fccA; cytochrome subunit of sulfide dehydrogenase	Sulphur oxidation	Sulfur metabolism
CHN_TW_WWTP2_3557320_65	K00390	cysH; phosphoadenosine phosphosulfate reductase [EC:1.8.4.8 1.8.4.10]	Assimilatory sulfate reduction	Sulfur metabolism
CHN_TW_WWTP2_3574836_7	K00390	cysH; phosphoadenosine phosphosulfate reductase [EC:1.8.4.8 1.8.4.10]	Assimilatory sulfate reduction	Sulfur metabolism
CHN_TW_WWTP2_361136||full_13	K01738	cysK; cysteine synthase [EC:2.5.1.47]	Linkages between inorganic and organic sulphur transformation	Sulfur metabolism
CHN_TW_WWTP2_4107358||full_13	K00390	cysH; phosphoadenosine phosphosulfate reductase [EC:1.8.4.8 1.8.4.10]	Assimilatory sulfate reduction	Sulfur metabolism
CHN_TW_WWTP2_4237766||full_1	K00390	cysH; phosphoadenosine phosphosulfate reductase [EC:1.8.4.8 1.8.4.10]	Assimilatory sulfate reduction	Sulfur metabolism
CHN_TW_WWTP2_738967_110	K00390	cysH; phosphoadenosine phosphosulfate reductase [EC:1.8.4.8 1.8.4.10]	Assimilatory sulfate reduction	Sulfur metabolism
CHN_TW_WWTP2_880614_25	K01738	cysK; cysteine synthase [EC:2.5.1.47]	Linkages between inorganic and organic sulphur transformation	Sulfur metabolism
Colombia_Antioquia_WWTP_1121621_16	K00390	cysH; phosphoadenosine phosphosulfate reductase [EC:1.8.4.8 1.8.4.10]	Assimilatory sulfate reduction	Sulfur metabolism
Colombia_Antioquia_WWTP_2262872_7	K00390	cysH; phosphoadenosine phosphosulfate reductase [EC:1.8.4.8 1.8.4.10]	Assimilatory sulfate reduction	Sulfur metabolism
Colombia_Antioquia_WWTP_3441741||full_5	K00390	cysH; phosphoadenosine phosphosulfate reductase [EC:1.8.4.8 1.8.4.10]	Assimilatory sulfate reduction	Sulfur metabolism
Colombia_Antioquia_WWTP_379814||full_6	K00955	cysNC; bifunctional enzyme CysN/CysC [EC:2.7.7.4 2.7.1.25]	Assimilatory sulfate reduction	Sulfur metabolism
Colombia_Antioquia_WWTP_3903756||full_9	K00390	cysH; phosphoadenosine phosphosulfate reductase [EC:1.8.4.8 1.8.4.10]	Assimilatory sulfate reduction	Sulfur metabolism
Colombia_Antioquia_WWTP_3945788_3	K00390	cysH; phosphoadenosine phosphosulfate reductase [EC:1.8.4.8 1.8.4.10]	Assimilatory sulfate reduction	Sulfur metabolism
Colombia_Antioquia_WWTP_3981285||full_5	K03851	tpa; taurine-pyruvate aminotransferase [EC:2.6.1.77]	Organic sulphur transformation	Sulfur metabolism
Croatia_Zagreb_Pliva_407524||full_6	K00390	cysH; phosphoadenosine phosphosulfate reductase [EC:1.8.4.8 1.8.4.10]	Assimilatory sulfate reduction	Sulfur metabolism
Croatia_Zagreb_Pliva_407542||full_1_44	K00390	cysH; phosphoadenosine phosphosulfate reductase [EC:1.8.4.8 1.8.4.10]	Assimilatory sulfate reduction	Sulfur metabolism
Croatia_Zagreb_Pliva_407542||full_1_80	K00390	cysH; phosphoadenosine phosphosulfate reductase [EC:1.8.4.8 1.8.4.10]	Assimilatory sulfate reduction	Sulfur metabolism
Croatia_Zagreb_Pliva_538071_45	K00390	cysH; phosphoadenosine phosphosulfate reductase [EC:1.8.4.8 1.8.4.10]	Assimilatory sulfate reduction	Sulfur metabolism
Croatia_Zagreb_WWTP_1473017_15	K00390	cysH; phosphoadenosine phosphosulfate reductase [EC:1.8.4.8 1.8.4.10]	Assimilatory sulfate reduction	Sulfur metabolism
Croatia_Zagreb_WWTP_1553829||full_31	K00390	cysH; phosphoadenosine phosphosulfate reductase [EC:1.8.4.8 1.8.4.10]	Assimilatory sulfate reduction	Sulfur metabolism
Croatia_Zagreb_WWTP_1570482_15	K00390	cysH; phosphoadenosine phosphosulfate reductase [EC:1.8.4.8 1.8.4.10]	Assimilatory sulfate reduction	Sulfur metabolism
Croatia_Zagreb_WWTP_1717328_5	K00390	cysH; phosphoadenosine phosphosulfate reductase [EC:1.8.4.8 1.8.4.10]	Assimilatory sulfate reduction	Sulfur metabolism
Croatia_Zagreb_WWTP_1811377||full_11	K00303	soxB; sarcosine oxidase, subunit beta [EC:1.5.3.1]	SOX systems (thiosulphate oxidation)	Sulfur metabolism
Croatia_Zagreb_WWTP_2024835||full_4	K00390	cysH; phosphoadenosine phosphosulfate reductase [EC:1.8.4.8 1.8.4.10]	Assimilatory sulfate reduction	Sulfur metabolism
Croatia_Zagreb_WWTP_920495_9	K02439	glpE; thiosulfate sulfurtransferase [EC:2.8.1.1]	Sulphur oxidation	Sulfur metabolism
Denmark_Aalborg_WWTP2_1084146||0_partial_8	K21310	mddA; methanethiol S-methyltransferase [EC:2.1.1.334]	Organic sulphur transformation	Sulfur metabolism
Denmark_Aalborg_WWTP2_10844507||full_9	K00390	cysH; phosphoadenosine phosphosulfate reductase [EC:1.8.4.8 1.8.4.10]	Assimilatory sulfate reduction	Sulfur metabolism
Denmark_Aalborg_WWTP2_11009687||full_4	K00390	cysH; phosphoadenosine phosphosulfate reductase [EC:1.8.4.8 1.8.4.10]	Assimilatory sulfate reduction	Sulfur metabolism
Denmark_Aalborg_WWTP2_11190754||full_2	K00390	cysH; phosphoadenosine phosphosulfate reductase [EC:1.8.4.8 1.8.4.10]	Assimilatory sulfate reduction	Sulfur metabolism
Denmark_Aalborg_WWTP2_1627881||full_15	K00390	cysH; phosphoadenosine phosphosulfate reductase [EC:1.8.4.8 1.8.4.10]	Assimilatory sulfate reduction	Sulfur metabolism
Denmark_Aalborg_WWTP2_1655526||full_5	K00390	cysH; phosphoadenosine phosphosulfate reductase [EC:1.8.4.8 1.8.4.10]	Assimilatory sulfate reduction	Sulfur metabolism
Denmark_Aalborg_WWTP2_2387815||full_4	K00390	cysH; phosphoadenosine phosphosulfate reductase [EC:1.8.4.8 1.8.4.10]	Assimilatory sulfate reduction	Sulfur metabolism
Denmark_Aalborg_WWTP2_3245935||full_15	K00390	cysH; phosphoadenosine phosphosulfate reductase [EC:1.8.4.8 1.8.4.10]	Assimilatory sulfate reduction	Sulfur metabolism
Denmark_Aalborg_WWTP2_3448526_4	K00390	cysH; phosphoadenosine phosphosulfate reductase [EC:1.8.4.8 1.8.4.10]	Assimilatory sulfate reduction	Sulfur metabolism
Denmark_Aalborg_WWTP2_3549410_2	K00390	cysH; phosphoadenosine phosphosulfate reductase [EC:1.8.4.8 1.8.4.10]	Assimilatory sulfate reduction	Sulfur metabolism
Denmark_Aalborg_WWTP2_3770106||full_17	K08352	phsA, psrA; thiosulfate reductase / polysulfide reductase chain A [EC:1.8.5.5]	Sulphur reduction	Sulfur metabolism
Denmark_Aalborg_WWTP2_5009536_16	K00390	cysH; phosphoadenosine phosphosulfate reductase [EC:1.8.4.8 1.8.4.10]	Assimilatory sulfate reduction	Sulfur metabolism
Denmark_Aalborg_WWTP2_5833263||full_3	K00640	cysE; serine O-acetyltransferase [EC:2.3.1.30]	Linkages between inorganic and organic sulphur transformation	Sulfur metabolism
Denmark_Aalborg_WWTP2_6892427||full_4	K00640	cysE; serine O-acetyltransferase [EC:2.3.1.30]	Linkages between inorganic and organic sulphur transformation	Sulfur metabolism
Denmark_Aalborg_WWTP2_7070535||full_8	K00390	cysH; phosphoadenosine phosphosulfate reductase [EC:1.8.4.8 1.8.4.10]	Assimilatory sulfate reduction	Sulfur metabolism
Denmark_Aalborg_WWTP2_7109650_3	K00390	cysH; phosphoadenosine phosphosulfate reductase [EC:1.8.4.8 1.8.4.10]	Assimilatory sulfate reduction	Sulfur metabolism
Denmark_Aalborg_WWTP2_7987682||full_5	K00024	mdh; malate dehydrogenase [EC:1.1.1.37]	Organic sulphur transformation	Sulfur metabolism
Denmark_Aalborg_WWTP2_8741796_19	K00390	cysH; phosphoadenosine phosphosulfate reductase [EC:1.8.4.8 1.8.4.10]	Assimilatory sulfate reduction	Sulfur metabolism
Denmark_Aalborg_WWTP2_8822439_9	K00390	cysH; phosphoadenosine phosphosulfate reductase [EC:1.8.4.8 1.8.4.10]	Assimilatory sulfate reduction	Sulfur metabolism
Denmark_Aalborg_WWTP2_9742414_25	K00390	cysH; phosphoadenosine phosphosulfate reductase [EC:1.8.4.8 1.8.4.10]	Assimilatory sulfate reduction	Sulfur metabolism
Denmark_Middelfart_WWTP_264220||full_13	K00390	cysH; phosphoadenosine phosphosulfate reductase [EC:1.8.4.8 1.8.4.10]	Assimilatory sulfate reduction	Sulfur metabolism
Germany_Gottingen_WWTP_149276||full_8	K00390	cysH; phosphoadenosine phosphosulfate reductase [EC:1.8.4.8 1.8.4.10]	Assimilatory sulfate reduction	Sulfur metabolism
Germany_Gottingen_WWTP_84007||full_6	K00390	cysH; phosphoadenosine phosphosulfate reductase [EC:1.8.4.8 1.8.4.10]	Assimilatory sulfate reduction	Sulfur metabolism
India_Gujarat_CETP_33699||full_25	K00390	cysH; phosphoadenosine phosphosulfate reductase [EC:1.8.4.8 1.8.4.10]	Assimilatory sulfate reduction	Sulfur metabolism
India_Gujarat_CETP_66022||full_17	K00390	cysH; phosphoadenosine phosphosulfate reductase [EC:1.8.4.8 1.8.4.10]	Assimilatory sulfate reduction	Sulfur metabolism
India_Gujarat_ETP_54342||full_13	K00390	cysH; phosphoadenosine phosphosulfate reductase [EC:1.8.4.8 1.8.4.10]	Assimilatory sulfate reduction	Sulfur metabolism
India_Gujarat_ETP_80401||full_51	K00390	cysH; phosphoadenosine phosphosulfate reductase [EC:1.8.4.8 1.8.4.10]	Assimilatory sulfate reduction	Sulfur metabolism
Korea_Chungnam_WWTP_2293664_6	K00390	cysH; phosphoadenosine phosphosulfate reductase [EC:1.8.4.8 1.8.4.10]	Assimilatory sulfate reduction	Sulfur metabolism
Korea_Chungnam_WWTP_3114||full_29	K00390	cysH; phosphoadenosine phosphosulfate reductase [EC:1.8.4.8 1.8.4.10]	Assimilatory sulfate reduction	Sulfur metabolism
Korea_Chungnam_WWTP_453894_2	K00390	cysH; phosphoadenosine phosphosulfate reductase [EC:1.8.4.8 1.8.4.10]	Assimilatory sulfate reduction	Sulfur metabolism
Korea_Chungnam_WWTP_649384||full_17	K00625	E2.3.1.8, pta; phosphate acetyltransferase [EC:2.3.1.8]	Organic sulphur transformation	Sulfur metabolism
Singapore_WWTP_10053176||full_7	K00390	cysH; phosphoadenosine phosphosulfate reductase [EC:1.8.4.8 1.8.4.10]	Assimilatory sulfate reduction	Sulfur metabolism
Singapore_WWTP_10058646_4	K00390	cysH; phosphoadenosine phosphosulfate reductase [EC:1.8.4.8 1.8.4.10]	Assimilatory sulfate reduction	Sulfur metabolism
Singapore_WWTP_10067348_13	K06881	nrnA; bifunctional oligoribonuclease and PAP phosphatase NrnA [EC:3.1.3.7 3.1.13.3]	Assimilatory sulfate reduction	Sulfur metabolism
Singapore_WWTP_10139141||full_38	K06881	nrnA; bifunctional oligoribonuclease and PAP phosphatase NrnA [EC:3.1.3.7 3.1.13.3]	Assimilatory sulfate reduction	Sulfur metabolism
Singapore_WWTP_10318995||full_48	K00390	cysH; phosphoadenosine phosphosulfate reductase [EC:1.8.4.8 1.8.4.10]	Assimilatory sulfate reduction	Sulfur metabolism
Singapore_WWTP_10412513||full_13	K00390	cysH; phosphoadenosine phosphosulfate reductase [EC:1.8.4.8 1.8.4.10]	Assimilatory sulfate reduction	Sulfur metabolism
Singapore_WWTP_10447194_29	K06881	nrnA; bifunctional oligoribonuclease and PAP phosphatase NrnA [EC:3.1.3.7 3.1.13.3]	Assimilatory sulfate reduction	Sulfur metabolism
Singapore_WWTP_10809926_2	K00390	cysH; phosphoadenosine phosphosulfate reductase [EC:1.8.4.8 1.8.4.10]	Assimilatory sulfate reduction	Sulfur metabolism
Singapore_WWTP_10972325_10	K00390	cysH; phosphoadenosine phosphosulfate reductase [EC:1.8.4.8 1.8.4.10]	Assimilatory sulfate reduction	Sulfur metabolism
Singapore_WWTP_1102707_2	K00390	cysH; phosphoadenosine phosphosulfate reductase [EC:1.8.4.8 1.8.4.10]	Assimilatory sulfate reduction	Sulfur metabolism
Singapore_WWTP_11386541||full_11	K00390	cysH; phosphoadenosine phosphosulfate reductase [EC:1.8.4.8 1.8.4.10]	Assimilatory sulfate reduction	Sulfur metabolism
Singapore_WWTP_11629875_8	K00390	cysH; phosphoadenosine phosphosulfate reductase [EC:1.8.4.8 1.8.4.10]	Assimilatory sulfate reduction	Sulfur metabolism
Singapore_WWTP_1178029||full_92	K06881	nrnA; bifunctional oligoribonuclease and PAP phosphatase NrnA [EC:3.1.3.7 3.1.13.3]	Assimilatory sulfate reduction	Sulfur metabolism
Singapore_WWTP_11935378||full_8	K00390	cysH; phosphoadenosine phosphosulfate reductase [EC:1.8.4.8 1.8.4.10]	Assimilatory sulfate reduction	Sulfur metabolism
Singapore_WWTP_11948057||full_5	K00390	cysH; phosphoadenosine phosphosulfate reductase [EC:1.8.4.8 1.8.4.10]	Assimilatory sulfate reduction	Sulfur metabolism
Singapore_WWTP_12069560||full_89	K00390	cysH; phosphoadenosine phosphosulfate reductase [EC:1.8.4.8 1.8.4.10]	Assimilatory sulfate reduction	Sulfur metabolism
Singapore_WWTP_12274837||full_21	K00390	cysH; phosphoadenosine phosphosulfate reductase [EC:1.8.4.8 1.8.4.10]	Assimilatory sulfate reduction	Sulfur metabolism
Singapore_WWTP_12288923||full_6	K00390	cysH; phosphoadenosine phosphosulfate reductase [EC:1.8.4.8 1.8.4.10]	Assimilatory sulfate reduction	Sulfur metabolism
Singapore_WWTP_12365813||full_1	K06881	nrnA; bifunctional oligoribonuclease and PAP phosphatase NrnA [EC:3.1.3.7 3.1.13.3]	Assimilatory sulfate reduction	Sulfur metabolism
Singapore_WWTP_12541859||full_8	K00390	cysH; phosphoadenosine phosphosulfate reductase [EC:1.8.4.8 1.8.4.10]	Assimilatory sulfate reduction	Sulfur metabolism
Singapore_WWTP_12544400||full_11	K00390	cysH; phosphoadenosine phosphosulfate reductase [EC:1.8.4.8 1.8.4.10]	Assimilatory sulfate reduction	Sulfur metabolism
Singapore_WWTP_12926142_3	K00390	cysH; phosphoadenosine phosphosulfate reductase [EC:1.8.4.8 1.8.4.10]	Assimilatory sulfate reduction	Sulfur metabolism
Singapore_WWTP_12999184_8	K00390	cysH; phosphoadenosine phosphosulfate reductase [EC:1.8.4.8 1.8.4.10]	Assimilatory sulfate reduction	Sulfur metabolism
Singapore_WWTP_13146892||full_16	K00390	cysH; phosphoadenosine phosphosulfate reductase [EC:1.8.4.8 1.8.4.10]	Assimilatory sulfate reduction	Sulfur metabolism
Singapore_WWTP_13155323||full_15	K00390	cysH; phosphoadenosine phosphosulfate reductase [EC:1.8.4.8 1.8.4.10]	Assimilatory sulfate reduction	Sulfur metabolism
Singapore_WWTP_13259793||full_5	K00390	cysH; phosphoadenosine phosphosulfate reductase [EC:1.8.4.8 1.8.4.10]	Assimilatory sulfate reduction	Sulfur metabolism
Singapore_WWTP_13356274||full_7	K00390	cysH; phosphoadenosine phosphosulfate reductase [EC:1.8.4.8 1.8.4.10]	Assimilatory sulfate reduction	Sulfur metabolism
Singapore_WWTP_13434765_51	K00390	cysH; phosphoadenosine phosphosulfate reductase [EC:1.8.4.8 1.8.4.10]	Assimilatory sulfate reduction	Sulfur metabolism
Singapore_WWTP_13632227_3	K00390	cysH; phosphoadenosine phosphosulfate reductase [EC:1.8.4.8 1.8.4.10]	Assimilatory sulfate reduction	Sulfur metabolism
Singapore_WWTP_13635873_6	K00390	cysH; phosphoadenosine phosphosulfate reductase [EC:1.8.4.8 1.8.4.10]	Assimilatory sulfate reduction	Sulfur metabolism
Singapore_WWTP_13663373||full_5	K00390	cysH; phosphoadenosine phosphosulfate reductase [EC:1.8.4.8 1.8.4.10]	Assimilatory sulfate reduction	Sulfur metabolism
Singapore_WWTP_13675390||full_9	K00390	cysH; phosphoadenosine phosphosulfate reductase [EC:1.8.4.8 1.8.4.10]	Assimilatory sulfate reduction	Sulfur metabolism
Singapore_WWTP_13840072_1	K00390	cysH; phosphoadenosine phosphosulfate reductase [EC:1.8.4.8 1.8.4.10]	Assimilatory sulfate reduction	Sulfur metabolism
Singapore_WWTP_13935465_22	K06881	nrnA; bifunctional oligoribonuclease and PAP phosphatase NrnA [EC:3.1.3.7 3.1.13.3]	Assimilatory sulfate reduction	Sulfur metabolism
Singapore_WWTP_14003668||full_11	K00390	cysH; phosphoadenosine phosphosulfate reductase [EC:1.8.4.8 1.8.4.10]	Assimilatory sulfate reduction	Sulfur metabolism
Singapore_WWTP_14003668||full_13	K00390	cysH; phosphoadenosine phosphosulfate reductase [EC:1.8.4.8 1.8.4.10]	Assimilatory sulfate reduction	Sulfur metabolism
Singapore_WWTP_14037693_1_29	K00390	cysH; phosphoadenosine phosphosulfate reductase [EC:1.8.4.8 1.8.4.10]	Assimilatory sulfate reduction	Sulfur metabolism
Singapore_WWTP_14241545||full_7	K00390	cysH; phosphoadenosine phosphosulfate reductase [EC:1.8.4.8 1.8.4.10]	Assimilatory sulfate reduction	Sulfur metabolism
Singapore_WWTP_14262043||full_5	K00390	cysH; phosphoadenosine phosphosulfate reductase [EC:1.8.4.8 1.8.4.10]	Assimilatory sulfate reduction	Sulfur metabolism
Singapore_WWTP_14358232||full_6	K00390	cysH; phosphoadenosine phosphosulfate reductase [EC:1.8.4.8 1.8.4.10]	Assimilatory sulfate reduction	Sulfur metabolism
Singapore_WWTP_14394488_9	K00390	cysH; phosphoadenosine phosphosulfate reductase [EC:1.8.4.8 1.8.4.10]	Assimilatory sulfate reduction	Sulfur metabolism
Singapore_WWTP_14406704||full_2	K00390	cysH; phosphoadenosine phosphosulfate reductase [EC:1.8.4.8 1.8.4.10]	Assimilatory sulfate reduction	Sulfur metabolism
Singapore_WWTP_14497312||full_7	K00390	cysH; phosphoadenosine phosphosulfate reductase [EC:1.8.4.8 1.8.4.10]	Assimilatory sulfate reduction	Sulfur metabolism
Singapore_WWTP_14519532||full_74	K00390	cysH; phosphoadenosine phosphosulfate reductase [EC:1.8.4.8 1.8.4.10]	Assimilatory sulfate reduction	Sulfur metabolism
Singapore_WWTP_14531242_4	K00390	cysH; phosphoadenosine phosphosulfate reductase [EC:1.8.4.8 1.8.4.10]	Assimilatory sulfate reduction	Sulfur metabolism
Singapore_WWTP_14585258||full_86	K06881	nrnA; bifunctional oligoribonuclease and PAP phosphatase NrnA [EC:3.1.3.7 3.1.13.3]	Assimilatory sulfate reduction	Sulfur metabolism
Singapore_WWTP_14647089||full_5	K00390	cysH; phosphoadenosine phosphosulfate reductase [EC:1.8.4.8 1.8.4.10]	Assimilatory sulfate reduction	Sulfur metabolism
Singapore_WWTP_1474356||full_2	K00390	cysH; phosphoadenosine phosphosulfate reductase [EC:1.8.4.8 1.8.4.10]	Assimilatory sulfate reduction	Sulfur metabolism
Singapore_WWTP_14760187_3	K00390	cysH; phosphoadenosine phosphosulfate reductase [EC:1.8.4.8 1.8.4.10]	Assimilatory sulfate reduction	Sulfur metabolism
Singapore_WWTP_14871534||full_30	K00390	cysH; phosphoadenosine phosphosulfate reductase [EC:1.8.4.8 1.8.4.10]	Assimilatory sulfate reduction	Sulfur metabolism
Singapore_WWTP_1495746_27	K06881	nrnA; bifunctional oligoribonuclease and PAP phosphatase NrnA [EC:3.1.3.7 3.1.13.3]	Assimilatory sulfate reduction	Sulfur metabolism
Singapore_WWTP_15084325_37	K00390	cysH; phosphoadenosine phosphosulfate reductase [EC:1.8.4.8 1.8.4.10]	Assimilatory sulfate reduction	Sulfur metabolism
Singapore_WWTP_15141130||full_6	K00390	cysH; phosphoadenosine phosphosulfate reductase [EC:1.8.4.8 1.8.4.10]	Assimilatory sulfate reduction	Sulfur metabolism
Singapore_WWTP_156224_4	K00390	cysH; phosphoadenosine phosphosulfate reductase [EC:1.8.4.8 1.8.4.10]	Assimilatory sulfate reduction	Sulfur metabolism
Singapore_WWTP_1841717_26	K00390	cysH; phosphoadenosine phosphosulfate reductase [EC:1.8.4.8 1.8.4.10]	Assimilatory sulfate reduction	Sulfur metabolism
Singapore_WWTP_1985407||full_4	K00390	cysH; phosphoadenosine phosphosulfate reductase [EC:1.8.4.8 1.8.4.10]	Assimilatory sulfate reduction	Sulfur metabolism
Singapore_WWTP_2004457||full_6	K00390	cysH; phosphoadenosine phosphosulfate reductase [EC:1.8.4.8 1.8.4.10]	Assimilatory sulfate reduction	Sulfur metabolism
Singapore_WWTP_2144032||full_72	K00860	cysC; adenylylsulfate kinase [EC:2.7.1.25]	Assimilatory sulfate reduction	Sulfur metabolism
Singapore_WWTP_2195920_10	K00390	cysH; phosphoadenosine phosphosulfate reductase [EC:1.8.4.8 1.8.4.10]	Assimilatory sulfate reduction	Sulfur metabolism
Singapore_WWTP_2195920_11	K00390	cysH; phosphoadenosine phosphosulfate reductase [EC:1.8.4.8 1.8.4.10]	Assimilatory sulfate reduction	Sulfur metabolism
Singapore_WWTP_2206209||full_4	K00390	cysH; phosphoadenosine phosphosulfate reductase [EC:1.8.4.8 1.8.4.10]	Assimilatory sulfate reduction	Sulfur metabolism
Singapore_WWTP_2247391_55	K00390	cysH; phosphoadenosine phosphosulfate reductase [EC:1.8.4.8 1.8.4.10]	Assimilatory sulfate reduction	Sulfur metabolism
Singapore_WWTP_2426253_11	K00390	cysH; phosphoadenosine phosphosulfate reductase [EC:1.8.4.8 1.8.4.10]	Assimilatory sulfate reduction	Sulfur metabolism
Singapore_WWTP_2436037||full_9	K00390	cysH; phosphoadenosine phosphosulfate reductase [EC:1.8.4.8 1.8.4.10]	Assimilatory sulfate reduction	Sulfur metabolism
Singapore_WWTP_243644||full_16	K00390	cysH; phosphoadenosine phosphosulfate reductase [EC:1.8.4.8 1.8.4.10]	Assimilatory sulfate reduction	Sulfur metabolism
Singapore_WWTP_243644||full_18	K00130	betB, gbsA; betaine-aldehyde dehydrogenase [EC:1.2.1.8]	Organic sulphur transformation	Sulfur metabolism
Singapore_WWTP_2583633||full_9	K00390	cysH; phosphoadenosine phosphosulfate reductase [EC:1.8.4.8 1.8.4.10]	Assimilatory sulfate reduction	Sulfur metabolism
Singapore_WWTP_2652993_14	K00390	cysH; phosphoadenosine phosphosulfate reductase [EC:1.8.4.8 1.8.4.10]	Assimilatory sulfate reduction	Sulfur metabolism
Singapore_WWTP_2658969||full_14	K00390	cysH; phosphoadenosine phosphosulfate reductase [EC:1.8.4.8 1.8.4.10]	Assimilatory sulfate reduction	Sulfur metabolism
Singapore_WWTP_2709351||full_13	K00390	cysH; phosphoadenosine phosphosulfate reductase [EC:1.8.4.8 1.8.4.10]	Assimilatory sulfate reduction	Sulfur metabolism
Singapore_WWTP_3033015||full_5	K00390	cysH; phosphoadenosine phosphosulfate reductase [EC:1.8.4.8 1.8.4.10]	Assimilatory sulfate reduction	Sulfur metabolism
Singapore_WWTP_3044730_26	K00390	cysH; phosphoadenosine phosphosulfate reductase [EC:1.8.4.8 1.8.4.10]	Assimilatory sulfate reduction	Sulfur metabolism
Singapore_WWTP_3168946_74	K00390	cysH; phosphoadenosine phosphosulfate reductase [EC:1.8.4.8 1.8.4.10]	Assimilatory sulfate reduction	Sulfur metabolism
Singapore_WWTP_3203640||full_12	K00860	cysC; adenylylsulfate kinase [EC:2.7.1.25]	Assimilatory sulfate reduction	Sulfur metabolism
Singapore_WWTP_3287829||full_2	K00860	cysC; adenylylsulfate kinase [EC:2.7.1.25]	Assimilatory sulfate reduction	Sulfur metabolism
Singapore_WWTP_3390598||full_7	K00390	cysH; phosphoadenosine phosphosulfate reductase [EC:1.8.4.8 1.8.4.10]	Assimilatory sulfate reduction	Sulfur metabolism
Singapore_WWTP_3574290||full_3	K00390	cysH; phosphoadenosine phosphosulfate reductase [EC:1.8.4.8 1.8.4.10]	Assimilatory sulfate reduction	Sulfur metabolism
Singapore_WWTP_3636858_9	K00390	cysH; phosphoadenosine phosphosulfate reductase [EC:1.8.4.8 1.8.4.10]	Assimilatory sulfate reduction	Sulfur metabolism
Singapore_WWTP_3704664||full_13	K00390	cysH; phosphoadenosine phosphosulfate reductase [EC:1.8.4.8 1.8.4.10]	Assimilatory sulfate reduction	Sulfur metabolism
Singapore_WWTP_3774703_16	K00390	cysH; phosphoadenosine phosphosulfate reductase [EC:1.8.4.8 1.8.4.10]	Assimilatory sulfate reduction	Sulfur metabolism
Singapore_WWTP_3779783||full_1	K00380	cysJ; sulfite reductase (NADPH) flavoprotein alpha-component [EC:1.8.1.2]	Assimilatory sulfate reduction	Sulfur metabolism
Singapore_WWTP_3812954||full_37	K00390	cysH; phosphoadenosine phosphosulfate reductase [EC:1.8.4.8 1.8.4.10]	Assimilatory sulfate reduction	Sulfur metabolism
Singapore_WWTP_3904639||full_20	K00390	cysH; phosphoadenosine phosphosulfate reductase [EC:1.8.4.8 1.8.4.10]	Assimilatory sulfate reduction	Sulfur metabolism
Singapore_WWTP_3937373||full_43	K00390	cysH; phosphoadenosine phosphosulfate reductase [EC:1.8.4.8 1.8.4.10]	Assimilatory sulfate reduction	Sulfur metabolism
Singapore_WWTP_3940273||full_2	K00390	cysH; phosphoadenosine phosphosulfate reductase [EC:1.8.4.8 1.8.4.10]	Assimilatory sulfate reduction	Sulfur metabolism
Singapore_WWTP_3945203_13	K00390	cysH; phosphoadenosine phosphosulfate reductase [EC:1.8.4.8 1.8.4.10]	Assimilatory sulfate reduction	Sulfur metabolism
Singapore_WWTP_4327414||full_8	K00390	cysH; phosphoadenosine phosphosulfate reductase [EC:1.8.4.8 1.8.4.10]	Assimilatory sulfate reduction	Sulfur metabolism
Singapore_WWTP_4451726_6	K00390	cysH; phosphoadenosine phosphosulfate reductase [EC:1.8.4.8 1.8.4.10]	Assimilatory sulfate reduction	Sulfur metabolism
Singapore_WWTP_4510264_71	K00395	aprB; adenylylsulfate reductase, subunit B [EC:1.8.99.2]	Dissimilatory sulfate reduction	Sulfur metabolism
Singapore_WWTP_4838515||full_7	K00390	cysH; phosphoadenosine phosphosulfate reductase [EC:1.8.4.8 1.8.4.10]	Assimilatory sulfate reduction	Sulfur metabolism
Singapore_WWTP_5054379||full_18	K00390	cysH; phosphoadenosine phosphosulfate reductase [EC:1.8.4.8 1.8.4.10]	Assimilatory sulfate reduction	Sulfur metabolism
Singapore_WWTP_5054379||full_3	K00390	cysH; phosphoadenosine phosphosulfate reductase [EC:1.8.4.8 1.8.4.10]	Assimilatory sulfate reduction	Sulfur metabolism
Singapore_WWTP_5101383_3	K06881	nrnA; bifunctional oligoribonuclease and PAP phosphatase NrnA [EC:3.1.3.7 3.1.13.3]	Assimilatory sulfate reduction	Sulfur metabolism
Singapore_WWTP_5256024_27	K00390	cysH; phosphoadenosine phosphosulfate reductase [EC:1.8.4.8 1.8.4.10]	Assimilatory sulfate reduction	Sulfur metabolism
Singapore_WWTP_5486861||full_3	K00390	cysH; phosphoadenosine phosphosulfate reductase [EC:1.8.4.8 1.8.4.10]	Assimilatory sulfate reduction	Sulfur metabolism
Singapore_WWTP_5509301_12	K00390	cysH; phosphoadenosine phosphosulfate reductase [EC:1.8.4.8 1.8.4.10]	Assimilatory sulfate reduction	Sulfur metabolism
Singapore_WWTP_5530424||full_1_34	K00390	cysH; phosphoadenosine phosphosulfate reductase [EC:1.8.4.8 1.8.4.10]	Assimilatory sulfate reduction	Sulfur metabolism
Singapore_WWTP_5703135_34	K00390	cysH; phosphoadenosine phosphosulfate reductase [EC:1.8.4.8 1.8.4.10]	Assimilatory sulfate reduction	Sulfur metabolism
Singapore_WWTP_5808294||full_2	K00957	cysD; sulfate adenylyltransferase subunit 2 [EC:2.7.7.4]	Assimilatory sulfate reduction	Sulfur metabolism
Singapore_WWTP_5852889_7	K00390	cysH; phosphoadenosine phosphosulfate reductase [EC:1.8.4.8 1.8.4.10]	Assimilatory sulfate reduction	Sulfur metabolism
Singapore_WWTP_5883085||full_36	K00390	cysH; phosphoadenosine phosphosulfate reductase [EC:1.8.4.8 1.8.4.10]	Assimilatory sulfate reduction	Sulfur metabolism
Singapore_WWTP_5935589||full_12	K00390	cysH; phosphoadenosine phosphosulfate reductase [EC:1.8.4.8 1.8.4.10]	Assimilatory sulfate reduction	Sulfur metabolism
Singapore_WWTP_598119_5	K00390	cysH; phosphoadenosine phosphosulfate reductase [EC:1.8.4.8 1.8.4.10]	Assimilatory sulfate reduction	Sulfur metabolism
Singapore_WWTP_6151810_97	K00390	cysH; phosphoadenosine phosphosulfate reductase [EC:1.8.4.8 1.8.4.10]	Assimilatory sulfate reduction	Sulfur metabolism
Singapore_WWTP_6163325||full_11	K00390	cysH; phosphoadenosine phosphosulfate reductase [EC:1.8.4.8 1.8.4.10]	Assimilatory sulfate reduction	Sulfur metabolism
Singapore_WWTP_6214982_5	K00390	cysH; phosphoadenosine phosphosulfate reductase [EC:1.8.4.8 1.8.4.10]	Assimilatory sulfate reduction	Sulfur metabolism
Singapore_WWTP_6214982_7	K00390	cysH; phosphoadenosine phosphosulfate reductase [EC:1.8.4.8 1.8.4.10]	Assimilatory sulfate reduction	Sulfur metabolism
Singapore_WWTP_6302102||full_7	K00390	cysH; phosphoadenosine phosphosulfate reductase [EC:1.8.4.8 1.8.4.10]	Assimilatory sulfate reduction	Sulfur metabolism
Singapore_WWTP_6554304||full_8	K00390	cysH; phosphoadenosine phosphosulfate reductase [EC:1.8.4.8 1.8.4.10]	Assimilatory sulfate reduction	Sulfur metabolism
Singapore_WWTP_6709686||full_20	K00390	cysH; phosphoadenosine phosphosulfate reductase [EC:1.8.4.8 1.8.4.10]	Assimilatory sulfate reduction	Sulfur metabolism
Singapore_WWTP_6924434||full_3	K00390	cysH; phosphoadenosine phosphosulfate reductase [EC:1.8.4.8 1.8.4.10]	Assimilatory sulfate reduction	Sulfur metabolism
Singapore_WWTP_7022846_10	K00860	cysC; adenylylsulfate kinase [EC:2.7.1.25]	Assimilatory sulfate reduction	Sulfur metabolism
Singapore_WWTP_7033916||full_58	K00390	cysH; phosphoadenosine phosphosulfate reductase [EC:1.8.4.8 1.8.4.10]	Assimilatory sulfate reduction	Sulfur metabolism
Singapore_WWTP_7226505||full_31	K00860	cysC; adenylylsulfate kinase [EC:2.7.1.25]	Assimilatory sulfate reduction	Sulfur metabolism
Singapore_WWTP_7291903_2	K00390	cysH; phosphoadenosine phosphosulfate reductase [EC:1.8.4.8 1.8.4.10]	Assimilatory sulfate reduction	Sulfur metabolism
Singapore_WWTP_7297104_23	K00860	cysC; adenylylsulfate kinase [EC:2.7.1.25]	Assimilatory sulfate reduction	Sulfur metabolism
Singapore_WWTP_7749420_21	K00390	cysH; phosphoadenosine phosphosulfate reductase [EC:1.8.4.8 1.8.4.10]	Assimilatory sulfate reduction	Sulfur metabolism
Singapore_WWTP_7828709_11	K00390	cysH; phosphoadenosine phosphosulfate reductase [EC:1.8.4.8 1.8.4.10]	Assimilatory sulfate reduction	Sulfur metabolism
Singapore_WWTP_7868859||full_3	K00390	cysH; phosphoadenosine phosphosulfate reductase [EC:1.8.4.8 1.8.4.10]	Assimilatory sulfate reduction	Sulfur metabolism
Singapore_WWTP_7877195||full_9	K00390	cysH; phosphoadenosine phosphosulfate reductase [EC:1.8.4.8 1.8.4.10]	Assimilatory sulfate reduction	Sulfur metabolism
Singapore_WWTP_7912763_62	K00390	cysH; phosphoadenosine phosphosulfate reductase [EC:1.8.4.8 1.8.4.10]	Assimilatory sulfate reduction	Sulfur metabolism
Singapore_WWTP_8008869_25	K00860	cysC; adenylylsulfate kinase [EC:2.7.1.25]	Assimilatory sulfate reduction	Sulfur metabolism
Singapore_WWTP_805803||full_20	K06881	nrnA; bifunctional oligoribonuclease and PAP phosphatase NrnA [EC:3.1.3.7 3.1.13.3]	Assimilatory sulfate reduction	Sulfur metabolism
Singapore_WWTP_8338139_62	K06881	nrnA; bifunctional oligoribonuclease and PAP phosphatase NrnA [EC:3.1.3.7 3.1.13.3]	Assimilatory sulfate reduction	Sulfur metabolism
Singapore_WWTP_8431261_27	K00390	cysH; phosphoadenosine phosphosulfate reductase [EC:1.8.4.8 1.8.4.10]	Assimilatory sulfate reduction	Sulfur metabolism
Singapore_WWTP_8439495||full_7	K00390	cysH; phosphoadenosine phosphosulfate reductase [EC:1.8.4.8 1.8.4.10]	Assimilatory sulfate reduction	Sulfur metabolism
Singapore_WWTP_8603195_9	K06881	nrnA; bifunctional oligoribonuclease and PAP phosphatase NrnA [EC:3.1.3.7 3.1.13.3]	Assimilatory sulfate reduction	Sulfur metabolism
Singapore_WWTP_8693283_9	K00390	cysH; phosphoadenosine phosphosulfate reductase [EC:1.8.4.8 1.8.4.10]	Assimilatory sulfate reduction	Sulfur metabolism
Singapore_WWTP_8939278_7	K00860	cysC; adenylylsulfate kinase [EC:2.7.1.25]	Assimilatory sulfate reduction	Sulfur metabolism
Singapore_WWTP_8939278_8	K00860	cysC; adenylylsulfate kinase [EC:2.7.1.25]	Assimilatory sulfate reduction	Sulfur metabolism
Singapore_WWTP_914135||full_4	K00390	cysH; phosphoadenosine phosphosulfate reductase [EC:1.8.4.8 1.8.4.10]	Assimilatory sulfate reduction	Sulfur metabolism
Singapore_WWTP_9186905||full_5	K00390	cysH; phosphoadenosine phosphosulfate reductase [EC:1.8.4.8 1.8.4.10]	Assimilatory sulfate reduction	Sulfur metabolism
Singapore_WWTP_9209323_1	K00860	cysC; adenylylsulfate kinase [EC:2.7.1.25]	Assimilatory sulfate reduction	Sulfur metabolism
Singapore_WWTP_9278519_8	K06881	nrnA; bifunctional oligoribonuclease and PAP phosphatase NrnA [EC:3.1.3.7 3.1.13.3]	Assimilatory sulfate reduction	Sulfur metabolism
Singapore_WWTP_9467517||full_5	K00390	cysH; phosphoadenosine phosphosulfate reductase [EC:1.8.4.8 1.8.4.10]	Assimilatory sulfate reduction	Sulfur metabolism
Singapore_WWTP_964090||full_11	K06881	nrnA; bifunctional oligoribonuclease and PAP phosphatase NrnA [EC:3.1.3.7 3.1.13.3]	Assimilatory sulfate reduction	Sulfur metabolism
Singapore_WWTP_9682137||full_19	K00390	cysH; phosphoadenosine phosphosulfate reductase [EC:1.8.4.8 1.8.4.10]	Assimilatory sulfate reduction	Sulfur metabolism
Singapore_WWTP_9747000||full_11	K00390	cysH; phosphoadenosine phosphosulfate reductase [EC:1.8.4.8 1.8.4.10]	Assimilatory sulfate reduction	Sulfur metabolism
Singapore_WWTP_9793676||full_3	K00390	cysH; phosphoadenosine phosphosulfate reductase [EC:1.8.4.8 1.8.4.10]	Assimilatory sulfate reduction	Sulfur metabolism
Singapore_WWTP_9860666||full_4	K00390	cysH; phosphoadenosine phosphosulfate reductase [EC:1.8.4.8 1.8.4.10]	Assimilatory sulfate reduction	Sulfur metabolism
Singapore_WWTP_9933759_5	K00390	cysH; phosphoadenosine phosphosulfate reductase [EC:1.8.4.8 1.8.4.10]	Assimilatory sulfate reduction	Sulfur metabolism
Singapore_WWTP_9986147_38	K06881	nrnA; bifunctional oligoribonuclease and PAP phosphatase NrnA [EC:3.1.3.7 3.1.13.3]	Assimilatory sulfate reduction	Sulfur metabolism
Sweden_Stockholm_Henriksdal_1309090_19	K00390	cysH; phosphoadenosine phosphosulfate reductase [EC:1.8.4.8 1.8.4.10]	Assimilatory sulfate reduction	Sulfur metabolism
Sweden_Stockholm_Kappala_1137383_4	K00390	cysH; phosphoadenosine phosphosulfate reductase [EC:1.8.4.8 1.8.4.10]	Assimilatory sulfate reduction	Sulfur metabolism
Sweden_Stockholm_Kappala_1427528||full_3	K00390	cysH; phosphoadenosine phosphosulfate reductase [EC:1.8.4.8 1.8.4.10]	Assimilatory sulfate reduction	Sulfur metabolism
USA_Wisconsin_WWTP1_104023||full_3	K00390	cysH; phosphoadenosine phosphosulfate reductase [EC:1.8.4.8 1.8.4.10]	Assimilatory sulfate reduction	Sulfur metabolism
USA_Wisconsin_WWTP1_128891_1	K06881	nrnA; bifunctional oligoribonuclease and PAP phosphatase NrnA [EC:3.1.3.7 3.1.13.3]	Assimilatory sulfate reduction	Sulfur metabolism
USA_Wisconsin_WWTP1_145835_25	K00390	cysH; phosphoadenosine phosphosulfate reductase [EC:1.8.4.8 1.8.4.10]	Assimilatory sulfate reduction	Sulfur metabolism
USA_Wisconsin_WWTP1_249873||full_30	K00390	cysH; phosphoadenosine phosphosulfate reductase [EC:1.8.4.8 1.8.4.10]	Assimilatory sulfate reduction	Sulfur metabolism
USA_Wisconsin_WWTP1_343829_10	K00390	cysH; phosphoadenosine phosphosulfate reductase [EC:1.8.4.8 1.8.4.10]	Assimilatory sulfate reduction	Sulfur metabolism
USA_Wisconsin_WWTP1_343829_3	K00390	cysH; phosphoadenosine phosphosulfate reductase [EC:1.8.4.8 1.8.4.10]	Assimilatory sulfate reduction	Sulfur metabolism
USA_Wisconsin_WWTP1_345650_7	K00390	cysH; phosphoadenosine phosphosulfate reductase [EC:1.8.4.8 1.8.4.10]	Assimilatory sulfate reduction	Sulfur metabolism
USA_Wisconsin_WWTP1_463390_7	K00390	cysH; phosphoadenosine phosphosulfate reductase [EC:1.8.4.8 1.8.4.10]	Assimilatory sulfate reduction	Sulfur metabolism
USA_Wisconsin_WWTP1_496211_2	K00390	cysH; phosphoadenosine phosphosulfate reductase [EC:1.8.4.8 1.8.4.10]	Assimilatory sulfate reduction	Sulfur metabolism
USA_Wisconsin_WWTP1_512054_21	K00390	cysH; phosphoadenosine phosphosulfate reductase [EC:1.8.4.8 1.8.4.10]	Assimilatory sulfate reduction	Sulfur metabolism
USA_Wisconsin_WWTP1_71503_12	K00390	cysH; phosphoadenosine phosphosulfate reductase [EC:1.8.4.8 1.8.4.10]	Assimilatory sulfate reduction	Sulfur metabolism
