# Supplementary material for: Global diversity and biogeography of DNA viral communities in activated sludge systems
Source: Microbiome. 2023 Oct 21;11:234. doi: 10.1186/s40168-023-01672-1 (PMC10589946; doi:10.1186/s40168-023-01672-1)
Supplement: Supplementary file 11 — Additional file 10: Table S9. Host information of viral operational taxonomic units (vOTUs). [file 40168_2023_1672_MOESM10_ESM.xlsx]

## Sheet: Table S9
Table S9: Host information of viral operational taxonomic units (vOTUs)
Viral Contig ID	Host Taxonomy (BLASTn)	Host Genome (BLASTn)	Host Taxonomy (tRNA)	Host Genome (tRNA)	Host Taxonomy (CRISPR spacers)	Host Genome (CRISPR spacers)
Argentina_BA_MSA_1002355||full
Argentina_BA_MSA_1004431||lt2gene
Argentina_BA_MSA_1005029||full
Argentina_BA_MSA_1005714||full	d__Bacteria; p__Chloroflexi; c__Ardenticatenia; o__Ardenticatenales; f__Ardenticatenaceae; g__Candidatus Promineofilum	Argentina_BA_MSA_bin_8
Argentina_BA_MSA_1005896||full	d__Bacteria; p__Chloroflexi; c__Ardenticatenia; o__Ardenticatenales; f__Ardenticatenaceae; g__Candidatus Promineofilum	Argentina_BA_MSA_bin_67	d__Bacteria; p__Chloroflexi; c__Ardenticatenia; o__Ardenticatenales; f__Ardenticatenaceae; g__Candidatus Promineofilum	Argentina_BA_MSA_bin_67
Argentina_BA_MSA_1008204||full	d__Bacteria; p__Candidatus Latescibacteria	CHN_SD_XNJ_bin_178
Argentina_BA_MSA_1008330||full	d__Bacteria; p__Proteobacteria; c__Betaproteobacteria; o__Burkholderiales; f__Comamonadaceae; g__Ottowia	Argentina_BA_MSA_bin_40
Argentina_BA_MSA_1011909	d__Bacteria; p__Actinobacteria; c__Acidimicrobiia; o__Acidimicrobiales; f__Acidimicrobiaceae	Singapore_WWTP_bin_78
Argentina_BA_MSA_1014913||full
Argentina_BA_MSA_101565
Argentina_BA_MSA_1015786	d__Bacteria; p__Actinobacteria; c__Acidimicrobiia; o__Acidimicrobiales	Argentina_BA_MSA_bin_42
Argentina_BA_MSA_101664||full
Argentina_BA_MSA_1017233
Argentina_BA_MSA_1024197	d__Bacteria; p__Candidatus Peregrinibacteria	Argentina_BA_MSA_bin_57
Argentina_BA_MSA_1024429||full	d__Bacteria; p__Verrucomicrobia; c__Verrucomicrobiae; o__Verrucomicrobiales; f__Verrucomicrobiaceae	Argentina_BA_MSA_bin_74
Argentina_BA_MSA_102605||full
Argentina_BA_MSA_1027136||full
Argentina_BA_MSA_1033044||0_partial	d__Bacteria; p__Bacteroidetes; c__Saprospiria; o__Saprospirales; f__Saprospiraceae	CHN_SH_WWTP1_bin_23
Argentina_BA_MSA_1033240||full
Argentina_BA_MSA_103443||full_1
Argentina_BA_MSA_1035785||full
Argentina_BA_MSA_1039005||full	d__Bacteria; p__Verrucomicrobia; c__Verrucomicrobiae; o__Verrucomicrobiales; f__Verrucomicrobiaceae	Argentina_BA_MSA_bin_91
Argentina_BA_MSA_103977
Argentina_BA_MSA_1039778||full
Argentina_BA_MSA_1040626_fragment_1	d__Bacteria; p__Actinobacteria; c__Acidimicrobiia; o__Acidimicrobiales; f__Acidimicrobiaceae	Argentina_BA_MSA_bin_25
Argentina_BA_MSA_1040630||full	d__Bacteria; p__Proteobacteria; c__Betaproteobacteria; o__Burkholderiales; f__Burkholderiaceae	CHN_JS_DC_bin_242	d__Bacteria; p__Proteobacteria; c__Betaproteobacteria; o__Burkholderiales; f__Burkholderiaceae	Sweden_Scania_WWTP_bin_24
Argentina_BA_MSA_1042208||full	d__Bacteria; p__Chloroflexi; c__Ardenticatenia; o__Ardenticatenales; f__Ardenticatenaceae; g__Candidatus Promineofilum	Argentina_BA_MSA_bin_8
Argentina_BA_MSA_1045166||full	d__Bacteria; p__Proteobacteria; c__Betaproteobacteria; o__Rhodocyclales; f__Rhodocyclaceae	Argentina_BA_MSA_bin_75
Argentina_BA_MSA_1045828
Argentina_BA_MSA_1046466||full	d__Bacteria; p__Candidatus Woesebacteria	Argentina_BA_MSA_bin_13
Argentina_BA_MSA_104713
Argentina_BA_MSA_1049090||full	d__Bacteria; p__Proteobacteria; c__Alphaproteobacteria; o__Rhodospirillales	Argentina_BA_MSA_bin_86
Argentina_BA_MSA_1050172||full
Argentina_BA_MSA_1050618||full
Argentina_BA_MSA_1051351||full
Argentina_BA_MSA_1051783
Argentina_BA_MSA_1052105||full	d__Bacteria; p__Planctomycetes; c__Phycisphaerae; o__Phycisphaerales	Argentina_BA_MSA_bin_32
Argentina_BA_MSA_1052280
Argentina_BA_MSA_105856||full
Argentina_BA_MSA_1059885||full	d__Bacteria; p__Proteobacteria; c__Alphaproteobacteria; o__Rhizobiales; f__Hyphomicrobiaceae	Argentina_BA_MSA_bin_45
Argentina_BA_MSA_1061404
Argentina_BA_MSA_1061575
Argentina_BA_MSA_1063491
Argentina_BA_MSA_1064188
Argentina_BA_MSA_1066093
Argentina_BA_MSA_106682
Argentina_BA_MSA_1066840
Argentina_BA_MSA_1067801
Argentina_BA_MSA_106930
Argentina_BA_MSA_1072030||full			d__Bacteria; p__Bacteroidetes; c__Saprospiria; o__Saprospirales; f__Saprospiraceae	CHN_TW_WWTP2_bin_245
Argentina_BA_MSA_1073066||full	d__Bacteria; p__Chloroflexi; c__Ardenticatenia; o__Ardenticatenales; f__Ardenticatenaceae; g__Candidatus Promineofilum	Argentina_BA_MSA_bin_58
Argentina_BA_MSA_1075158||full
Argentina_BA_MSA_1076413
Argentina_BA_MSA_1077182||full	d__Bacteria; p__Nitrospirae; c__Nitrospira; o__Nitrospirales; f__Nitrospiraceae; g__Nitrospira	Singapore_WWTP_bin_80
Argentina_BA_MSA_1077314
Argentina_BA_MSA_107852||full	d__Bacteria; p__Bacteroidetes; c__Saprospiria; o__Saprospirales; f__Saprospiraceae	Argentina_BA_MSA_bin_94
Argentina_BA_MSA_1079314_fragment_1	d__Bacteria; p__Actinobacteria; c__Thermoleophilia; o__Solirubrobacterales	Argentina_BA_MSA_bin_5	d__Bacteria; p__Actinobacteria; c__Thermoleophilia; o__Solirubrobacterales	Slovenia_Kocevje_WWTP_bin_15
Argentina_BA_MSA_1079559||full
Argentina_BA_MSA_1081139||full	d__Bacteria; p__Chloroflexi; c__Ardenticatenia; o__Ardenticatenales; f__Ardenticatenaceae; g__Candidatus Promineofilum	Argentina_BA_MSA_bin_67	d__Bacteria; p__Chloroflexi; c__Ardenticatenia; o__Ardenticatenales; f__Ardenticatenaceae; g__Candidatus Promineofilum	Argentina_BA_MSA_bin_67
Argentina_BA_MSA_1081140||full
Argentina_BA_MSA_1085007||full
Argentina_BA_MSA_1086173
Argentina_BA_MSA_1087208||full	d__Bacteria; p__Ignavibacteriae; c__Ignavibacteria	Argentina_BA_MSA_bin_21
Argentina_BA_MSA_1089382||full	d__Bacteria; p__Bacteroidetes; c__Chitinophagia; o__Chitinophagales; f__Chitinophagaceae	CHN_SD_HBH_bin_39
Argentina_BA_MSA_1092304||full
Argentina_BA_MSA_1093124||full
Argentina_BA_MSA_1093790
Argentina_BA_MSA_1096816
Argentina_BA_MSA_1097040||0_partial	d__Bacteria; p__Bacteroidetes	Argentina_BA_MSA_bin_28
Argentina_BA_MSA_109767	d__Bacteria; p__Candidatus Peregrinibacteria	Argentina_BA_MSA_bin_57
Argentina_BA_MSA_1098572||0_partial_1	d__Bacteria; p__Proteobacteria; c__Betaproteobacteria; o__Neisseriales; f__Neisseriaceae	Argentina_BA_MSA_bin_30
Argentina_BA_MSA_1100013||full
Argentina_BA_MSA_1100079||full
Argentina_BA_MSA_1101559
Argentina_BA_MSA_1104060||full	d__Bacteria; p__Proteobacteria; c__Gammaproteobacteria	Argentina_BA_PRC_bin_49
Argentina_BA_MSA_1105304||full
Argentina_BA_MSA_110617
Argentina_BA_MSA_1107115||full
Argentina_BA_MSA_1111568||full
Argentina_BA_MSA_1115163
Argentina_BA_MSA_1116267||full	d__Bacteria; p__Proteobacteria; c__Alphaproteobacteria; o__Rhizobiales; f__Hyphomicrobiaceae; g__Hyphomicrobium	CHN_JS_SZ2_bin_27
Argentina_BA_MSA_111688
Argentina_BA_MSA_1117322
Argentina_BA_MSA_1118183||0_partial_1	d__Bacteria; p__Actinobacteria; c__Actinobacteria; o__Corynebacteriales; f__Gordoniaceae; g__Gordonia	Argentina_BA_MSA_bin_84	d__Bacteria; p__Actinobacteria; c__Actinobacteria; o__Corynebacteriales; f__Gordoniaceae; g__Gordonia	Argentina_BA_MSA_bin_84
Argentina_BA_MSA_1118915
Argentina_BA_MSA_1121648||full
Argentina_BA_MSA_1123027
Argentina_BA_MSA_112329	d__Bacteria; p__Bacteroidetes; c__Flavobacteriia; o__Flavobacteriales; f__Flavobacteriaceae; g__Flavobacterium	Argentina_BA_MSA_bin_24
Argentina_BA_MSA_1123790||full
Argentina_BA_MSA_1124872_fragment_2	d__Bacteria; p__Actinobacteria; c__Acidimicrobiia; o__Acidimicrobiales; f__Acidimicrobiaceae	Argentina_BA_MSA_bin_25
Argentina_BA_MSA_1127464_fragment_5	d__Bacteria; p__Nitrospirae; c__Nitrospira; o__Nitrospirales; f__Nitrospiraceae; g__Nitrospira	Argentina_BA_MSA_bin_33	d__Bacteria; p__Nitrospirae; c__Nitrospira; o__Nitrospirales; f__Nitrospiraceae; g__Nitrospira	CHN_JS_JXZ_bin_53
Argentina_BA_MSA_1127535
Argentina_BA_MSA_1127702
Argentina_BA_MSA_1128098||full	d__Bacteria; p__Planctomycetes; c__Phycisphaerae; o__Phycisphaerales	Argentina_BA_MSA_bin_32
Argentina_BA_MSA_1130837_fragment_2	d__Bacteria; p__Actinobacteria; c__Acidimicrobiia; o__Acidimicrobiales; f__Acidimicrobiaceae	Argentina_BA_MSA_bin_25
Argentina_BA_MSA_1131549	d__Bacteria; p__Actinobacteria; c__Acidimicrobiia; o__Acidimicrobiales; f__Acidimicrobiaceae	Argentina_BA_MSA_bin_62	d__Bacteria; p__Actinobacteria; c__Acidimicrobiia; o__Acidimicrobiales; f__Acidimicrobiaceae	Singapore_WWTP_bin_102
Argentina_BA_MSA_1132151||full
Argentina_BA_MSA_1133314||full
Argentina_BA_MSA_1133713||full	d__Bacteria; p__Candidatus Saccharibacteria	CHN_FJ_JM_bin_38
Argentina_BA_MSA_1133872||full
Argentina_BA_MSA_1134077	d__Bacteria; p__Actinobacteria; c__Acidimicrobiia; o__Acidimicrobiales; f__Acidimicrobiaceae	Argentina_BA_MSA_bin_62
Argentina_BA_MSA_1138504||full
Argentina_BA_MSA_1139020||full
Argentina_BA_MSA_1139507
Argentina_BA_MSA_1139804||full	d__Bacteria; p__Proteobacteria; c__Betaproteobacteria; o__Burkholderiales; f__; g__Rubrivivax	Denmark_Aalborg_WWTP1_bin_30
Argentina_BA_MSA_1139894
Argentina_BA_MSA_1139960||full
Argentina_BA_MSA_1140102||full
Argentina_BA_MSA_1140364
Argentina_BA_MSA_1140593||full	d__Bacteria; p__Verrucomicrobia; c__Verrucomicrobiae; o__Verrucomicrobiales; f__Verrucomicrobiaceae	Argentina_BA_MSA_bin_74
Argentina_BA_MSA_114117||full	d__Bacteria; p__Chloroflexi; c__Ardenticatenia; o__Ardenticatenales; f__Ardenticatenaceae; g__Candidatus Promineofilum	Argentina_BA_MSA_bin_58
Argentina_BA_MSA_1144468||full	d__Bacteria; p__Bacteroidetes; c__Chitinophagia; o__Chitinophagales; f__Chitinophagaceae	Argentina_BA_MSB_bin_61
Argentina_BA_MSA_1145957
Argentina_BA_MSA_1147643||full_1
Argentina_BA_MSA_1148048||full
Argentina_BA_MSA_11488
Argentina_BA_MSA_1152803||full
Argentina_BA_MSA_1154508||full	d__Bacteria; p__Actinobacteria; c__Acidimicrobiia; o__Acidimicrobiales; f__Acidimicrobiaceae	Singapore_WWTP_bin_154
Argentina_BA_MSA_1156983||full
Argentina_BA_MSA_1158750||full
Argentina_BA_MSA_1162386	d__Bacteria; p__Candidatus Saccharibacteria	Argentina_BA_MSA_bin_39
Argentina_BA_MSA_1163302||full	d__Bacteria; p__Chloroflexi; c__Caldilineae; o__Caldilineales; f__Caldilineaceae	Korea_Chungnam_WWTP_bin_71
Argentina_BA_MSA_1163453||full	d__Bacteria; p__Proteobacteria; c__Gammaproteobacteria; o__Cellvibrionales	CHN_SH_WWTP1_bin_4
Argentina_BA_MSA_1164513||full
Argentina_BA_MSA_1166242
Argentina_BA_MSA_1168552||full
Argentina_BA_MSA_1168762||full
Argentina_BA_MSA_117005
Argentina_BA_MSA_1171083||full
Argentina_BA_MSA_1182560
Argentina_BA_MSA_1183294
Argentina_BA_MSA_1185193
Argentina_BA_MSA_1187555||full
Argentina_BA_MSA_1187810	d__Bacteria; p__; c__; o__; f__; g__; s__Candidatus Dojkabacteria bacterium	Argentina_BA_MSA_bin_89	d__Bacteria; p__; c__; o__; f__; g__; s__Candidatus Dojkabacteria bacterium	Argentina_BA_MSA_bin_89
Argentina_BA_MSA_1187825
Argentina_BA_MSA_1187843||full
Argentina_BA_MSA_1187857
Argentina_BA_MSA_1187944
Argentina_BA_MSA_1187985
Argentina_BA_MSA_1188100
Argentina_BA_MSA_1188105||full	d__Bacteria; p__Chloroflexi; c__Dehalococcoidia	Argentina_BA_MSA_bin_22			d__Bacteria; p__Chloroflexi; c__Dehalococcoidia	Argentina_BA_MSA_bin_22
Argentina_BA_MSA_1188170||full
Argentina_BA_MSA_120956||full	d__Bacteria; p__Acidobacteria; c__Blastocatellia	Argentina_BA_MSA_bin_9
Argentina_BA_MSA_12241||full
Argentina_BA_MSA_125309||full_1	d__Bacteria; p__Ignavibacteriae; c__Ignavibacteria	Argentina_BA_MSA_bin_6
Argentina_BA_MSA_126624_1
Argentina_BA_MSA_132245
Argentina_BA_MSA_133910||full
Argentina_BA_MSA_135359||full
Argentina_BA_MSA_137696||full
Argentina_BA_MSA_138036||full_fragment_1	d__Bacteria; p__Proteobacteria; c__Alphaproteobacteria; o__Rhodobacterales; f__Rhodobacteraceae; g__Rhodobacter	Argentina_BA_MSA_bin_61
Argentina_BA_MSA_138260||full	d__Bacteria; p__Candidatus Woesebacteria	Argentina_BA_MSA_bin_2
Argentina_BA_MSA_138495||full
Argentina_BA_MSA_138559
Argentina_BA_MSA_13978			d__Bacteria; p__Candidatus Saccharibacteria	Singapore_WWTP_bin_66
Argentina_BA_MSA_140608
Argentina_BA_MSA_143334	d__Bacteria; p__Candidatus Woesebacteria	Argentina_BA_MSA_bin_55
Argentina_BA_MSA_145332
Argentina_BA_MSA_14652||full_1
Argentina_BA_MSA_150899||full
Argentina_BA_MSA_15127||full
Argentina_BA_MSA_153716||full	d__Bacteria; p__Proteobacteria; c__Alphaproteobacteria; o__Rhodobacterales; f__Hyphomonadaceae	Sweden_Scania_WWTP_bin_44
Argentina_BA_MSA_154347||full
Argentina_BA_MSA_154661
Argentina_BA_MSA_156304||full
Argentina_BA_MSA_158814||full	d__Bacteria; p__Actinobacteria; c__Acidimicrobiia; o__Acidimicrobiales; f__Acidimicrobiaceae	CHN_FJ_JM_bin_70
Argentina_BA_MSA_15932_1	d__Bacteria; p__Candidatus Woesebacteria	Argentina_BA_MSA_bin_2
Argentina_BA_MSA_16060
Argentina_BA_MSA_161670_fragment_3	d__Bacteria; p__Actinobacteria; c__Acidimicrobiia; o__Acidimicrobiales; f__Acidimicrobiaceae	Argentina_BA_MSA_bin_25	d__Bacteria; p__Actinobacteria; c__Acidimicrobiia; o__Acidimicrobiales; f__Acidimicrobiaceae	Korea_Chungnam_WWTP_bin_90
Argentina_BA_MSA_163091||full
Argentina_BA_MSA_16336||full	d__Bacteria; p__Chloroflexi; c__Anaerolineae	CHN_GD_HP_bin_45
Argentina_BA_MSA_164465	d__Bacteria; p__Chloroflexi; c__Ardenticatenia; o__Ardenticatenales; f__Ardenticatenaceae; g__Candidatus Promineofilum	Argentina_BA_MSA_bin_8
Argentina_BA_MSA_169047||full
Argentina_BA_MSA_169333	d__Bacteria; p__Acidobacteria; c__Blastocatellia	Argentina_BA_MSA_bin_9	d__Bacteria; p__Acidobacteria; c__Blastocatellia	Argentina_BA_MSA_bin_9
Argentina_BA_MSA_172077||full	d__Bacteria; p__Proteobacteria; c__Gammaproteobacteria	CHN_JS_DC_bin_157
Argentina_BA_MSA_172263
Argentina_BA_MSA_172717
Argentina_BA_MSA_173092	d__Bacteria; p__Candidatus Woesebacteria	Argentina_BA_MSA_bin_2
Argentina_BA_MSA_173680_fragment_1	d__Bacteria; p__Actinobacteria; c__Acidimicrobiia; o__Acidimicrobiales; f__Acidimicrobiaceae	Argentina_BA_MSA_bin_25
Argentina_BA_MSA_173730||0_partial	d__Bacteria; p__Actinobacteria; c__Thermoleophilia; o__Solirubrobacterales	Argentina_BA_MSA_bin_76	d__Bacteria; p__Actinobacteria; c__Thermoleophilia; o__Solirubrobacterales	Argentina_BA_MSA_bin_76
Argentina_BA_MSA_174163||full_1	d__Bacteria; p__Actinobacteria; c__Actinobacteria; o__Corynebacteriales; f__Gordoniaceae; g__Gordonia	Argentina_BA_MSA_bin_84
Argentina_BA_MSA_174453
Argentina_BA_MSA_175349
Argentina_BA_MSA_175394||full
Argentina_BA_MSA_176874
Argentina_BA_MSA_177801
Argentina_BA_MSA_181772||full	d__Bacteria; p__Chloroflexi; c__Ardenticatenia; o__Ardenticatenales; f__Ardenticatenaceae; g__Candidatus Promineofilum	Argentina_BA_MSA_bin_67
Argentina_BA_MSA_182197||0_partial	d__Bacteria; p__Bacteroidetes	Argentina_BA_MSA_bin_28	d__Bacteria; p__Bacteroidetes; c__Bacteroidia; o__Bacteroidales	Singapore_WWTP_bin_40
Argentina_BA_MSA_184466||full
Argentina_BA_MSA_184475
Argentina_BA_MSA_184848||full
Argentina_BA_MSA_185607||full
Argentina_BA_MSA_186793||full_1	d__Bacteria; p__Proteobacteria; c__Alphaproteobacteria; o__Rhodobacterales; f__Rhodobacteraceae; g__Rhodobacter	Argentina_BA_MSA_bin_61
Argentina_BA_MSA_18721
Argentina_BA_MSA_187223
Argentina_BA_MSA_187249||full
Argentina_BA_MSA_189429||full	d__Bacteria; p__Planctomycetes; c__Phycisphaerae; o__Phycisphaerales	Argentina_BA_MSA_bin_32
Argentina_BA_MSA_195287
Argentina_BA_MSA_196671||full_1	d__Bacteria; p__Bacteroidetes; c__Saprospiria; o__Saprospirales; f__Saprospiraceae	Argentina_BA_MSA_bin_20
Argentina_BA_MSA_200220||full
Argentina_BA_MSA_200534||full
Argentina_BA_MSA_201710
Argentina_BA_MSA_204239||full
Argentina_BA_MSA_204714	d__Bacteria; p__Chloroflexi; c__Ardenticatenia; o__Ardenticatenales; f__Ardenticatenaceae; g__Candidatus Promineofilum	Denmark_Middelfart_WWTP_bin_16	d__Bacteria; p__Chloroflexi; c__Ardenticatenia; o__Ardenticatenales; f__Ardenticatenaceae; g__Candidatus Promineofilum	Denmark_Middelfart_WWTP_bin_16
Argentina_BA_MSA_207015||full
Argentina_BA_MSA_207639	d__Bacteria; p__Actinobacteria; c__Thermoleophilia; o__Solirubrobacterales	Argentina_BA_MSA_bin_5
Argentina_BA_MSA_209032
Argentina_BA_MSA_210024||full
Argentina_BA_MSA_21033
Argentina_BA_MSA_212691||full
Argentina_BA_MSA_214010||full
Argentina_BA_MSA_216782||full	d__Bacteria; p__Bacteroidetes; c__Chitinophagia; o__Chitinophagales; f__Chitinophagaceae	Argentina_BA_MSB_bin_61
Argentina_BA_MSA_218464	d__Bacteria; p__Verrucomicrobia; c__Verrucomicrobiae; o__Verrucomicrobiales; f__Verrucomicrobiaceae	Argentina_BA_MSA_bin_91	d__Bacteria; p__Verrucomicrobia; c__Verrucomicrobiae; o__Verrucomicrobiales; f__Verrucomicrobiaceae	Argentina_BA_MSA_bin_91
Argentina_BA_MSA_21857	d__Bacteria; p__Bacteroidetes; c__Saprospiria; o__Saprospirales; f__Saprospiraceae	Argentina_BA_MSB_bin_36
Argentina_BA_MSA_219933||full	d__Bacteria; p__Bacteroidetes	Argentina_BA_MSA_bin_28	d__Bacteria; p__Bacteroidetes	Argentina_BA_MSA_bin_28
Argentina_BA_MSA_220169	d__Bacteria; p__Actinobacteria; c__Thermoleophilia; o__Solirubrobacterales	Argentina_BA_MSA_bin_76
Argentina_BA_MSA_22018||full	d__Bacteria; p__Proteobacteria; c__Alphaproteobacteria; o__Rhodobacterales; f__Rhodobacteraceae; g__Rhodobacter	Argentina_BA_MSA_bin_61
Argentina_BA_MSA_220421||full
Argentina_BA_MSA_224191
Argentina_BA_MSA_227080||full
Argentina_BA_MSA_227718||full
Argentina_BA_MSA_230118||full_1
Argentina_BA_MSA_230703			d__Bacteria; p__Bacteroidetes; c__Chitinophagia; o__Chitinophagales; f__Chitinophagaceae	Argentina_BA_PRC_bin_74
Argentina_BA_MSA_231338||full	d__Bacteria; p__Proteobacteria; c__Betaproteobacteria; o__Neisseriales; f__Neisseriaceae	Argentina_BA_MSA_bin_30
Argentina_BA_MSA_233087||full	d__Bacteria; p__Verrucomicrobia; c__Verrucomicrobiae; o__Verrucomicrobiales; f__Verrucomicrobiaceae	Argentina_BA_MSA_bin_91
Argentina_BA_MSA_234559||full
Argentina_BA_MSA_235722||full
Argentina_BA_MSA_237683_fragment_12	d__Bacteria; p__Chloroflexi; c__Anaerolineae; o__Anaerolineales	Argentina_BA_MSA_bin_29
Argentina_BA_MSA_237683_fragment_14	d__Bacteria; p__Chloroflexi; c__Anaerolineae; o__Anaerolineales	Argentina_BA_MSA_bin_29
Argentina_BA_MSA_237683_fragment_8	d__Bacteria; p__Chloroflexi; c__Anaerolineae; o__Anaerolineales	Argentina_BA_MSA_bin_29	d__Bacteria; p__Chloroflexi; c__Anaerolineae; o__Anaerolineales	CHN_JS_JXZ_bin_25
Argentina_BA_MSA_237683_fragment_9	d__Bacteria; p__Chloroflexi; c__Anaerolineae; o__Anaerolineales	Argentina_BA_MSA_bin_29
Argentina_BA_MSA_237884||full
Argentina_BA_MSA_241887||full	d__Bacteria; p__Bacteroidetes; c__Saprospiria; o__Saprospirales; f__Saprospiraceae	CHN_JS_DJQ_bin_24
Argentina_BA_MSA_242469
Argentina_BA_MSA_242611||full	d__Bacteria; p__Candidatus Woesebacteria	Argentina_BA_MSA_bin_2
Argentina_BA_MSA_242968||full
Argentina_BA_MSA_243408||full
Argentina_BA_MSA_243520
Argentina_BA_MSA_245180||full
Argentina_BA_MSA_245884||full
Argentina_BA_MSA_246628||full
Argentina_BA_MSA_247638
Argentina_BA_MSA_253296||full
Argentina_BA_MSA_253467||full
Argentina_BA_MSA_254115||full	d__Bacteria; p__Candidatus Woesebacteria	Argentina_BA_MSA_bin_2
Argentina_BA_MSA_255265	d__Bacteria; p__Actinobacteria; c__Acidimicrobiia	CHN_TW_WWTP1_bin_158
Argentina_BA_MSA_255925
Argentina_BA_MSA_256488
Argentina_BA_MSA_256724||full_1
Argentina_BA_MSA_257622
Argentina_BA_MSA_257812||full
Argentina_BA_MSA_259132
Argentina_BA_MSA_259335||full
Argentina_BA_MSA_26052||full
Argentina_BA_MSA_264821||0_partial	d__Bacteria; p__Candidatus Saccharibacteria	Argentina_BA_MSA_bin_52
Argentina_BA_MSA_266186
Argentina_BA_MSA_266530_fragment_1			d__Bacteria; p__Candidatus Saccharibacteria	CHN_FJ_JM_bin_6
Argentina_BA_MSA_266530_fragment_2			d__Bacteria; p__Candidatus Saccharibacteria	CHN_SD_SY_bin_54
Argentina_BA_MSA_266530_fragment_4			d__Bacteria; p__Candidatus Saccharibacteria	CHN_TW_WWTP2_bin_182
Argentina_BA_MSA_266618
Argentina_BA_MSA_268140
Argentina_BA_MSA_268645||full
Argentina_BA_MSA_270338||full	d__Bacteria; p__Chloroflexi; c__Ardenticatenia; o__Ardenticatenales; f__Ardenticatenaceae; g__Candidatus Promineofilum	CHN_TW_WWTP2_bin_85
Argentina_BA_MSA_270877||full	d__Bacteria; p__Bacteroidetes; c__Flavobacteriia; o__Flavobacteriales	Argentina_BA_MSA_bin_92
Argentina_BA_MSA_271109||full	d__Bacteria; p__Chloroflexi; c__Ardenticatenia; o__Ardenticatenales; f__Ardenticatenaceae; g__Candidatus Promineofilum	Argentina_BA_MSA_bin_67
Argentina_BA_MSA_271190||full
Argentina_BA_MSA_277556
Argentina_BA_MSA_278508	d__Bacteria; p__Ignavibacteriae; c__Ignavibacteria	Argentina_BA_MSA_bin_6
Argentina_BA_MSA_282495
Argentina_BA_MSA_288924||full
Argentina_BA_MSA_290238	d__Bacteria; p__Candidatus Saccharibacteria	Singapore_WWTP_bin_1
Argentina_BA_MSA_290461
Argentina_BA_MSA_290474
Argentina_BA_MSA_291176||full
Argentina_BA_MSA_29145	d__Bacteria; p__Candidatus Woesebacteria	Singapore_WWTP_bin_23
Argentina_BA_MSA_294579||full	d__Bacteria; p__Verrucomicrobia; c__Verrucomicrobiae; o__Verrucomicrobiales; f__Verrucomicrobiaceae	Argentina_BA_MSA_bin_91
Argentina_BA_MSA_29533
Argentina_BA_MSA_295657||full	d__Bacteria; p__Candidatus Woesebacteria	Argentina_BA_MSA_bin_2
Argentina_BA_MSA_297028_fragment_1_1
Argentina_BA_MSA_297028_fragment_2
Argentina_BA_MSA_298712||full
Argentina_BA_MSA_299462_fragment_3	d__Bacteria; p__Candidatus Woesebacteria	Argentina_BA_MSA_bin_13
Argentina_BA_MSA_299462_fragment_8	d__Bacteria; p__Candidatus Woesebacteria	Argentina_BA_MSA_bin_13
Argentina_BA_MSA_299608
Argentina_BA_MSA_299773||full	d__Bacteria; p__Bacteroidetes; c__Sphingobacteriia; o__Sphingobacteriales	Argentina_BA_MSA_bin_80
Argentina_BA_MSA_299839||full	d__Bacteria; p__Proteobacteria; c__Betaproteobacteria; o__Rhodocyclales; f__Rhodocyclaceae; g__Propionivibrio	Colombia_Antioquia_WWTP_bin_62
Argentina_BA_MSA_301453	d__Bacteria; p__Actinobacteria; c__Acidimicrobiia; o__Acidimicrobiales; f__Acidimicrobiaceae	CHN_FJ_JM_bin_70	d__Bacteria; p__Actinobacteria; c__Acidimicrobiia; o__Acidimicrobiales; f__Acidimicrobiaceae	CHN_SD_KQ_bin_203
Argentina_BA_MSA_302719
Argentina_BA_MSA_303712||full	d__Bacteria; p__Bacteroidetes; c__Chitinophagia; o__Chitinophagales; f__Chitinophagaceae	Argentina_BA_MSB_bin_61
Argentina_BA_MSA_304553||full	d__Bacteria; p__Candidatus Peregrinibacteria	Argentina_BA_MSA_bin_57
Argentina_BA_MSA_30503||full	d__Bacteria; p__Proteobacteria; c__Alphaproteobacteria; o__Rhizobiales; f__Hyphomicrobiaceae	Argentina_BA_MSA_bin_45
Argentina_BA_MSA_30522||full
Argentina_BA_MSA_306639||full	d__Bacteria; p__Chloroflexi; c__Ardenticatenia; o__Ardenticatenales; f__Ardenticatenaceae; g__Candidatus Promineofilum	CHN_JS_DC_bin_78
Argentina_BA_MSA_309035||full
Argentina_BA_MSA_309036
Argentina_BA_MSA_31015_fragment_5	d__Bacteria; p__Candidatus Saccharibacteria	Argentina_BA_MSA_bin_35
Argentina_BA_MSA_310596
Argentina_BA_MSA_311736||full
Argentina_BA_MSA_31204
Argentina_BA_MSA_312754_fragment_3	d__Bacteria; p__Actinobacteria; c__Acidimicrobiia; o__Acidimicrobiales; f__Acidimicrobiaceae	Argentina_BA_MSA_bin_50
Argentina_BA_MSA_312903
Argentina_BA_MSA_31314||full
Argentina_BA_MSA_313249||full			d__Bacteria; p__Proteobacteria; c__Betaproteobacteria; o__; f__Casimicrobiaceae; g__Casimicrobium	Sweden_Scania_WWTP_bin_15
Argentina_BA_MSA_314560||full
Argentina_BA_MSA_316037||lt2gene
Argentina_BA_MSA_319768
Argentina_BA_MSA_320744||full
Argentina_BA_MSA_323506||full
Argentina_BA_MSA_324346
Argentina_BA_MSA_325359
Argentina_BA_MSA_32563||full
Argentina_BA_MSA_327007||full	d__Bacteria; p__Candidatus Saccharibacteria	Argentina_BA_MSA_bin_52
Argentina_BA_MSA_328168	d__Bacteria; p__Candidatus Peregrinibacteria	Argentina_BA_MSA_bin_57
Argentina_BA_MSA_330137
Argentina_BA_MSA_33057||full
Argentina_BA_MSA_33146	d__Bacteria; p__Actinobacteria; c__Thermoleophilia; o__Solirubrobacterales	Argentina_BA_MSA_bin_5
Argentina_BA_MSA_332289
Argentina_BA_MSA_33269
Argentina_BA_MSA_333208
Argentina_BA_MSA_334743
Argentina_BA_MSA_335052
Argentina_BA_MSA_340093
Argentina_BA_MSA_340266
Argentina_BA_MSA_341384||full
Argentina_BA_MSA_344430||0_partial_1	d__Bacteria; p__Actinobacteria; c__Actinobacteria; o__Corynebacteriales; f__Gordoniaceae; g__Gordonia	Argentina_BA_MSA_bin_84
Argentina_BA_MSA_344875||full
Argentina_BA_MSA_344877||full	d__Bacteria; p__Bacteroidetes; c__Saprospiria; o__Saprospirales; f__Saprospiraceae	Argentina_BA_MSB_bin_36
Argentina_BA_MSA_346028||full	d__Bacteria; p__Candidatus Peregrinibacteria	Argentina_BA_MSA_bin_57
Argentina_BA_MSA_346390
Argentina_BA_MSA_346574||full
Argentina_BA_MSA_346731
Argentina_BA_MSA_348404
Argentina_BA_MSA_349602||full	d__Bacteria; p__Bacteroidetes	Argentina_BA_MSA_bin_28
Argentina_BA_MSA_349707
Argentina_BA_MSA_349846||full	d__Bacteria; p__Chloroflexi; c__Ardenticatenia; o__Ardenticatenales; f__Ardenticatenaceae	Argentina_BA_MSA_bin_4	d__Bacteria; p__Chloroflexi; c__Ardenticatenia; o__Ardenticatenales; f__Ardenticatenaceae	Argentina_BA_MSA_bin_4
Argentina_BA_MSA_351071
Argentina_BA_MSA_353274	d__Bacteria; p__Actinobacteria; c__Acidimicrobiia; o__Acidimicrobiales; f__Acidimicrobiaceae	Argentina_BA_MSA_bin_62
Argentina_BA_MSA_353342||full	d__Bacteria; p__Verrucomicrobia; c__Verrucomicrobiae; o__Verrucomicrobiales; f__Verrucomicrobiaceae	Argentina_BA_MSA_bin_91
Argentina_BA_MSA_353673
Argentina_BA_MSA_354255||full
Argentina_BA_MSA_355019||full
Argentina_BA_MSA_356052||full
Argentina_BA_MSA_35697||full	d__Bacteria; p__Proteobacteria; c__Betaproteobacteria; o__Burkholderiales; f__Burkholderiaceae	CHN_JS_DC_bin_242
Argentina_BA_MSA_361722||full_1	d__Bacteria; p__Actinobacteria; c__Actinobacteria; o__Corynebacteriales; f__Gordoniaceae; g__Gordonia	Argentina_BA_MSA_bin_84
Argentina_BA_MSA_362205||0_partial	d__Bacteria; p__Bacteroidetes	Argentina_BA_MSA_bin_28
Argentina_BA_MSA_36420
Argentina_BA_MSA_36733||full	d__Bacteria; p__Proteobacteria; c__Betaproteobacteria; o__Neisseriales; f__Neisseriaceae	Argentina_BA_MSA_bin_30	d__Bacteria; p__Proteobacteria; c__Betaproteobacteria; o__Neisseriales; f__Neisseriaceae	Argentina_BA_MSA_bin_30
Argentina_BA_MSA_368594
Argentina_BA_MSA_369009
Argentina_BA_MSA_369712||full
Argentina_BA_MSA_370636||full	d__Bacteria; p__Chloroflexi; c__Ardenticatenia; o__Ardenticatenales; f__Ardenticatenaceae	Argentina_BA_MSA_bin_4
Argentina_BA_MSA_375226||full	d__Bacteria; p__Planctomycetes; c__Phycisphaerae; o__Phycisphaerales	Argentina_BA_MSA_bin_32
Argentina_BA_MSA_375604||full
Argentina_BA_MSA_375934
Argentina_BA_MSA_377514||full	d__Bacteria; p__Proteobacteria; c__Betaproteobacteria; o__Burkholderiales	Argentina_BA_MSB_bin_18
Argentina_BA_MSA_378589||full
Argentina_BA_MSA_378737||full
Argentina_BA_MSA_378924
Argentina_BA_MSA_384390
Argentina_BA_MSA_385103	d__Bacteria; p__Actinobacteria; c__Acidimicrobiia; o__Acidimicrobiales	Argentina_BA_MSA_bin_42
Argentina_BA_MSA_385281||0_partial_1	d__Bacteria; p__Actinobacteria; c__Actinobacteria; o__Corynebacteriales; f__Gordoniaceae; g__Gordonia	Argentina_BA_MSA_bin_84
Argentina_BA_MSA_386173
Argentina_BA_MSA_386289||full
Argentina_BA_MSA_388276||full					d__Bacteria; p__Bacteroidetes; c__Saprospiria; o__Saprospirales; f__Saprospiraceae	Argentina_BA_MSA_bin_7
Argentina_BA_MSA_389640
Argentina_BA_MSA_390026||full_1
Argentina_BA_MSA_39046||full	d__Bacteria; p__Bacteroidetes; c__Saprospiria; o__Saprospirales; f__Saprospiraceae	Argentina_BA_MSB_bin_36
Argentina_BA_MSA_390699||full	d__Bacteria; p__Proteobacteria; c__Betaproteobacteria; o__Burkholderiales; f__Comamonadaceae; g__Alicycliphilus	Argentina_BA_PSF_bin_49
Argentina_BA_MSA_390977	d__Bacteria; p__Bacteroidetes; c__Chitinophagia; o__Chitinophagales; f__Chitinophagaceae	Argentina_BA_MSB_bin_31
Argentina_BA_MSA_392089
Argentina_BA_MSA_393450||full
Argentina_BA_MSA_396335
Argentina_BA_MSA_396966||full
Argentina_BA_MSA_398995||full	d__Bacteria; p__Bacteroidetes; c__Sphingobacteriia; o__Sphingobacteriales	Argentina_BA_MSA_bin_80
Argentina_BA_MSA_399065||full	d__Bacteria; p__Candidatus Woesebacteria	Argentina_BA_MSA_bin_13
Argentina_BA_MSA_399116	d__Bacteria; p__Proteobacteria; c__Betaproteobacteria; o__Burkholderiales; f__Comamonadaceae; g__Ottowia	Argentina_BA_MSA_bin_40
Argentina_BA_MSA_399725||full	d__Bacteria; p__Chloroflexi; c__Ardenticatenia; o__Ardenticatenales; f__Ardenticatenaceae; g__Candidatus Promineofilum	CHN_JS_DC_bin_78
Argentina_BA_MSA_400230
Argentina_BA_MSA_401280||full
Argentina_BA_MSA_401503||full	d__Bacteria; p__Chloroflexi; c__Ardenticatenia; o__Ardenticatenales; f__Ardenticatenaceae; g__Candidatus Promineofilum	Argentina_BA_MSA_bin_8
Argentina_BA_MSA_401685
Argentina_BA_MSA_402156||full_1	d__Bacteria; p__Proteobacteria; c__Betaproteobacteria; o__Burkholderiales; f__Burkholderiaceae	Argentina_BA_MSA_bin_34
Argentina_BA_MSA_402468||full
Argentina_BA_MSA_402809
Argentina_BA_MSA_406674_1
Argentina_BA_MSA_408809||0_partial
Argentina_BA_MSA_409327
Argentina_BA_MSA_411181_1
Argentina_BA_MSA_412581
Argentina_BA_MSA_413110
Argentina_BA_MSA_413535_1			d__Bacteria; p__Candidatus Saccharibacteria	Singapore_WWTP_bin_351
Argentina_BA_MSA_414565
Argentina_BA_MSA_415218||full
Argentina_BA_MSA_415500||full
Argentina_BA_MSA_415820
Argentina_BA_MSA_416006_fragment_3	d__Bacteria; p__Chloroflexi; c__Anaerolineae; o__Anaerolineales	Argentina_BA_MSA_bin_29	d__Bacteria; p__Chloroflexi; c__Anaerolineae; o__Anaerolineales	Croatia_Zagreb_Pliva_bin_106
Argentina_BA_MSA_416146||0_partial_1	d__Bacteria; p__Proteobacteria; c__Alphaproteobacteria; o__Rhizobiales	Argentina_BA_MSA_bin_44
Argentina_BA_MSA_418639||full	d__Bacteria; p__Chloroflexi; c__Ardenticatenia; o__Ardenticatenales; f__Ardenticatenaceae; g__Candidatus Promineofilum	Argentina_BA_MSA_bin_8
Argentina_BA_MSA_41934	d__Bacteria; p__Actinobacteria; c__Thermoleophilia; o__Solirubrobacterales	Argentina_BA_MSA_bin_76
Argentina_BA_MSA_420415||full	d__Bacteria; p__Bacteroidetes; c__Sphingobacteriia; o__Sphingobacteriales	Argentina_BA_MSA_bin_80
Argentina_BA_MSA_42058||0_partial_1	d__Bacteria; p__Proteobacteria; c__Betaproteobacteria; o__Burkholderiales; f__Burkholderiaceae	Argentina_BA_MSA_bin_34
Argentina_BA_MSA_421771
Argentina_BA_MSA_422486
Argentina_BA_MSA_423585||full	d__Bacteria; p__Candidatus Peregrinibacteria	Argentina_BA_MSA_bin_57
Argentina_BA_MSA_423635||full			d__Bacteria; p__Proteobacteria; c__Betaproteobacteria; o__Rhodocyclales; f__Zoogloeaceae; g__Zoogloea	Sweden_Scania_WWTP_bin_42
Argentina_BA_MSA_424403||full	d__Bacteria; p__Proteobacteria; c__Gammaproteobacteria	Argentina_BA_MSB_bin_13
Argentina_BA_MSA_424515
Argentina_BA_MSA_424995
Argentina_BA_MSA_425092||full
Argentina_BA_MSA_42654||full
Argentina_BA_MSA_427821_fragment_1	d__Bacteria; p__Candidatus Peregrinibacteria	Argentina_BA_MSA_bin_19
Argentina_BA_MSA_427902
Argentina_BA_MSA_430163
Argentina_BA_MSA_431762||full_1			d__Bacteria; p__Ignavibacteriae; c__Ignavibacteria	Korea_Chungnam_WWTP_bin_49
Argentina_BA_MSA_432700||full
Argentina_BA_MSA_433589||full
Argentina_BA_MSA_433679
Argentina_BA_MSA_434073
Argentina_BA_MSA_434186||full	d__Bacteria; p__Acidobacteria; c__Blastocatellia	Argentina_BA_MSA_bin_9
Argentina_BA_MSA_435106	d__Bacteria; p__Bacteroidetes; c__Saprospiria; o__Saprospirales; f__Saprospiraceae	Argentina_BA_MSA_bin_93
Argentina_BA_MSA_438013||full
Argentina_BA_MSA_441504
Argentina_BA_MSA_445481||full
Argentina_BA_MSA_44624||full	d__Bacteria; p__Candidatus Moranbacteria	Argentina_BA_MSA_bin_17	d__Bacteria; p__Candidatus Moranbacteria	Argentina_BA_MSA_bin_17
Argentina_BA_MSA_449085||full	d__Bacteria; p__Bacteroidetes; c__Chitinophagia; o__Chitinophagales; f__Chitinophagaceae	Argentina_BA_MSB_bin_31
Argentina_BA_MSA_449112
Argentina_BA_MSA_449595
Argentina_BA_MSA_451841||full_1	d__Bacteria; p__Bacteroidetes; c__Flavobacteriia; o__Flavobacteriales; f__Flavobacteriaceae; g__Flavobacterium	Argentina_BA_MSA_bin_24	d__Bacteria; p__Bacteroidetes; c__Flavobacteriia; o__Flavobacteriales; f__Flavobacteriaceae; g__Flavobacterium	Argentina_BA_MSA_bin_24
Argentina_BA_MSA_455905||full
Argentina_BA_MSA_455935	d__Bacteria; p__Actinobacteria; c__Acidimicrobiia; o__Acidimicrobiales	Argentina_BA_MSA_bin_42
Argentina_BA_MSA_457244||full	d__Bacteria; p__Candidatus Peregrinibacteria	Argentina_BA_MSA_bin_57
Argentina_BA_MSA_457337||0_partial_1	d__Bacteria; p__Chloroflexi; c__Ardenticatenia; o__Ardenticatenales; f__Ardenticatenaceae	Argentina_BA_MSA_bin_4
Argentina_BA_MSA_458754||full
Argentina_BA_MSA_459011||full					d__Bacteria; p__Actinobacteria; c__Acidimicrobiia; o__Acidimicrobiales; f__Acidimicrobiaceae	Argentina_BA_MSA_bin_25
Argentina_BA_MSA_460304
Argentina_BA_MSA_465126||full
Argentina_BA_MSA_467405
Argentina_BA_MSA_468215
Argentina_BA_MSA_471812	d__Bacteria; p__Candidatus Woesebacteria	Argentina_BA_MSA_bin_2
Argentina_BA_MSA_471819||0_partial_1	d__Bacteria; p__Nitrospirae; c__Nitrospira; o__Nitrospirales; f__Nitrospiraceae; g__Nitrospira	Argentina_BA_MSA_bin_33	d__Bacteria; p__Nitrospirae; c__Nitrospira; o__Nitrospirales; f__Nitrospiraceae; g__Nitrospira	CHN_SD_JB_bin_174
Argentina_BA_MSA_472622
Argentina_BA_MSA_473679||full			d__Bacteria; p__Proteobacteria; c__Betaproteobacteria; o__Rhodocyclales	CHN_SD_KQ_bin_39
Argentina_BA_MSA_475064||full
Argentina_BA_MSA_477260||full	d__Bacteria; p__Proteobacteria; c__Alphaproteobacteria; o__Rhodobacterales; f__Rhodobacteraceae; g__Rhodobacter	Argentina_BA_MSA_bin_61
Argentina_BA_MSA_480111||full
Argentina_BA_MSA_480313||full	d__Bacteria; p__Candidatus Moranbacteria	Argentina_BA_MSA_bin_17
Argentina_BA_MSA_480911	d__Bacteria; p__Candidatus Peregrinibacteria	Argentina_BA_MSA_bin_57
Argentina_BA_MSA_483061||full
Argentina_BA_MSA_483952
Argentina_BA_MSA_484498
Argentina_BA_MSA_485674||full
Argentina_BA_MSA_487189||full
Argentina_BA_MSA_488900
Argentina_BA_MSA_490324
Argentina_BA_MSA_491068||full	d__Bacteria; p__Ignavibacteriae; c__Ignavibacteria	Argentina_BA_MSA_bin_47
Argentina_BA_MSA_491125
Argentina_BA_MSA_491509_fragment_5	d__Bacteria; p__Actinobacteria; c__Acidimicrobiia; o__Acidimicrobiales; f__Acidimicrobiaceae	Argentina_BA_MSA_bin_25
Argentina_BA_MSA_492160||full	d__Bacteria; p__Bacteroidetes; c__Saprospiria; o__Saprospirales; f__Saprospiraceae	Argentina_BA_MSA_bin_94
Argentina_BA_MSA_492415||full
Argentina_BA_MSA_493706||full	d__Bacteria; p__Proteobacteria; c__Betaproteobacteria; o__Burkholderiales; f__Comamonadaceae; g__Ottowia	Argentina_BA_MSA_bin_40
Argentina_BA_MSA_493834	d__Bacteria; p__; c__; o__; f__; g__; s__Candidatus Dojkabacteria bacterium	Argentina_BA_MSA_bin_89
Argentina_BA_MSA_493883||full	d__Bacteria; p__Planctomycetes; c__Phycisphaerae; o__Phycisphaerales	Argentina_BA_MSA_bin_32
Argentina_BA_MSA_493895
Argentina_BA_MSA_49409
Argentina_BA_MSA_496025
Argentina_BA_MSA_496469	d__Bacteria; p__Bacteroidetes; c__Saprospiria; o__Saprospirales; f__Saprospiraceae	Argentina_BA_MSA_bin_93
Argentina_BA_MSA_497058||full	d__Bacteria; p__Ignavibacteriae; c__Ignavibacteria	Argentina_BA_MSA_bin_47
Argentina_BA_MSA_499924_fragment_1	d__Bacteria; p__Actinobacteria; c__Actinobacteria; o__Corynebacteriales; f__Gordoniaceae; g__Gordonia	Argentina_BA_MSA_bin_84
Argentina_BA_MSA_500186||full
Argentina_BA_MSA_502094||full
Argentina_BA_MSA_504549
Argentina_BA_MSA_508680||full
Argentina_BA_MSA_511400||full	d__Bacteria; p__Verrucomicrobia; c__Verrucomicrobiae; o__Verrucomicrobiales; f__Verrucomicrobiaceae	Argentina_BA_MSA_bin_74
Argentina_BA_MSA_511545||full
Argentina_BA_MSA_512113||full
Argentina_BA_MSA_512571
Argentina_BA_MSA_514256
Argentina_BA_MSA_514575
Argentina_BA_MSA_516914
Argentina_BA_MSA_517981||full	d__Bacteria; p__Bacteroidetes; c__Sphingobacteriia; o__Sphingobacteriales	Argentina_BA_MSA_bin_80
Argentina_BA_MSA_518049			d__Bacteria; p__Proteobacteria; c__Alphaproteobacteria; o__Rhizobiales; f__Hyphomicrobiaceae	Japan_Tokyo_WWTP_bin_8
Argentina_BA_MSA_518316||full
Argentina_BA_MSA_519504||full_1	d__Bacteria; p__Bacteroidetes; c__Sphingobacteriia; o__Sphingobacteriales	Argentina_BA_MSA_bin_80
Argentina_BA_MSA_520014	d__Bacteria; p__Candidatus Woesebacteria	Argentina_BA_MSA_bin_2
Argentina_BA_MSA_520225||full_1	d__Bacteria; p__Proteobacteria; c__Gammaproteobacteria; o__Xanthomonadales	CHN_SD_BN_bin_143
Argentina_BA_MSA_520861||full
Argentina_BA_MSA_522036
Argentina_BA_MSA_523809||full_1	d__Bacteria; p__Chloroflexi; c__Ardenticatenia; o__Ardenticatenales; f__Ardenticatenaceae; g__Candidatus Promineofilum	Argentina_BA_MSA_bin_8	d__Bacteria; p__Chloroflexi; c__Ardenticatenia; o__Ardenticatenales; f__Ardenticatenaceae; g__Candidatus Promineofilum	Argentina_BA_MSA_bin_8
Argentina_BA_MSA_524200||full_fragment_1
Argentina_BA_MSA_524200||full_fragment_2
Argentina_BA_MSA_524794
Argentina_BA_MSA_524919					d__Bacteria; p__Bacteroidetes; c__Sphingobacteriia; o__Sphingobacteriales	Argentina_BA_MSA_bin_80
Argentina_BA_MSA_526282||full
Argentina_BA_MSA_529014
Argentina_BA_MSA_531381_1
Argentina_BA_MSA_531602_fragment_10	d__Bacteria; p__Candidatus Saccharibacteria	Argentina_BA_MSA_bin_52	d__Bacteria; p__Candidatus Saccharibacteria	Singapore_WWTP_bin_61
Argentina_BA_MSA_532746	d__Bacteria; p__Bacteroidetes; c__Sphingobacteriia; o__Sphingobacteriales	Argentina_BA_MSA_bin_80
Argentina_BA_MSA_535351||full			d__Bacteria; p__Actinobacteria; c__Acidimicrobiia; o__Acidimicrobiales; f__Acidimicrobiaceae	Denmark_Aalborg_WWTP2_bin_117
Argentina_BA_MSA_536282
Argentina_BA_MSA_536474||0_partial	d__Bacteria; p__Bacteroidetes; c__Chitinophagia; o__Chitinophagales; f__Chitinophagaceae	Argentina_BA_MSB_bin_31
Argentina_BA_MSA_537428||full	d__Bacteria; p__Proteobacteria; c__Betaproteobacteria; o__Burkholderiales; f__Comamonadaceae; g__Ottowia	Argentina_BA_MSA_bin_40
Argentina_BA_MSA_538852||full	d__Bacteria; p__Bacteroidetes; c__Saprospiria; o__Saprospirales; f__Saprospiraceae	Argentina_BA_MSA_bin_66
Argentina_BA_MSA_539442_fragment_4	d__Bacteria; p__; c__; o__; f__; g__; s__Candidatus Dojkabacteria bacterium	Argentina_BA_MSA_bin_89
Argentina_BA_MSA_540674
Argentina_BA_MSA_540941||full
Argentina_BA_MSA_541688||full
Argentina_BA_MSA_545329||full	d__Bacteria; p__Candidatus Saccharibacteria	Argentina_BA_MSA_bin_68
Argentina_BA_MSA_548484||full	d__Bacteria; p__Proteobacteria; c__Betaproteobacteria; o__Burkholderiales; f__Comamonadaceae; g__Hydrogenophaga	CHN_SD_BN_bin_222
Argentina_BA_MSA_548531
Argentina_BA_MSA_55664||0_partial	d__Bacteria; p__Proteobacteria; c__Betaproteobacteria; o__Burkholderiales	Argentina_BA_MSB_bin_18
Argentina_BA_MSA_557919||full
Argentina_BA_MSA_562547
Argentina_BA_MSA_564999||full	d__Bacteria; p__Candidatus Woesebacteria	Argentina_BA_MSA_bin_2
Argentina_BA_MSA_565010
Argentina_BA_MSA_565814
Argentina_BA_MSA_567289||0_partial	d__Bacteria; p__Candidatus Saccharibacteria	Argentina_BA_MSA_bin_78	d__Bacteria; p__Candidatus Saccharibacteria	Argentina_BA_MSA_bin_78
Argentina_BA_MSA_568320	d__Bacteria; p__Candidatus Woesebacteria	Argentina_BA_MSA_bin_2
Argentina_BA_MSA_568665
Argentina_BA_MSA_568683||lt2gene
Argentina_BA_MSA_568964
Argentina_BA_MSA_569877
Argentina_BA_MSA_570787||0_partial	d__Bacteria; p__Proteobacteria; c__Alphaproteobacteria; o__Rhizobiales; f__Hyphomicrobiaceae	Argentina_BA_MSA_bin_45
Argentina_BA_MSA_570835||full
Argentina_BA_MSA_572557
Argentina_BA_MSA_57324_fragment_2
Argentina_BA_MSA_573596
Argentina_BA_MSA_574281
Argentina_BA_MSA_579320	d__Bacteria; p__Actinobacteria; c__Acidimicrobiia; o__Acidimicrobiales; f__Acidimicrobiaceae	Singapore_WWTP_bin_154
Argentina_BA_MSA_579803||full	d__Bacteria; p__Proteobacteria; c__Alphaproteobacteria; o__Rhizobiales; f__Hyphomicrobiaceae	Argentina_BA_MSA_bin_45
Argentina_BA_MSA_582016
Argentina_BA_MSA_583031	d__Bacteria; p__Candidatus Peregrinibacteria	Argentina_BA_MSA_bin_57
Argentina_BA_MSA_584003			d__Bacteria; p__Candidatus Saccharibacteria	Singapore_WWTP_bin_224
Argentina_BA_MSA_584967||full	d__Bacteria; p__Chloroflexi; c__Ardenticatenia; o__Ardenticatenales; f__Ardenticatenaceae	Argentina_BA_MSA_bin_4
Argentina_BA_MSA_58654||full
Argentina_BA_MSA_59014
Argentina_BA_MSA_590237
Argentina_BA_MSA_59095
Argentina_BA_MSA_591094
Argentina_BA_MSA_591147||0_partial	d__Bacteria; p__Armatimonadetes; c__Chthonomonadetes; o__Chthonomonadales; f__Chthonomonadaceae	Argentina_BA_MSA_bin_18	d__Bacteria; p__Armatimonadetes; c__Chthonomonadetes; o__Chthonomonadales; f__Chthonomonadaceae	Argentina_BA_MSA_bin_18
Argentina_BA_MSA_59399||full
Argentina_BA_MSA_595195||full
Argentina_BA_MSA_596454||full
Argentina_BA_MSA_59789	d__Bacteria; p__Candidatus Parcubacteria	Singapore_WWTP_bin_325
Argentina_BA_MSA_598432
Argentina_BA_MSA_598595
Argentina_BA_MSA_598611
Argentina_BA_MSA_602485
Argentina_BA_MSA_602497_1
Argentina_BA_MSA_603877
Argentina_BA_MSA_60430||full
Argentina_BA_MSA_605274	d__Bacteria; p__Candidatus Peregrinibacteria	Argentina_BA_MSA_bin_57
Argentina_BA_MSA_607466||full
Argentina_BA_MSA_608196||full	d__Bacteria; p__Verrucomicrobia; c__Verrucomicrobiae; o__Verrucomicrobiales; f__Verrucomicrobiaceae	Argentina_BA_MSA_bin_91
Argentina_BA_MSA_610484
Argentina_BA_MSA_613425
Argentina_BA_MSA_615902
Argentina_BA_MSA_617664||full
Argentina_BA_MSA_617783||full
Argentina_BA_MSA_617923||full					d__Bacteria; p__Proteobacteria; c__Betaproteobacteria; o__Burkholderiales; f__Comamonadaceae; g__Ottowia	CHN_SD_XNJ_bin_111
Argentina_BA_MSA_618576||full	d__Bacteria; p__Actinobacteria; c__Acidimicrobiia; o__Acidimicrobiales; f__Acidimicrobiaceae	Argentina_BA_MSA_bin_25
Argentina_BA_MSA_621893||full	d__Bacteria; p__Actinobacteria; c__Acidimicrobiia; o__Acidimicrobiales; f__Acidimicrobiaceae	Argentina_BA_MSA_bin_62
Argentina_BA_MSA_623261
Argentina_BA_MSA_62619||full
Argentina_BA_MSA_626418||full	d__Bacteria; p__Proteobacteria; c__Alphaproteobacteria; o__Caulobacterales; f__Caulobacteraceae; g__Phenylobacterium	Singapore_WWTP_bin_232
Argentina_BA_MSA_629110||full
Argentina_BA_MSA_631083||full
Argentina_BA_MSA_632539
Argentina_BA_MSA_632546||full
Argentina_BA_MSA_635536||full	d__Bacteria; p__Candidatus Woesebacteria	Argentina_BA_MSA_bin_2
Argentina_BA_MSA_639062||full	d__Bacteria; p__Proteobacteria; c__Betaproteobacteria; o__Burkholderiales; f__Burkholderiaceae	Argentina_BA_MSA_bin_34
Argentina_BA_MSA_640887
Argentina_BA_MSA_640930
Argentina_BA_MSA_642240
Argentina_BA_MSA_642426||full
Argentina_BA_MSA_643586||full
Argentina_BA_MSA_643635
Argentina_BA_MSA_644469||full_1	d__Bacteria; p__Proteobacteria; c__Alphaproteobacteria	Argentina_BA_MSA_bin_64
Argentina_BA_MSA_647400
Argentina_BA_MSA_649123
Argentina_BA_MSA_649354||full
Argentina_BA_MSA_650729||full
Argentina_BA_MSA_655696
Argentina_BA_MSA_656266_fragment_1	d__Bacteria; p__Candidatus Peregrinibacteria	Argentina_BA_MSA_bin_57
Argentina_BA_MSA_661187
Argentina_BA_MSA_664102||full	d__Bacteria; p__Candidatus Latescibacteria	CHN_SD_XNJ_bin_178
Argentina_BA_MSA_664552_1	d__Bacteria; p__Candidatus Woesebacteria	Argentina_BA_MSA_bin_2
Argentina_BA_MSA_66872
Argentina_BA_MSA_670674
Argentina_BA_MSA_671035||full	d__Bacteria; p__Proteobacteria; c__Alphaproteobacteria; o__Sphingomonadales; f__Sphingomonadaceae; g__Sphingorhabdus	Argentina_BA_MSA_bin_10
Argentina_BA_MSA_673690
Argentina_BA_MSA_673943
Argentina_BA_MSA_674973
Argentina_BA_MSA_675839||full
Argentina_BA_MSA_676551	d__Bacteria; p__Bacteroidetes; c__Sphingobacteriia; o__Sphingobacteriales	Argentina_BA_MSA_bin_80
Argentina_BA_MSA_677946_fragment_3	d__Bacteria; p__; c__; o__; f__; g__; s__Candidatus Dojkabacteria bacterium	Argentina_BA_MSA_bin_89	d__Bacteria; p__; c__; o__; f__; g__; s__Candidatus Dojkabacteria bacterium	CHN_TW_WWTP1_bin_204
Argentina_BA_MSA_678717||full_fragment_1	d__Bacteria; p__Actinobacteria; c__Acidimicrobiia; o__Acidimicrobiales	Argentina_BA_MSA_bin_42
Argentina_BA_MSA_68021||full
Argentina_BA_MSA_680779||full
Argentina_BA_MSA_68274
Argentina_BA_MSA_683164||full	d__Bacteria; p__Candidatus Woesebacteria	CHN_JS_DC_bin_87
Argentina_BA_MSA_683631||full	d__Bacteria; p__Bacteroidetes; c__Sphingobacteriia; o__Sphingobacteriales	Argentina_BA_MSA_bin_80
Argentina_BA_MSA_684728||full
Argentina_BA_MSA_685231
Argentina_BA_MSA_686029||full	d__Bacteria; p__Nitrospirae; c__Nitrospira; o__Nitrospirales; f__Nitrospiraceae; g__Nitrospira	CHN_JS_SZ1_bin_38
Argentina_BA_MSA_68620
Argentina_BA_MSA_686344
Argentina_BA_MSA_686472
Argentina_BA_MSA_686981||full
Argentina_BA_MSA_689263
Argentina_BA_MSA_689438||full
Argentina_BA_MSA_690714||full_1
Argentina_BA_MSA_693547||full	d__Bacteria; p__Bacteroidetes; c__Chitinophagia; o__Chitinophagales; f__Chitinophagaceae	Argentina_BA_MSA_bin_36
Argentina_BA_MSA_695860
Argentina_BA_MSA_696051||full
Argentina_BA_MSA_696477_fragment_2
Argentina_BA_MSA_697776||lt2gene
Argentina_BA_MSA_698859||full
Argentina_BA_MSA_699056||full_1	d__Bacteria; p__Candidatus Peregrinibacteria	Argentina_BA_MSA_bin_19	d__Bacteria; p__Candidatus Peregrinibacteria	Argentina_BA_MSA_bin_19
Argentina_BA_MSA_699352
Argentina_BA_MSA_699840	d__Bacteria; p__Candidatus Peregrinibacteria	Argentina_BA_MSA_bin_57	d__Bacteria; p__Candidatus Peregrinibacteria	Argentina_BA_MSA_bin_57
Argentina_BA_MSA_702861||full
Argentina_BA_MSA_703007	d__Bacteria; p__Bacteroidetes; c__Sphingobacteriia; o__Sphingobacteriales	Argentina_BA_MSA_bin_80
Argentina_BA_MSA_704268||full
Argentina_BA_MSA_705289||full
Argentina_BA_MSA_707728_fragment_7	d__Bacteria; p__Candidatus Saccharibacteria	Singapore_WWTP_bin_304
Argentina_BA_MSA_707780_fragment_2	d__Bacteria; p__Actinobacteria; c__Acidimicrobiia; o__Acidimicrobiales; f__Acidimicrobiaceae	Argentina_BA_MSA_bin_25	d__Bacteria; p__Actinobacteria; c__Acidimicrobiia; o__Acidimicrobiales; f__Acidimicrobiaceae	Argentina_BA_MSA_bin_25
Argentina_BA_MSA_708165||full
Argentina_BA_MSA_708599||full
Argentina_BA_MSA_709067||full_fragment_1	d__Bacteria; p__Candidatus Saccharibacteria	Argentina_BA_MSA_bin_35
Argentina_BA_MSA_70921||full	d__Bacteria; p__Proteobacteria; c__Betaproteobacteria; o__Nitrosomonadales; f__Thiobacillaceae; g__Thiobacillus	Argentina_BA_PSF_bin_28
Argentina_BA_MSA_712957||full
Argentina_BA_MSA_714164||full
Argentina_BA_MSA_715605||full
Argentina_BA_MSA_719054||full	d__Bacteria; p__Bacteroidetes; c__Sphingobacteriia; o__Sphingobacteriales	CHN_JS_JXZ_bin_179
Argentina_BA_MSA_719082||full	d__Bacteria; p__Proteobacteria; c__Alphaproteobacteria	Argentina_BA_MSA_bin_64
Argentina_BA_MSA_719323
Argentina_BA_MSA_720171||full
Argentina_BA_MSA_721037||full
Argentina_BA_MSA_724267||full	d__Bacteria; p__Bacteroidetes; c__Saprospiria; o__Saprospirales; f__Saprospiraceae	CHN_LN_SY_bin_63
Argentina_BA_MSA_724706||full_1
Argentina_BA_MSA_724712||full
Argentina_BA_MSA_726288||0_partial	d__Bacteria; p__Acidobacteria; c__Blastocatellia	Argentina_BA_MSA_bin_37
Argentina_BA_MSA_728157	d__Bacteria; p__Bacteroidetes; c__Flavobacteriia; o__Flavobacteriales	Argentina_BA_MSA_bin_92
Argentina_BA_MSA_72997||full
Argentina_BA_MSA_731175	d__Archaea; p__Euryarchaeota; c__Methanobacteria; o__Methanobacteriales; f__Methanobacteriaceae; g__Methanobrevibacter	Argentina_BA_MSB_bin_103
Argentina_BA_MSA_731231
Argentina_BA_MSA_734427||full	d__Bacteria; p__Proteobacteria; c__Alphaproteobacteria; o__Rhodobacterales; f__Hyphomonadaceae; g__Euryhalocaulis	CHN_SD_SY_bin_51
Argentina_BA_MSA_736117
Argentina_BA_MSA_742928
Argentina_BA_MSA_74404||full
Argentina_BA_MSA_74447
Argentina_BA_MSA_745696||0_partial_1	d__Bacteria; p__Actinobacteria; c__Actinobacteria; o__Corynebacteriales; f__Gordoniaceae; g__Gordonia	Argentina_BA_MSA_bin_84	d__Bacteria; p__Actinobacteria; c__Actinobacteria; o__Corynebacteriales; f__Gordoniaceae; g__Gordonia	Argentina_BA_MSA_bin_84	d__Bacteria; p__Actinobacteria; c__Actinobacteria; o__Corynebacteriales; f__Gordoniaceae; g__Gordonia	Argentina_BA_MSA_bin_84
Argentina_BA_MSA_74573||full
Argentina_BA_MSA_746041_1
Argentina_BA_MSA_74621	d__Bacteria; p__Candidatus Peregrinibacteria	Argentina_BA_MSA_bin_57
Argentina_BA_MSA_746351	d__Bacteria; p__Candidatus Saccharibacteria	Argentina_BA_MSA_bin_35
Argentina_BA_MSA_746602
Argentina_BA_MSA_747120	d__Bacteria; p__Actinobacteria; c__Actinobacteria; o__Propionibacteriales; f__Nocardioidaceae; g__Aeromicrobium	CHN_SD_BH_bin_5
Argentina_BA_MSA_748296||full
Argentina_BA_MSA_748682||full	d__Bacteria; p__Chloroflexi; c__Ardenticatenia; o__Ardenticatenales; f__Ardenticatenaceae; g__Candidatus Promineofilum	Denmark_Middelfart_WWTP_bin_16
Argentina_BA_MSA_750080||full
Argentina_BA_MSA_750662||0_partial_1	d__Bacteria; p__Actinobacteria; c__Acidimicrobiia; o__Acidimicrobiales; f__Acidimicrobiaceae	Argentina_BA_MSA_bin_25
Argentina_BA_MSA_752107||full	d__Bacteria; p__Proteobacteria; c__Betaproteobacteria; o__Burkholderiales; f__Comamonadaceae; g__Ottowia	Argentina_BA_MSA_bin_40
Argentina_BA_MSA_752150
Argentina_BA_MSA_752747||full	d__Bacteria; p__Ignavibacteriae; c__Ignavibacteria	Argentina_BA_MSA_bin_21
Argentina_BA_MSA_752778||full_1	d__Bacteria; p__Proteobacteria; c__Betaproteobacteria; o__Burkholderiales; f__Burkholderiaceae	CHN_JS_SZ2_bin_11
Argentina_BA_MSA_753246
Argentina_BA_MSA_754370||full	d__Bacteria; p__Candidatus Woesebacteria	Argentina_BA_MSA_bin_2
Argentina_BA_MSA_756083
Argentina_BA_MSA_756477
Argentina_BA_MSA_75694||full
Argentina_BA_MSA_758205
Argentina_BA_MSA_758224
Argentina_BA_MSA_758309	d__Bacteria; p__Actinobacteria; c__Thermoleophilia; o__Solirubrobacterales	Argentina_BA_MSA_bin_5
Argentina_BA_MSA_76179	d__Bacteria; p__Actinobacteria; c__Acidimicrobiia; o__Acidimicrobiales; f__Acidimicrobiaceae	Singapore_WWTP_bin_154
Argentina_BA_MSA_762756||full
Argentina_BA_MSA_763880||full
Argentina_BA_MSA_767038
Argentina_BA_MSA_769995||full	d__Bacteria; p__Acidobacteria; c__Blastocatellia	Argentina_BA_MSA_bin_9
Argentina_BA_MSA_77112||full
Argentina_BA_MSA_772613||full	d__Bacteria; p__Armatimonadetes; c__Chthonomonadetes; o__Chthonomonadales; f__Chthonomonadaceae	Argentina_BA_MSA_bin_18
Argentina_BA_MSA_77411||full_fragment_2
Argentina_BA_MSA_77411||full_fragment_3
Argentina_BA_MSA_774119||full
Argentina_BA_MSA_774924||full_1
Argentina_BA_MSA_775981
Argentina_BA_MSA_779263||full	d__Bacteria; p__Bacteroidetes; c__Chitinophagia; o__Chitinophagales; f__Chitinophagaceae	Argentina_BA_MSB_bin_61
Argentina_BA_MSA_779986||full	d__Bacteria; p__Planctomycetes; c__Phycisphaerae; o__Phycisphaerales	Argentina_BA_MSA_bin_32
Argentina_BA_MSA_780348
Argentina_BA_MSA_780700||full
Argentina_BA_MSA_783516||full_1
Argentina_BA_MSA_784988	d__Bacteria; p__Verrucomicrobia; c__Verrucomicrobiae; o__Verrucomicrobiales; f__Verrucomicrobiaceae	Argentina_BA_MSA_bin_91
Argentina_BA_MSA_787662||full	d__Bacteria; p__Proteobacteria; c__Betaproteobacteria; o__Burkholderiales; f__Comamonadaceae; g__Ottowia	Argentina_BA_MSA_bin_40
Argentina_BA_MSA_790885
Argentina_BA_MSA_792078_fragment_11	d__Bacteria; p__Armatimonadetes; c__Chthonomonadetes; o__Chthonomonadales; f__Chthonomonadaceae	Argentina_BA_MSA_bin_18
Argentina_BA_MSA_792078_fragment_3	d__Bacteria; p__Armatimonadetes; c__Chthonomonadetes; o__Chthonomonadales; f__Chthonomonadaceae	Argentina_BA_MSA_bin_18
Argentina_BA_MSA_792078_fragment_7	d__Bacteria; p__Armatimonadetes; c__Chthonomonadetes; o__Chthonomonadales; f__Chthonomonadaceae	Argentina_BA_MSA_bin_18	d__Bacteria; p__Armatimonadetes; c__Chthonomonadetes; o__Chthonomonadales; f__Chthonomonadaceae	Argentina_BA_MSA_bin_18
Argentina_BA_MSA_79397||full	d__Bacteria; p__Actinobacteria; c__Actinobacteria; o__Corynebacteriales; f__Mycobacteriaceae; g__Mycolicibacterium	Korea_Chungnam_WWTP_bin_60
Argentina_BA_MSA_795090||full	d__Bacteria; p__Proteobacteria; c__Betaproteobacteria; o__Rhodocyclales; f__Rhodocyclaceae	Argentina_BA_PRC_bin_86
Argentina_BA_MSA_797369_fragment_5	d__Bacteria; p__; c__; o__; f__; g__; s__Candidatus Dojkabacteria bacterium	Argentina_BA_MSA_bin_89	d__Bacteria; p__; c__; o__; f__; g__; s__Candidatus Dojkabacteria bacterium	CHN_TW_WWTP1_bin_204
Argentina_BA_MSA_799176||full
Argentina_BA_MSA_799623||full
Argentina_BA_MSA_800735
Argentina_BA_MSA_802627||full
Argentina_BA_MSA_806016||full
Argentina_BA_MSA_806274||full_1	d__Bacteria; p__Proteobacteria; c__Alphaproteobacteria; o__Rhizobiales	Argentina_BA_MSA_bin_44
Argentina_BA_MSA_806638
Argentina_BA_MSA_808034
Argentina_BA_MSA_810676||full
Argentina_BA_MSA_817890
Argentina_BA_MSA_818270
Argentina_BA_MSA_818348
Argentina_BA_MSA_818775
Argentina_BA_MSA_821421
Argentina_BA_MSA_821707||0_partial	d__Bacteria; p__Planctomycetes	Argentina_BA_MSA_bin_15
Argentina_BA_MSA_82199	d__Bacteria; p__Candidatus Peregrinibacteria	Argentina_BA_MSA_bin_57
Argentina_BA_MSA_822785
Argentina_BA_MSA_822887||full
Argentina_BA_MSA_823102||full			d__Bacteria; p__Chloroflexi; c__Anaerolineae; o__Anaerolineales	Denmark_Aalborg_WWTP2_bin_246
Argentina_BA_MSA_823551||full
Argentina_BA_MSA_824439			d__Bacteria; p__Candidatus Saccharibacteria	Singapore_WWTP_bin_66
Argentina_BA_MSA_825185||full_1	d__Bacteria; p__Proteobacteria; c__Betaproteobacteria; o__Burkholderiales	CHN_SD_KQ_bin_239
Argentina_BA_MSA_825793
Argentina_BA_MSA_82829||full	d__Bacteria; p__Chloroflexi; c__Anaerolineae; o__Anaerolineales	Argentina_BA_MSA_bin_81
Argentina_BA_MSA_828648
Argentina_BA_MSA_829207||full
Argentina_BA_MSA_82984
Argentina_BA_MSA_830267	d__Bacteria; p__Acidobacteria; c__Blastocatellia	Argentina_BA_MSA_bin_9
Argentina_BA_MSA_830370||full
Argentina_BA_MSA_832132||full
Argentina_BA_MSA_834417
Argentina_BA_MSA_836901||0_partial
Argentina_BA_MSA_838082||full
Argentina_BA_MSA_838545_1
Argentina_BA_MSA_839662
Argentina_BA_MSA_839875||full
Argentina_BA_MSA_840071_1
Argentina_BA_MSA_841936||full
Argentina_BA_MSA_843622||full	d__Bacteria; p__Planctomycetes; c__Phycisphaerae; o__Phycisphaerales	Argentina_BA_MSA_bin_32
Argentina_BA_MSA_846305||full	d__Bacteria; p__Bacteroidetes; c__Saprospiria; o__Saprospirales; f__Saprospiraceae	Argentina_BA_MSA_bin_63
Argentina_BA_MSA_846723||full
Argentina_BA_MSA_846961
Argentina_BA_MSA_849154
Argentina_BA_MSA_849440||full
Argentina_BA_MSA_85072
Argentina_BA_MSA_851140||full
Argentina_BA_MSA_852452
Argentina_BA_MSA_852859||full
Argentina_BA_MSA_855743	d__Bacteria; p__Bacteroidetes; c__Flavobacteriia; o__Flavobacteriales; f__Flavobacteriaceae; g__Flavobacterium	Argentina_BA_MSA_bin_24
Argentina_BA_MSA_857840||full
Argentina_BA_MSA_859431	d__Bacteria; p__Candidatus Peregrinibacteria	Argentina_BA_MSA_bin_57
Argentina_BA_MSA_861389
Argentina_BA_MSA_863699
Argentina_BA_MSA_864689
Argentina_BA_MSA_86501	d__Bacteria; p__Candidatus Woesebacteria	Argentina_BA_MSA_bin_2
Argentina_BA_MSA_867566||full
Argentina_BA_MSA_868603
Argentina_BA_MSA_874256
Argentina_BA_MSA_875156
Argentina_BA_MSA_875243||full
Argentina_BA_MSA_876161||full
Argentina_BA_MSA_876475
Argentina_BA_MSA_877923
Argentina_BA_MSA_878894||full	d__Bacteria; p__Proteobacteria; c__Betaproteobacteria; o__Rhodocyclales; f__Azonexaceae; g__Dechloromonas	CHN_GD_HP_bin_24
Argentina_BA_MSA_880088||full
Argentina_BA_MSA_880418||full
Argentina_BA_MSA_880657||full	d__Bacteria; p__Planctomycetes; c__Phycisphaerae; o__Phycisphaerales	Argentina_BA_MSA_bin_32
Argentina_BA_MSA_887447||full
Argentina_BA_MSA_889408
Argentina_BA_MSA_890383||full			d__Bacteria; p__Bacteroidetes; c__Chitinophagia; o__Chitinophagales	Denmark_Aalborg_WWTP2_bin_214
Argentina_BA_MSA_893594
Argentina_BA_MSA_895586
Argentina_BA_MSA_901331
Argentina_BA_MSA_902246
Argentina_BA_MSA_902482
Argentina_BA_MSA_903426||full
Argentina_BA_MSA_903563||lt2gene
Argentina_BA_MSA_906161||full
Argentina_BA_MSA_90649||full	d__Bacteria; p__Candidatus Woesebacteria	Argentina_BA_MSA_bin_2
Argentina_BA_MSA_908799||full
Argentina_BA_MSA_90906||full
Argentina_BA_MSA_909248
Argentina_BA_MSA_91131	d__Bacteria; p__Bacteroidetes; c__Saprospiria; o__Saprospirales; f__Saprospiraceae	CHN_LN_SY_bin_21
Argentina_BA_MSA_913019
Argentina_BA_MSA_913148||full
Argentina_BA_MSA_918342||full	d__Bacteria; p__Bacteroidetes; c__Saprospiria; o__Saprospirales; f__Saprospiraceae	Argentina_BA_MSA_bin_94
Argentina_BA_MSA_918896||full
Argentina_BA_MSA_92023
Argentina_BA_MSA_922410||full	d__Bacteria; p__Candidatus Saccharibacteria	Argentina_BA_MSA_bin_35
Argentina_BA_MSA_924126||full	d__Bacteria; p__Ignavibacteriae; c__Ignavibacteria	Argentina_BA_MSA_bin_47
Argentina_BA_MSA_926032	d__Bacteria; p__Proteobacteria; c__Betaproteobacteria; o__Rhodocyclales; f__Azonexaceae; g__Dechloromonas	CHN_GD_HP_bin_24
Argentina_BA_MSA_928979
Argentina_BA_MSA_930427||full
Argentina_BA_MSA_930922||0_partial_1	d__Bacteria; p__Proteobacteria; c__Alphaproteobacteria; o__Sphingomonadales; f__Sphingomonadaceae; g__Sphingorhabdus	Argentina_BA_MSA_bin_10
Argentina_BA_MSA_931227||full
Argentina_BA_MSA_933348||full
Argentina_BA_MSA_934640
Argentina_BA_MSA_935301||full	d__Bacteria; p__Bacteroidetes; c__Sphingobacteriia; o__Sphingobacteriales	Argentina_BA_MSA_bin_80
Argentina_BA_MSA_937205||full	d__Bacteria; p__Proteobacteria; c__Betaproteobacteria; o__Burkholderiales	Argentina_BA_MSB_bin_18
Argentina_BA_MSA_9382
Argentina_BA_MSA_942807||full
Argentina_BA_MSA_94820||full
Argentina_BA_MSA_948598
Argentina_BA_MSA_949776||full
Argentina_BA_MSA_95188||full
Argentina_BA_MSA_95261||full	d__Bacteria; p__Bacteroidetes; c__Sphingobacteriia; o__Sphingobacteriales	CHN_FJ_JM_bin_5
Argentina_BA_MSA_954600
Argentina_BA_MSA_956239
Argentina_BA_MSA_956478||full	d__Bacteria; p__Proteobacteria; c__Deltaproteobacteria	Argentina_BA_MSA_bin_59
Argentina_BA_MSA_957466||full
Argentina_BA_MSA_958201||full
Argentina_BA_MSA_959622||full
Argentina_BA_MSA_963562
Argentina_BA_MSA_965864
Argentina_BA_MSA_968165
Argentina_BA_MSA_970832
Argentina_BA_MSA_970975
Argentina_BA_MSA_974350||full
Argentina_BA_MSA_978046
Argentina_BA_MSA_978131||full	d__Bacteria; p__Planctomycetes; c__Phycisphaerae; o__Phycisphaerales	Argentina_BA_MSA_bin_32
Argentina_BA_MSA_978134
Argentina_BA_MSA_978471||full	d__Bacteria; p__Proteobacteria; c__Alphaproteobacteria; o__Rhodobacterales; f__Rhodobacteraceae; g__Rhodobacter	Argentina_BA_MSA_bin_61
Argentina_BA_MSA_979844||full	d__Bacteria; p__Candidatus Woesebacteria	Argentina_BA_MSA_bin_13
Argentina_BA_MSA_980211_1
Argentina_BA_MSA_981000			d__Bacteria; p__Actinobacteria; c__Acidimicrobiia	CHN_JS_DC_bin_110
Argentina_BA_MSA_981563||full
Argentina_BA_MSA_982280
Argentina_BA_MSA_982682||full
Argentina_BA_MSA_98598
Argentina_BA_MSA_986252||full	d__Bacteria; p__Actinobacteria; c__Actinobacteria; o__Corynebacteriales; f__Gordoniaceae; g__Gordonia	Argentina_BA_MSB_bin_77
Argentina_BA_MSA_987621
Argentina_BA_MSA_989597||full	d__Bacteria; p__Chloroflexi; c__Ardenticatenia; o__Ardenticatenales; f__Ardenticatenaceae; g__Candidatus Promineofilum	Argentina_BA_MSA_bin_58
Argentina_BA_MSA_990140||full	d__Bacteria; p__Proteobacteria; c__Betaproteobacteria; o__Rhodocyclales; f__Rhodocyclaceae	CHN_HK_SWH_bin_36
Argentina_BA_MSA_990265||full	d__Bacteria; p__Candidatus Woesebacteria	Argentina_BA_MSA_bin_2
Argentina_BA_MSA_990851
Argentina_BA_MSA_99501
Argentina_BA_MSA_995691||full
Argentina_BA_MSA_996042
Argentina_BA_MSA_996309||full
Argentina_BA_MSA_997397
Argentina_BA_MSA_998395
Argentina_BA_MSA_999715	d__Bacteria; p__Bacteroidetes; c__Flavobacteriia; o__Flavobacteriales; f__Flavobacteriaceae; g__Flavobacterium	Argentina_BA_MSA_bin_24
Argentina_BA_MSB_1001586
Argentina_BA_MSB_1002758||full	d__Bacteria; p__Proteobacteria; c__Gammaproteobacteria	Argentina_BA_MSB_bin_13
Argentina_BA_MSB_1005119
Argentina_BA_MSB_1007810
Argentina_BA_MSB_1008311	d__Bacteria; p__Bacteroidetes; c__Flavobacteriia; o__Flavobacteriales	Argentina_BA_MSB_bin_101
Argentina_BA_MSB_1008336
Argentina_BA_MSB_1008701
Argentina_BA_MSB_1017015
Argentina_BA_MSB_1017303
Argentina_BA_MSB_1017320
Argentina_BA_MSB_1019505||full	d__Bacteria; p__Verrucomicrobia; c__Verrucomicrobiae; o__Verrucomicrobiales; f__Verrucomicrobiaceae	Argentina_BA_MSB_bin_82
Argentina_BA_MSB_1020548
Argentina_BA_MSB_1020728
Argentina_BA_MSB_1021590||full
Argentina_BA_MSB_1023365	d__Bacteria; p__Actinobacteria; c__Actinobacteria; o__Micrococcales; f__Intrasporangiaceae; g__Tetrasphaera	Argentina_BA_MSB_bin_42
Argentina_BA_MSB_1027100
Argentina_BA_MSB_1028284
Argentina_BA_MSB_1030786
Argentina_BA_MSB_1032054
Argentina_BA_MSB_1032667
Argentina_BA_MSB_1033160
Argentina_BA_MSB_1034207
Argentina_BA_MSB_1034740
Argentina_BA_MSB_1036623
Argentina_BA_MSB_1040933
Argentina_BA_MSB_1041669||full	d__Bacteria; p__Bacteroidetes; c__Chitinophagia; o__Chitinophagales; f__Chitinophagaceae	Argentina_BA_MSB_bin_61
Argentina_BA_MSB_104411||full
Argentina_BA_MSB_1046634
Argentina_BA_MSB_1047488
Argentina_BA_MSB_1048208
Argentina_BA_MSB_1048538	d__Bacteria; p__Candidatus Saccharibacteria	Argentina_BA_MSB_bin_48
Argentina_BA_MSB_1048888	d__Bacteria; p__Actinobacteria; c__Actinobacteria; o__Propionibacteriales; f__Nocardioidaceae; g__Nocardioides	Argentina_BA_MSB_bin_71
Argentina_BA_MSB_1049480_1
Argentina_BA_MSB_105117	d__Bacteria; p__Bacteroidetes; c__Flavobacteriia; o__Flavobacteriales; f__Flavobacteriaceae; g__Flavobacterium	Argentina_BA_MSB_bin_105
Argentina_BA_MSB_1051546	d__Bacteria; p__Bacteroidetes; c__Flavobacteriia; o__Flavobacteriales	Argentina_BA_MSB_bin_7	d__Bacteria; p__Bacteroidetes; c__Flavobacteriia; o__Flavobacteriales	Argentina_BA_MSB_bin_7
Argentina_BA_MSB_1051915||full
Argentina_BA_MSB_1053586
Argentina_BA_MSB_1055755
Argentina_BA_MSB_1056383
Argentina_BA_MSB_1057833
Argentina_BA_MSB_1058698
Argentina_BA_MSB_1059163||full
Argentina_BA_MSB_1059431
Argentina_BA_MSB_1060128
Argentina_BA_MSB_1060362
Argentina_BA_MSB_1060527
Argentina_BA_MSB_1060544
Argentina_BA_MSB_1060602	d__Bacteria; p__Actinobacteria; c__Actinobacteria; o__Micrococcales; f__Intrasporangiaceae; g__Tetrasphaera	Argentina_BA_MSB_bin_42
Argentina_BA_MSB_1061030
Argentina_BA_MSB_1062396
Argentina_BA_MSB_1062685
Argentina_BA_MSB_1063170||full
Argentina_BA_MSB_1063201
Argentina_BA_MSB_1063211
Argentina_BA_MSB_1063275
Argentina_BA_MSB_1063406
Argentina_BA_MSB_1063510
Argentina_BA_MSB_1063952
Argentina_BA_MSB_1064544
Argentina_BA_MSB_1065583
Argentina_BA_MSB_1066506
Argentina_BA_MSB_1066832
Argentina_BA_MSB_1067858
Argentina_BA_MSB_1068097
Argentina_BA_MSB_1068255
Argentina_BA_MSB_1068716||full	d__Bacteria; p__Bacteroidetes; c__Flavobacteriia; o__Flavobacteriales; f__Flavobacteriaceae; g__Flavobacterium	Argentina_BA_MSB_bin_47
Argentina_BA_MSB_1072231
Argentina_BA_MSB_1072712
Argentina_BA_MSB_1073203
Argentina_BA_MSB_1073262
Argentina_BA_MSB_1073597
Argentina_BA_MSB_1076358
Argentina_BA_MSB_107687
Argentina_BA_MSB_1077544	d__Bacteria; p__Bacteroidetes; c__Flavobacteriia; o__Flavobacteriales	CHN_SD_SY_bin_41
Argentina_BA_MSB_1078807||full
Argentina_BA_MSB_1079193||full
Argentina_BA_MSB_1079331
Argentina_BA_MSB_1079698||full
Argentina_BA_MSB_1080459
Argentina_BA_MSB_1080888||full_1	d__Bacteria; p__Proteobacteria; c__Gammaproteobacteria; o__Xanthomonadales	CHN_SD_XNJ_bin_77
Argentina_BA_MSB_1081236
Argentina_BA_MSB_1081323||full
Argentina_BA_MSB_1082||0_partial	d__Bacteria; p__Candidatus Saccharibacteria	Argentina_BA_MSB_bin_83
Argentina_BA_MSB_108284
Argentina_BA_MSB_1083558
Argentina_BA_MSB_1085715||full_1	d__Bacteria; p__Proteobacteria; c__Alphaproteobacteria; o__Rhizobiales; f__Aestuariivirgaceae; g__Aestuariivirga	Argentina_BA_MSB_bin_52	d__Bacteria; p__Proteobacteria; c__Alphaproteobacteria; o__Rhizobiales; f__Aestuariivirgaceae; g__Aestuariivirga	Argentina_BA_MSB_bin_52
Argentina_BA_MSB_1086812
Argentina_BA_MSB_1089194||full
Argentina_BA_MSB_1089519
Argentina_BA_MSB_1090840||full	d__Bacteria; p__Actinobacteria; c__Actinobacteria; o__Propionibacteriales; f__Nocardioidaceae; g__Marmoricola	CHN_FJ_JM_bin_51
Argentina_BA_MSB_1090995
Argentina_BA_MSB_1091402
Argentina_BA_MSB_109195||full	d__Bacteria; p__Bacteroidetes; c__Saprospiria; o__Saprospirales; f__Saprospiraceae	Argentina_BA_MSB_bin_62
Argentina_BA_MSB_1092602
Argentina_BA_MSB_1093551||full
Argentina_BA_MSB_1093685	d__Bacteria; p__Bacteroidetes; c__Flavobacteriia; o__Flavobacteriales; f__Flavobacteriaceae; g__Flavobacterium	Argentina_BA_MSB_bin_105
Argentina_BA_MSB_1094114
Argentina_BA_MSB_109421
Argentina_BA_MSB_1094429||full			d__Bacteria; p__Proteobacteria; c__Gammaproteobacteria; o__Cellvibrionales	Colombia_Antioquia_WWTP_bin_38
Argentina_BA_MSB_1094539	d__Bacteria; p__Bacteroidetes; c__Flavobacteriia; o__Flavobacteriales	Argentina_BA_MSB_bin_7
Argentina_BA_MSB_1095078
Argentina_BA_MSB_1095139_fragment_2
Argentina_BA_MSB_1095419
Argentina_BA_MSB_1096184	d__Bacteria; p__Candidatus Saccharibacteria	Argentina_BA_MSB_bin_83	d__Bacteria; p__Candidatus Saccharibacteria	CHN_SD_XD_bin_144
Argentina_BA_MSB_109811
Argentina_BA_MSB_1099462
Argentina_BA_MSB_1100883	d__Bacteria; p__Bacteroidetes; c__Saprospiria; o__Saprospirales; f__Saprospiraceae	CHN_SD_KQ_bin_40
Argentina_BA_MSB_1101011
Argentina_BA_MSB_1102927||full_1	d__Bacteria; p__Proteobacteria; c__Alphaproteobacteria; o__Sphingomonadales; f__Sphingomonadaceae; g__Novosphingobium	Argentina_BA_MSB_bin_16
Argentina_BA_MSB_1102964||full
Argentina_BA_MSB_1107210||full
Argentina_BA_MSB_1108331
Argentina_BA_MSB_1109636
Argentina_BA_MSB_1110595	d__Bacteria; p__Bacteroidetes; c__Flavobacteriia; o__Flavobacteriales	Argentina_BA_MSB_bin_87
Argentina_BA_MSB_1112396
Argentina_BA_MSB_111303
Argentina_BA_MSB_1123571	d__Bacteria; p__Actinobacteria; c__Actinobacteria; o__Propionibacteriales; f__Propionibacteriaceae	Denmark_Middelfart_WWTP_bin_8	d__Bacteria; p__Actinobacteria; c__Actinobacteria; o__Actinomycetales	Korea_Chungnam_WWTP_bin_80
Argentina_BA_MSB_1123858
Argentina_BA_MSB_1125203
Argentina_BA_MSB_1125949	d__Bacteria; p__Actinobacteria; c__Actinobacteria; o__Propionibacteriales; f__Propionibacteriaceae	USA_Wisconsin_WWTP1_bin_48
Argentina_BA_MSB_1130424
Argentina_BA_MSB_1131129	d__Bacteria; p__Bacteroidetes; c__Saprospiria; o__Saprospirales; f__Saprospiraceae	Argentina_BA_MSB_bin_27
Argentina_BA_MSB_1132211
Argentina_BA_MSB_113405
Argentina_BA_MSB_1139321
Argentina_BA_MSB_1141391
Argentina_BA_MSB_1142575
Argentina_BA_MSB_114451||0_partial_1	d__Bacteria; p__Proteobacteria; c__Alphaproteobacteria; o__Sphingomonadales	Argentina_BA_MSB_bin_38
Argentina_BA_MSB_1145432
Argentina_BA_MSB_1145940
Argentina_BA_MSB_1148623
Argentina_BA_MSB_1149012||full
Argentina_BA_MSB_115209
Argentina_BA_MSB_1153991
Argentina_BA_MSB_1156164||full_1	d__Bacteria; p__Proteobacteria; c__Alphaproteobacteria; o__Sphingomonadales	Sweden_Scania_WWTP_bin_85
Argentina_BA_MSB_1157376||full
Argentina_BA_MSB_1157932||full	d__Bacteria; p__Proteobacteria; c__Alphaproteobacteria; o__Sphingomonadales	Croatia_Zagreb_Pliva_bin_69	d__Bacteria; p__Proteobacteria; c__Alphaproteobacteria; o__Sphingomonadales; f__Sphingomonadaceae; g__Sphingobium; s__Sphingobium phenoxybenzoativorans	Croatia_Zagreb_Pliva_bin_57
Argentina_BA_MSB_1159754||full	d__Bacteria; p__Bacteroidetes; c__Saprospiria; o__Saprospirales; f__Saprospiraceae	Argentina_BA_MSB_bin_62
Argentina_BA_MSB_1163871||full	d__Bacteria; p__Bacteroidetes; c__Flavobacteriia; o__Flavobacteriales; f__Flavobacteriaceae; g__Flavobacterium	Argentina_BA_MSB_bin_98
Argentina_BA_MSB_1165310	d__Bacteria; p__Bacteroidetes; c__Chitinophagia; o__Chitinophagales; f__Chitinophagaceae	Argentina_BA_MSB_bin_31
Argentina_BA_MSB_1165370||0_partial_1	d__Bacteria; p__Proteobacteria; c__Alphaproteobacteria; o__Sphingomonadales; f__Sphingomonadaceae; g__Sphingorhabdus	Argentina_BA_MSB_bin_75
Argentina_BA_MSB_1166014
Argentina_BA_MSB_1166490
Argentina_BA_MSB_1171348
Argentina_BA_MSB_1171463
Argentina_BA_MSB_1171807	d__Bacteria; p__Candidatus Peregrinibacteria	Argentina_BA_MSB_bin_40
Argentina_BA_MSB_1172868||full
Argentina_BA_MSB_1174015
Argentina_BA_MSB_1174463
Argentina_BA_MSB_1174691||full	d__Bacteria; p__Proteobacteria; c__Betaproteobacteria; o__Rhodocyclales; f__Azonexaceae; g__Dechloromonas	Argentina_BA_MSB_bin_67
Argentina_BA_MSB_1175897
Argentina_BA_MSB_1175899
Argentina_BA_MSB_117645
Argentina_BA_MSB_1176584||full	d__Bacteria; p__Bacteroidetes; c__Saprospiria; o__Saprospirales; f__Saprospiraceae	CHN_HK_SWH_bin_5
Argentina_BA_MSB_1179942
Argentina_BA_MSB_1182559
Argentina_BA_MSB_1182633||full	d__Bacteria; p__Proteobacteria; c__Alphaproteobacteria; o__Rhodobacterales; f__Rhodobacteraceae	Argentina_BA_MSB_bin_41
Argentina_BA_MSB_1182971||full	d__Bacteria; p__Bacteroidetes; c__Flavobacteriia; o__Flavobacteriales; f__Flavobacteriaceae; g__Flavobacterium	Argentina_BA_MSB_bin_53
Argentina_BA_MSB_1183175
Argentina_BA_MSB_1184055
Argentina_BA_MSB_1184678||full
Argentina_BA_MSB_1185236
Argentina_BA_MSB_118537
Argentina_BA_MSB_1185824||full
Argentina_BA_MSB_1185847_fragment_2	d__Bacteria; p__Actinobacteria; c__Actinobacteria; o__Propionibacteriales; f__Propionibacteriaceae	USA_Wisconsin_WWTP1_bin_48
Argentina_BA_MSB_1185937
Argentina_BA_MSB_1186102
Argentina_BA_MSB_1186587
Argentina_BA_MSB_1186702
Argentina_BA_MSB_118710
Argentina_BA_MSB_1187698
Argentina_BA_MSB_1188163||full_1	d__Bacteria; p__Proteobacteria; c__Alphaproteobacteria	Argentina_BA_MSB_bin_86	d__Bacteria; p__Proteobacteria; c__Alphaproteobacteria	Argentina_BA_MSB_bin_86
Argentina_BA_MSB_1188404
Argentina_BA_MSB_1189088
Argentina_BA_MSB_1189301||full_1
Argentina_BA_MSB_118944	d__Bacteria; p__Actinobacteria; c__Actinobacteria	Singapore_WWTP_bin_216
Argentina_BA_MSB_1189848
Argentina_BA_MSB_1190028
Argentina_BA_MSB_1190089||full	d__Bacteria; p__Bacteroidetes; c__Chitinophagia; o__Chitinophagales	CHN_SH_WWTP2_bin_2
Argentina_BA_MSB_1191615
Argentina_BA_MSB_1193372	d__Bacteria; p__Bacteroidetes; c__Chitinophagia; o__Chitinophagales; f__Chitinophagaceae	Argentina_BA_MSB_bin_30
Argentina_BA_MSB_1193731
Argentina_BA_MSB_1193758||full
Argentina_BA_MSB_1195053
Argentina_BA_MSB_1196034
Argentina_BA_MSB_1197249
Argentina_BA_MSB_1197958
Argentina_BA_MSB_119888
Argentina_BA_MSB_1200074
Argentina_BA_MSB_1202695
Argentina_BA_MSB_1203692||full	d__Bacteria; p__Bacteroidetes; c__Chitinophagia; o__Chitinophagales	CHN_SH_WWTP2_bin_2
Argentina_BA_MSB_1206705||full	d__Bacteria; p__Bacteroidetes; c__Chitinophagia; o__Chitinophagales; f__Chitinophagaceae	Argentina_BA_MSB_bin_30
Argentina_BA_MSB_120866_1
Argentina_BA_MSB_1209660||full_1
Argentina_BA_MSB_1209882			d__Bacteria; p__Candidatus Peregrinibacteria	Singapore_WWTP_bin_174
Argentina_BA_MSB_1210386
Argentina_BA_MSB_1210869
Argentina_BA_MSB_1211282
Argentina_BA_MSB_121318
Argentina_BA_MSB_1213217
Argentina_BA_MSB_1214361
Argentina_BA_MSB_1214765
Argentina_BA_MSB_1215363	d__Bacteria; p__Candidatus Peregrinibacteria	Argentina_BA_MSB_bin_8
Argentina_BA_MSB_121645
Argentina_BA_MSB_1217168	d__Bacteria; p__Candidatus Saccharibacteria	Singapore_WWTP_bin_60
Argentina_BA_MSB_1217997
Argentina_BA_MSB_1219019
Argentina_BA_MSB_122057
Argentina_BA_MSB_1221314
Argentina_BA_MSB_1221672||full
Argentina_BA_MSB_1226306
Argentina_BA_MSB_122779
Argentina_BA_MSB_12298||full
Argentina_BA_MSB_1232506	d__Bacteria; p__Bacteroidetes; c__Flavobacteriia; o__Flavobacteriales; f__Flavobacteriaceae; g__Flavobacterium	Argentina_BA_MSB_bin_47
Argentina_BA_MSB_1233364
Argentina_BA_MSB_1234036
Argentina_BA_MSB_1234765
Argentina_BA_MSB_123553
Argentina_BA_MSB_1240712
Argentina_BA_MSB_1243252	d__Bacteria; p__Bacteroidetes; c__Sphingobacteriia; o__Sphingobacteriales	CHN_FJ_JM_bin_5
Argentina_BA_MSB_1243542||full
Argentina_BA_MSB_1243803
Argentina_BA_MSB_1245325
Argentina_BA_MSB_1247101||full_1	d__Bacteria; p__Proteobacteria; c__Alphaproteobacteria; o__Rhizobiales; f__Beijerinckiaceae	Sweden_Scania_WWTP_bin_54
Argentina_BA_MSB_1247871
Argentina_BA_MSB_1251338||full
Argentina_BA_MSB_1251386
Argentina_BA_MSB_1253151
Argentina_BA_MSB_1253384
Argentina_BA_MSB_12541
Argentina_BA_MSB_125599
Argentina_BA_MSB_125811
Argentina_BA_MSB_1258810
Argentina_BA_MSB_1261340
Argentina_BA_MSB_1261470
Argentina_BA_MSB_1261817
Argentina_BA_MSB_1265077			d__Bacteria; p__Actinobacteria; c__Actinobacteria; o__Corynebacteriales; f__Gordoniaceae; g__Gordonia	CHN_HK_Stanley_bin_43
Argentina_BA_MSB_1265756||full	d__Bacteria; p__Bacteroidetes; c__Flavobacteriia; o__Flavobacteriales; f__Flavobacteriaceae; g__Flavobacterium	Argentina_BA_MSB_bin_105
Argentina_BA_MSB_1266294
Argentina_BA_MSB_1267114
Argentina_BA_MSB_1267812
Argentina_BA_MSB_1268239
Argentina_BA_MSB_1268247
Argentina_BA_MSB_126916
Argentina_BA_MSB_129092
Argentina_BA_MSB_129266
Argentina_BA_MSB_12995
Argentina_BA_MSB_131556
Argentina_BA_MSB_131878
Argentina_BA_MSB_132051
Argentina_BA_MSB_132161	d__Bacteria; p__Bacteroidetes; c__Flavobacteriia; o__Flavobacteriales; f__Flavobacteriaceae; g__Flavobacterium	Argentina_BA_MSB_bin_47
Argentina_BA_MSB_132994||full	d__Bacteria; p__Proteobacteria; c__Alphaproteobacteria	Argentina_BA_MSB_bin_86
Argentina_BA_MSB_133995
Argentina_BA_MSB_134630||full_1
Argentina_BA_MSB_134658
Argentina_BA_MSB_135708
Argentina_BA_MSB_135938
Argentina_BA_MSB_136360
Argentina_BA_MSB_137768
Argentina_BA_MSB_138227
Argentina_BA_MSB_138644
Argentina_BA_MSB_138803
Argentina_BA_MSB_13885||full
Argentina_BA_MSB_139050	d__Bacteria; p__Candidatus Peregrinibacteria	Argentina_BA_MSB_bin_40
Argentina_BA_MSB_139493
Argentina_BA_MSB_139522
Argentina_BA_MSB_140305
Argentina_BA_MSB_140626
Argentina_BA_MSB_141716
Argentina_BA_MSB_142440
Argentina_BA_MSB_144198||full_1	d__Bacteria; p__Proteobacteria; c__Alphaproteobacteria; o__Rhizobiales; f__Aestuariivirgaceae; g__Aestuariivirga	Argentina_BA_MSB_bin_52
Argentina_BA_MSB_144581
Argentina_BA_MSB_14616
Argentina_BA_MSB_146772
Argentina_BA_MSB_148404
Argentina_BA_MSB_150626||0_partial	d__Bacteria; p__Bacteroidetes; c__Saprospiria; o__Saprospirales; f__Saprospiraceae	Argentina_BA_MSB_bin_27
Argentina_BA_MSB_152202||full
Argentina_BA_MSB_15270	d__Bacteria; p__Bacteroidetes; c__Flavobacteriia; o__Flavobacteriales; f__Flavobacteriaceae; g__Flavobacterium	Argentina_BA_MSB_bin_105
Argentina_BA_MSB_155369
Argentina_BA_MSB_158256
Argentina_BA_MSB_1594
Argentina_BA_MSB_162715
Argentina_BA_MSB_163582
Argentina_BA_MSB_163909_fragment_1
Argentina_BA_MSB_165044||full	d__Bacteria; p__Proteobacteria; c__Alphaproteobacteria; o__Sphingomonadales; f__Sphingomonadaceae; g__Novosphingobium	Argentina_BA_MSB_bin_70
Argentina_BA_MSB_166829	d__Bacteria; p__Actinobacteria; c__Actinobacteria; o__Propionibacteriales; f__Nocardioidaceae; g__Nocardioides	Argentina_BA_MSB_bin_71
Argentina_BA_MSB_167625
Argentina_BA_MSB_168074_fragment_1	d__Bacteria; p__Actinobacteria; c__Actinobacteria; o__Corynebacteriales; f__Gordoniaceae; g__Gordonia	Argentina_BA_MSB_bin_77
Argentina_BA_MSB_168311	d__Archaea; p__Euryarchaeota; c__Methanobacteria; o__Methanobacteriales; f__Methanobacteriaceae; g__Methanobrevibacter	Argentina_BA_MSB_bin_103
Argentina_BA_MSB_16897
Argentina_BA_MSB_169285
Argentina_BA_MSB_171234||full	d__Bacteria; p__Proteobacteria; c__Alphaproteobacteria; o__Sphingomonadales; f__Sphingomonadaceae; g__Novosphingobium	Denmark_Aalborg_WWTP2_bin_54	d__Bacteria; p__Actinobacteria; c__Thermoleophilia	CHN_SD_BN_bin_49
Argentina_BA_MSB_174215
Argentina_BA_MSB_176027
Argentina_BA_MSB_177275
Argentina_BA_MSB_177787
Argentina_BA_MSB_1808
Argentina_BA_MSB_180888	d__Bacteria; p__Bacteroidetes; c__Flavobacteriia; o__Flavobacteriales; f__Flavobacteriaceae; g__Flavobacterium	Argentina_BA_MSB_bin_105
Argentina_BA_MSB_181702
Argentina_BA_MSB_18244
Argentina_BA_MSB_18272
Argentina_BA_MSB_183724
Argentina_BA_MSB_186054
Argentina_BA_MSB_186329_fragment_1
Argentina_BA_MSB_189620||full
Argentina_BA_MSB_189983
Argentina_BA_MSB_192254
Argentina_BA_MSB_194308	d__Bacteria; p__Actinobacteria; c__Actinobacteria; o__Propionibacteriales; f__Propionibacteriaceae	USA_Wisconsin_WWTP1_bin_48
Argentina_BA_MSB_19545
Argentina_BA_MSB_196900
Argentina_BA_MSB_199137
Argentina_BA_MSB_199576||full_1
Argentina_BA_MSB_202720
Argentina_BA_MSB_202734	d__Bacteria; p__Candidatus Peregrinibacteria	Argentina_BA_MSB_bin_45
Argentina_BA_MSB_203244
Argentina_BA_MSB_204065
Argentina_BA_MSB_208756||full
Argentina_BA_MSB_212250
Argentina_BA_MSB_212441	d__Bacteria; p__Bacteroidetes; c__Saprospiria; o__Saprospirales; f__Saprospiraceae	Argentina_BA_MSB_bin_62
Argentina_BA_MSB_212755
Argentina_BA_MSB_212792
Argentina_BA_MSB_215165
Argentina_BA_MSB_217071||full	d__Bacteria; p__Candidatus Saccharibacteria	Argentina_BA_MSB_bin_48
Argentina_BA_MSB_217529	d__Bacteria; p__Proteobacteria; c__Alphaproteobacteria; o__Sphingomonadales; f__Sphingomonadaceae; g__Novosphingobium	Sweden_Scania_WWTP_bin_118
Argentina_BA_MSB_218031||full
Argentina_BA_MSB_218952||full_1
Argentina_BA_MSB_219575
Argentina_BA_MSB_219698
Argentina_BA_MSB_220385
Argentina_BA_MSB_22137
Argentina_BA_MSB_221978	d__Bacteria; p__Bacteroidetes; c__Chitinophagia; o__Chitinophagales; f__Chitinophagaceae	Argentina_BA_MSB_bin_30
Argentina_BA_MSB_223198
Argentina_BA_MSB_2238||0_partial_1	d__Bacteria; p__Proteobacteria; c__Alphaproteobacteria; o__Sphingomonadales; f__Sphingomonadaceae; g__Novosphingobium	Argentina_BA_MSB_bin_70
Argentina_BA_MSB_225017
Argentina_BA_MSB_225425
Argentina_BA_MSB_225567
Argentina_BA_MSB_226975
Argentina_BA_MSB_227888||full	d__Bacteria; p__Proteobacteria; c__Gammaproteobacteria	Argentina_BA_MSB_bin_13	d__Bacteria; p__Proteobacteria; c__Gammaproteobacteria	Argentina_BA_MSB_bin_13
Argentina_BA_MSB_228935
Argentina_BA_MSB_230061
Argentina_BA_MSB_230333||full_1	d__Bacteria; p__Proteobacteria; c__Alphaproteobacteria; o__Sphingomonadales	Argentina_BA_MSB_bin_38
Argentina_BA_MSB_234279
Argentina_BA_MSB_234369||full	d__Bacteria; p__Proteobacteria; c__Betaproteobacteria; o__Burkholderiales	Argentina_BA_MSB_bin_18
Argentina_BA_MSB_236832
Argentina_BA_MSB_245344
Argentina_BA_MSB_245508			d__Bacteria; p__Bacteroidetes; c__Bacteroidia; o__Bacteroidales	USA_Wisconsin_WWTP1_bin_46
Argentina_BA_MSB_24611
Argentina_BA_MSB_246789
Argentina_BA_MSB_2475||full_1	d__Bacteria; p__Proteobacteria; c__Alphaproteobacteria; o__Rhodobacterales; f__Rhodobacteraceae	Argentina_BA_MSB_bin_41
Argentina_BA_MSB_248886
Argentina_BA_MSB_250129
Argentina_BA_MSB_25032
Argentina_BA_MSB_251745	d__Bacteria; p__Bacteroidetes; c__Flavobacteriia; o__Flavobacteriales; f__Flavobacteriaceae; g__Flavobacterium	Argentina_BA_MSB_bin_105
Argentina_BA_MSB_254564	d__Bacteria; p__Bacteroidetes; c__Bacteroidia; o__Bacteroidales; f__Paludibacteraceae;g__Paludibacter	Argentina_BA_MSB_bin_58
Argentina_BA_MSB_255952
Argentina_BA_MSB_256402
Argentina_BA_MSB_258223
Argentina_BA_MSB_259056
Argentina_BA_MSB_259114
Argentina_BA_MSB_259985||full	d__Bacteria; p__Proteobacteria; c__Alphaproteobacteria; o__Sphingomonadales; f__Sphingomonadaceae; g__Sphingobium; s__Sphingobium phenoxybenzoativorans	Croatia_Zagreb_Pliva_bin_57	d__Bacteria; p__Proteobacteria; c__Alphaproteobacteria; o__Sphingomonadales; f__Sphingomonadaceae; g__Novosphingobium	Sweden_Scania_WWTP_bin_87
Argentina_BA_MSB_260015
Argentina_BA_MSB_260710
Argentina_BA_MSB_261609
Argentina_BA_MSB_264627	d__Bacteria; p__Actinobacteria; c__Actinobacteria; o__Propionibacteriales; f__Nocardioidaceae; g__Aeromicrobium	Argentina_BA_MSB_bin_60
Argentina_BA_MSB_265858
Argentina_BA_MSB_266445||full	d__Bacteria; p__Bacteroidetes; c__Bacteroidia; o__Bacteroidales	Singapore_WWTP_bin_40
Argentina_BA_MSB_266634
Argentina_BA_MSB_271125
Argentina_BA_MSB_271291||full	d__Bacteria; p__Bacteroidetes; c__Chitinophagia; o__Chitinophagales	CHN_SH_WWTP2_bin_2
Argentina_BA_MSB_274100
Argentina_BA_MSB_275650||full
Argentina_BA_MSB_275926
Argentina_BA_MSB_27865
Argentina_BA_MSB_283428||full	d__Bacteria; p__Bacteroidetes; c__Flavobacteriia; o__Flavobacteriales; f__Flavobacteriaceae; g__Flavobacterium	Argentina_BA_MSB_bin_98	d__Bacteria; p__Bacteroidetes; c__Flavobacteriia; o__Flavobacteriales; f__Flavobacteriaceae; g__Flavobacterium	Singapore_WWTP_bin_64
Argentina_BA_MSB_284619
Argentina_BA_MSB_290496||full
Argentina_BA_MSB_29225||full
Argentina_BA_MSB_292539||full	d__Bacteria; p__Proteobacteria; c__Alphaproteobacteria; o__Sphingomonadales; f__Sphingomonadaceae; g__Novosphingobium	Denmark_Aalborg_WWTP2_bin_54
Argentina_BA_MSB_294788||full	d__Bacteria; p__Proteobacteria; c__Betaproteobacteria; o__Rhodocyclales; f__Azonexaceae; g__Dechloromonas	CHN_JS_XC_bin_40
Argentina_BA_MSB_296274
Argentina_BA_MSB_29647||full
Argentina_BA_MSB_301181||full
Argentina_BA_MSB_303049
Argentina_BA_MSB_303204||full_1
Argentina_BA_MSB_304194	d__Bacteria; p__Bacteroidetes; c__Flavobacteriia; o__Flavobacteriales; f__Flavobacteriaceae; g__Flavobacterium	Argentina_BA_MSB_bin_105
Argentina_BA_MSB_304630
Argentina_BA_MSB_30582
Argentina_BA_MSB_306194
Argentina_BA_MSB_307426||full	d__Bacteria; p__Proteobacteria; c__Alphaproteobacteria; o__Rhizobiales; f__Beijerinckiaceae	Sweden_Scania_WWTP_bin_54
Argentina_BA_MSB_307851||full
Argentina_BA_MSB_308212
Argentina_BA_MSB_309481
Argentina_BA_MSB_310522
Argentina_BA_MSB_31225
Argentina_BA_MSB_312742||full
Argentina_BA_MSB_314292
Argentina_BA_MSB_315495	d__Bacteria; p__Bacteroidetes; c__Bacteroidia; o__Bacteroidales; f__Paludibacteraceae;g__Paludibacter	Argentina_BA_MSB_bin_58
Argentina_BA_MSB_31585||full
Argentina_BA_MSB_317444||full_1	d__Bacteria; p__Proteobacteria; c__Gammaproteobacteria	Argentina_BA_MSB_bin_13	d__Bacteria; p__Proteobacteria; c__Gammaproteobacteria; o__Pseudomonadales; f__Moraxellaceae; g__Fluviicoccus	Singapore_WWTP_bin_3
Argentina_BA_MSB_318810
Argentina_BA_MSB_318884
Argentina_BA_MSB_319786
Argentina_BA_MSB_322869||full
Argentina_BA_MSB_324108
Argentina_BA_MSB_324537	d__Bacteria; p__Proteobacteria; c__Betaproteobacteria; o__Burkholderiales; f__Burkholderiaceae	Argentina_BA_MSB_bin_90	d__Bacteria; p__Proteobacteria; c__Betaproteobacteria; o__Burkholderiales; f__Comamonadaceae; g__Simplicispira	Sweden_Scania_WWTP_bin_98
Argentina_BA_MSB_325828
Argentina_BA_MSB_326811||full	d__Bacteria; p__Proteobacteria; c__Gammaproteobacteria	Argentina_BA_MSB_bin_13
Argentina_BA_MSB_327324
Argentina_BA_MSB_328188
Argentina_BA_MSB_328468	d__Bacteria; p__Bacteroidetes; c__Flavobacteriia; o__Flavobacteriales; f__Flavobacteriaceae; g__Flavobacterium	Argentina_BA_MSA_bin_24
Argentina_BA_MSB_328771
Argentina_BA_MSB_332187	d__Bacteria; p__; c__; o__; f__; g__; s__Candidatus Dojkabacteria bacterium	Argentina_BA_MSB_bin_95
Argentina_BA_MSB_333228
Argentina_BA_MSB_333239
Argentina_BA_MSB_333976
Argentina_BA_MSB_334563
Argentina_BA_MSB_335943
Argentina_BA_MSB_337834
Argentina_BA_MSB_337972
Argentina_BA_MSB_341203	d__Bacteria; p__Proteobacteria; c__Gammaproteobacteria; o__Cellvibrionales	CHN_HK_SWH_bin_17
Argentina_BA_MSB_342411
Argentina_BA_MSB_342582
Argentina_BA_MSB_342987
Argentina_BA_MSB_347443
Argentina_BA_MSB_347715
Argentina_BA_MSB_350906_1
Argentina_BA_MSB_352337||full	d__Bacteria; p__Proteobacteria; c__Betaproteobacteria; o__Burkholderiales; f__Burkholderiaceae	Argentina_BA_MSB_bin_88
Argentina_BA_MSB_355348
Argentina_BA_MSB_356313
Argentina_BA_MSB_358334	d__Bacteria; p__Candidatus Saccharibacteria	Argentina_BA_MSB_bin_39
Argentina_BA_MSB_36168
Argentina_BA_MSB_362531
Argentina_BA_MSB_362869
Argentina_BA_MSB_36803
Argentina_BA_MSB_370008
Argentina_BA_MSB_370999	d__Bacteria; p__Bacteroidetes; c__Flavobacteriia; o__Flavobacteriales	Argentina_BA_MSB_bin_101
Argentina_BA_MSB_373060
Argentina_BA_MSB_374174||full	d__Bacteria; p__Proteobacteria; c__Alphaproteobacteria; o__Sphingomonadales; f__Sphingomonadaceae; g__Novosphingobium	Sweden_Scania_WWTP_bin_118
Argentina_BA_MSB_375206			d__Bacteria; p__Proteobacteria; c__Betaproteobacteria; o__Burkholderiales; f__Comamonadaceae; g__Alicycliphilus; s__Alicycliphilus denitrificans	CHN_SD_XNJ_bin_205
Argentina_BA_MSB_379281
Argentina_BA_MSB_379690
Argentina_BA_MSB_38008||full
Argentina_BA_MSB_380754
Argentina_BA_MSB_384573||full	d__Bacteria; p__Proteobacteria; c__Alphaproteobacteria; o__Rhizobiales; f__Hyphomicrobiaceae; g__Pelagibacterium	CHN_SD_SY_bin_12
Argentina_BA_MSB_387218||full_1
Argentina_BA_MSB_388409
Argentina_BA_MSB_389969||full	d__Bacteria; p__Fusobacteria; c__Fusobacteriia; o__Fusobacteriales	Sweden_Stockholm_Kappala_bin_44
Argentina_BA_MSB_391378
Argentina_BA_MSB_395240	d__Bacteria; p__Bacteroidetes; c__Flavobacteriia; o__Flavobacteriales; f__Flavobacteriaceae; g__Flavobacterium	Argentina_BA_MSB_bin_105
Argentina_BA_MSB_395871
Argentina_BA_MSB_399600
Argentina_BA_MSB_400548||0_partial	d__Bacteria; p__Candidatus Parcubacteria	Argentina_BA_MSB_bin_37
Argentina_BA_MSB_401220
Argentina_BA_MSB_402710
Argentina_BA_MSB_403415
Argentina_BA_MSB_404072
Argentina_BA_MSB_40536
Argentina_BA_MSB_40553
Argentina_BA_MSB_405673
Argentina_BA_MSB_405846||full	d__Bacteria; p__Proteobacteria; c__Deltaproteobacteria; o__Myxococcales	Korea_Chungnam_WWTP_bin_56
Argentina_BA_MSB_406415||full
Argentina_BA_MSB_40666	d__Bacteria; p__Bacteroidetes; c__Chitinophagia; o__Chitinophagales; f__Chitinophagaceae	Argentina_BA_MSB_bin_31
Argentina_BA_MSB_40812
Argentina_BA_MSB_411113
Argentina_BA_MSB_415278
Argentina_BA_MSB_416407||full
Argentina_BA_MSB_417454
Argentina_BA_MSB_419095
Argentina_BA_MSB_420392
Argentina_BA_MSB_421071
Argentina_BA_MSB_421896
Argentina_BA_MSB_424958||full	d__Bacteria; p__Bacteroidetes; c__Chitinophagia; o__Chitinophagales; f__Chitinophagaceae	Argentina_BA_MSB_bin_61
Argentina_BA_MSB_425060
Argentina_BA_MSB_425322	d__Bacteria; p__Bacteroidetes; c__Flavobacteriia; o__Flavobacteriales; f__Flavobacteriaceae; g__Flavobacterium	Argentina_BA_MSB_bin_53
Argentina_BA_MSB_425567	d__Bacteria; p__Bacteroidetes; c__Saprospiria; o__Saprospirales; f__Saprospiraceae	Argentina_BA_MSB_bin_62
Argentina_BA_MSB_426701
Argentina_BA_MSB_426907
Argentina_BA_MSB_427015
Argentina_BA_MSB_427293
Argentina_BA_MSB_427417
Argentina_BA_MSB_427500
Argentina_BA_MSB_427551
Argentina_BA_MSB_429121||full			d__Bacteria; p__Proteobacteria; c__Betaproteobacteria; o__; f__; g__Candidatus Accumulibacter; s__Candidatus Accumulibacter phosphatis	CHN_JS_JXZ_bin_110
Argentina_BA_MSB_429294
Argentina_BA_MSB_429378
Argentina_BA_MSB_429870
Argentina_BA_MSB_430678
Argentina_BA_MSB_432188	d__Bacteria; p__Proteobacteria; c__Betaproteobacteria; o__Burkholderiales; f__Burkholderiaceae	Argentina_BA_MSB_bin_90
Argentina_BA_MSB_432306	d__Bacteria; p__Bacteroidetes; c__Chitinophagia; o__Chitinophagales; f__Chitinophagaceae	Argentina_BA_MSB_bin_30
Argentina_BA_MSB_433536
Argentina_BA_MSB_434264
Argentina_BA_MSB_435132
Argentina_BA_MSB_437331
Argentina_BA_MSB_437653
Argentina_BA_MSB_437839
Argentina_BA_MSB_438347
Argentina_BA_MSB_438951
Argentina_BA_MSB_440326
Argentina_BA_MSB_44057||full
Argentina_BA_MSB_441824||full
Argentina_BA_MSB_443436
Argentina_BA_MSB_445101
Argentina_BA_MSB_44582||full	d__Bacteria; p__Proteobacteria; c__Alphaproteobacteria; o__Rhizobiales; f__Aestuariivirgaceae; g__Aestuariivirga	Argentina_BA_MSB_bin_52
Argentina_BA_MSB_446520_1
Argentina_BA_MSB_447048	d__Bacteria; p__Bacteroidetes; c__Flavobacteriia; o__Flavobacteriales; f__Flavobacteriaceae; g__Flavobacterium	Argentina_BA_MSB_bin_47
Argentina_BA_MSB_449000
Argentina_BA_MSB_449519
Argentina_BA_MSB_450576
Argentina_BA_MSB_45176||full	d__Bacteria; p__Actinobacteria; c__Actinobacteria; o__Propionibacteriales; f__Nocardioidaceae; g__Aeromicrobium	Argentina_BA_MSB_bin_60
Argentina_BA_MSB_453154||full
Argentina_BA_MSB_453313||full
Argentina_BA_MSB_453932||full_1	d__Bacteria; p__Proteobacteria; c__Betaproteobacteria; o__Burkholderiales; f__Comamonadaceae; g__Hydrogenophaga; s__Hydrogenophaga intermedia	Croatia_Zagreb_Pliva_bin_38
Argentina_BA_MSB_455391
Argentina_BA_MSB_456278
Argentina_BA_MSB_458039
Argentina_BA_MSB_459976
Argentina_BA_MSB_462052
Argentina_BA_MSB_462156	d__Bacteria; p__Bacteroidetes; c__Flavobacteriia; o__Flavobacteriales; f__Flavobacteriaceae; g__Flavobacterium	Argentina_BA_MSB_bin_105
Argentina_BA_MSB_462344
Argentina_BA_MSB_46259
Argentina_BA_MSB_464386
Argentina_BA_MSB_464410||full_1	d__Bacteria; p__Proteobacteria; c__Alphaproteobacteria; o__; f__; g__Micavibrio	Argentina_BA_MSB_bin_74
Argentina_BA_MSB_465786_fragment_4	d__Bacteria; p__Candidatus Peregrinibacteria	Argentina_BA_MSB_bin_8	d__Bacteria; p__Candidatus Peregrinibacteria	Argentina_BA_MSB_bin_8
Argentina_BA_MSB_468406_1
Argentina_BA_MSB_471248
Argentina_BA_MSB_473082||full_1	d__Bacteria; p__Proteobacteria; c__Alphaproteobacteria; o__Rhizobiales; f__Aestuariivirgaceae; g__Aestuariivirga	Argentina_BA_MSB_bin_52
Argentina_BA_MSB_477585
Argentina_BA_MSB_479932||full
Argentina_BA_MSB_48285||full	d__Bacteria; p__Proteobacteria; c__Betaproteobacteria; o__Burkholderiales; f__Comamonadaceae; g__Acidovorax; s__Acidovorax defluvii	Sweden_Scania_WWTP_bin_28
Argentina_BA_MSB_484446_fragment_1	d__Bacteria; p__Actinobacteria; c__Actinobacteria; o__Propionibacteriales; f__Nocardioidaceae; g__Nocardioides	Argentina_BA_MSB_bin_71
Argentina_BA_MSB_492396	d__Bacteria; p__Bacteroidetes; c__Flavobacteriia; o__Flavobacteriales	Argentina_BA_MSB_bin_7
Argentina_BA_MSB_497093
Argentina_BA_MSB_502764
Argentina_BA_MSB_50280
Argentina_BA_MSB_503710
Argentina_BA_MSB_504048
Argentina_BA_MSB_504424
Argentina_BA_MSB_505518
Argentina_BA_MSB_50746			d__Bacteria; p__Proteobacteria; c__Betaproteobacteria; o__Burkholderiales; f__Comamonadaceae; g__Polaromonas	Colombia_Antioquia_WWTP_bin_94
Argentina_BA_MSB_508396||full			d__Bacteria; p__Proteobacteria; c__Alphaproteobacteria; o__Rhizobiales; f__Rhizobiaceae	Denmark_Aalborg_WWTP2_bin_56
Argentina_BA_MSB_50883
Argentina_BA_MSB_512347
Argentina_BA_MSB_51389
Argentina_BA_MSB_518282||full_1	d__Bacteria; p__Bacteroidetes; c__Flavobacteriia; o__Flavobacteriales	Argentina_BA_MSB_bin_7
Argentina_BA_MSB_518314
Argentina_BA_MSB_519286||full
Argentina_BA_MSB_52275
Argentina_BA_MSB_529475
Argentina_BA_MSB_53057
Argentina_BA_MSB_530759
Argentina_BA_MSB_533407
Argentina_BA_MSB_533797
Argentina_BA_MSB_534067	d__Bacteria; p__Candidatus Peregrinibacteria	Argentina_BA_MSB_bin_8
Argentina_BA_MSB_534508	d__Bacteria; p__Bacteroidetes; c__Flavobacteriia; o__Flavobacteriales; f__Flavobacteriaceae; g__Aequorivita	India_Gujarat_ETP_bin_2
Argentina_BA_MSB_53453	d__Bacteria; p__Actinobacteria; c__Actinobacteria; o__Micrococcales; f__Intrasporangiaceae; g__Tetrasphaera	Argentina_BA_MSB_bin_42
Argentina_BA_MSB_535013||full
Argentina_BA_MSB_535668
Argentina_BA_MSB_53608
Argentina_BA_MSB_538668
Argentina_BA_MSB_539841||full	d__Bacteria; p__Proteobacteria; c__Alphaproteobacteria; o__Rhizobiales; f__Aestuariivirgaceae; g__Aestuariivirga	Colombia_Antioquia_WWTP_bin_95
Argentina_BA_MSB_541848
Argentina_BA_MSB_543249
Argentina_BA_MSB_544725
Argentina_BA_MSB_545316
Argentina_BA_MSB_545865
Argentina_BA_MSB_546011
Argentina_BA_MSB_546374
Argentina_BA_MSB_54642
Argentina_BA_MSB_547307
Argentina_BA_MSB_547446
Argentina_BA_MSB_547874||full
Argentina_BA_MSB_548505_1
Argentina_BA_MSB_54915	d__Bacteria; p__Candidatus Saccharibacteria	Argentina_BA_MSB_bin_48
Argentina_BA_MSB_549174
Argentina_BA_MSB_550509
Argentina_BA_MSB_550623
Argentina_BA_MSB_551150
Argentina_BA_MSB_551355
Argentina_BA_MSB_551859
Argentina_BA_MSB_552045
Argentina_BA_MSB_553091
Argentina_BA_MSB_554111
Argentina_BA_MSB_554549
Argentina_BA_MSB_554862	d__Bacteria; p__Bacteroidetes; c__Chitinophagia; o__Chitinophagales; f__Chitinophagaceae	Argentina_BA_MSB_bin_31
Argentina_BA_MSB_557526||full_1
Argentina_BA_MSB_557870
Argentina_BA_MSB_559289
Argentina_BA_MSB_559639
Argentina_BA_MSB_560243
Argentina_BA_MSB_560485
Argentina_BA_MSB_561477
Argentina_BA_MSB_561519
Argentina_BA_MSB_561791
Argentina_BA_MSB_562446
Argentina_BA_MSB_562860
Argentina_BA_MSB_563018
Argentina_BA_MSB_563045
Argentina_BA_MSB_563078||full
Argentina_BA_MSB_563919
Argentina_BA_MSB_564568
Argentina_BA_MSB_567755
Argentina_BA_MSB_568967
Argentina_BA_MSB_569503
Argentina_BA_MSB_570340||full	d__Bacteria; p__Bacteroidetes; c__Saprospiria; o__Saprospirales; f__Saprospiraceae	Argentina_BA_MSB_bin_62
Argentina_BA_MSB_570693
Argentina_BA_MSB_570705
Argentina_BA_MSB_571246
Argentina_BA_MSB_572684
Argentina_BA_MSB_5733	d__Bacteria; p__Bacteroidetes; c__Bacteroidia; o__Bacteroidales; f__Paludibacteraceae;g__Paludibacter	Argentina_BA_MSB_bin_58
Argentina_BA_MSB_57353||full
Argentina_BA_MSB_57375
Argentina_BA_MSB_577097
Argentina_BA_MSB_577835
Argentina_BA_MSB_578774
Argentina_BA_MSB_580775||full	d__Bacteria; p__Candidatus Saccharibacteria	Argentina_BA_MSB_bin_39	d__Bacteria; p__Candidatus Saccharibacteria	Argentina_BA_MSB_bin_39
Argentina_BA_MSB_583336||full	d__Bacteria; p__Bacteroidetes; c__Saprospiria; o__Saprospirales; f__Saprospiraceae	Argentina_BA_MSB_bin_62
Argentina_BA_MSB_583747||full	d__Bacteria; p__Bacteroidetes; c__Chitinophagia; o__Chitinophagales; f__Chitinophagaceae	Argentina_BA_MSB_bin_30
Argentina_BA_MSB_583823
Argentina_BA_MSB_584431||full	d__Bacteria; p__Bacteroidetes; c__Bacteroidia; o__Bacteroidales; f__Paludibacteraceae	Korea_Gyeonggi_WWTP1_bin_4
Argentina_BA_MSB_589574
Argentina_BA_MSB_589728
Argentina_BA_MSB_591842||full	d__Bacteria; p__Proteobacteria; c__Betaproteobacteria; o__Burkholderiales; f__Comamonadaceae; g__Ottowia	Argentina_BA_MSA_bin_40	d__Bacteria; p__Proteobacteria; c__Betaproteobacteria; o__Burkholderiales; f__Comamonadaceae; g__Ottowia	CHN_HK_Stanley_bin_34
Argentina_BA_MSB_592
Argentina_BA_MSB_592571
Argentina_BA_MSB_593874
Argentina_BA_MSB_594156
Argentina_BA_MSB_597601
Argentina_BA_MSB_59846
Argentina_BA_MSB_600130
Argentina_BA_MSB_600408
Argentina_BA_MSB_602151
Argentina_BA_MSB_602503	d__Bacteria; p__Bacteroidetes; c__Flavobacteriia; o__Flavobacteriales	Argentina_BA_MSB_bin_7
Argentina_BA_MSB_604275||full	d__Bacteria; p__Proteobacteria; c__Betaproteobacteria; o__Rhodocyclales; f__Zoogloeaceae; g__Zoogloea	Argentina_BA_MSB_bin_26
Argentina_BA_MSB_604435
Argentina_BA_MSB_606919
Argentina_BA_MSB_607212
Argentina_BA_MSB_611937
Argentina_BA_MSB_61359	d__Bacteria; p__Proteobacteria; c__Betaproteobacteria; o__Burkholderiales; f__Burkholderiaceae	Argentina_BA_MSB_bin_90
Argentina_BA_MSB_61466
Argentina_BA_MSB_616271
Argentina_BA_MSB_618158_fragment_1	d__Bacteria; p__Candidatus Peregrinibacteria	Argentina_BA_MSB_bin_8
Argentina_BA_MSB_618519
Argentina_BA_MSB_619125
Argentina_BA_MSB_621293
Argentina_BA_MSB_625126
Argentina_BA_MSB_626755
Argentina_BA_MSB_62728
Argentina_BA_MSB_627611
Argentina_BA_MSB_629872	d__Bacteria; p__Bacteroidetes; c__Flavobacteriia; o__Flavobacteriales	Argentina_BA_MSB_bin_7
Argentina_BA_MSB_631604
Argentina_BA_MSB_638038||full	d__Bacteria; p__Proteobacteria; c__Gammaproteobacteria; o__Pseudomonadales; f__Moraxellaceae	Argentina_BA_MSB_bin_72
Argentina_BA_MSB_638331
Argentina_BA_MSB_638897
Argentina_BA_MSB_638903
Argentina_BA_MSB_639159
Argentina_BA_MSB_639275
Argentina_BA_MSB_639745
Argentina_BA_MSB_641360||full	d__Bacteria; p__Proteobacteria; c__Alphaproteobacteria; o__Sphingomonadales	Argentina_BA_MSB_bin_32
Argentina_BA_MSB_641377
Argentina_BA_MSB_641434||full_1
Argentina_BA_MSB_641877
Argentina_BA_MSB_642731	d__Bacteria; p__Bacteroidetes; c__Flavobacteriia; o__Flavobacteriales	Argentina_BA_MSB_bin_7
Argentina_BA_MSB_642883||full	d__Bacteria; p__Acidobacteria	Colombia_Antioquia_WWTP_bin_101
Argentina_BA_MSB_64423||full
Argentina_BA_MSB_644505
Argentina_BA_MSB_645677
Argentina_BA_MSB_645710
Argentina_BA_MSB_645960
Argentina_BA_MSB_647259||full
Argentina_BA_MSB_647850
Argentina_BA_MSB_648393
Argentina_BA_MSB_648619
Argentina_BA_MSB_648754
Argentina_BA_MSB_648835
Argentina_BA_MSB_64998
Argentina_BA_MSB_650777||full	d__Bacteria; p__Bacteroidetes; c__Flavobacteriia; o__Flavobacteriales; f__Flavobacteriaceae; g__Flavobacterium	Argentina_BA_MSB_bin_53
Argentina_BA_MSB_650845_fragment_3	d__Bacteria; p__Bacteroidetes; c__Bacteroidia; o__Bacteroidales	Argentina_BA_MSB_bin_4
Argentina_BA_MSB_651043
Argentina_BA_MSB_651195
Argentina_BA_MSB_651620||full
Argentina_BA_MSB_651697
Argentina_BA_MSB_652559
Argentina_BA_MSB_653174
Argentina_BA_MSB_654494||full	d__Bacteria; p__Bacteroidetes; c__Chitinophagia; o__Chitinophagales	Argentina_BA_MSB_bin_2
Argentina_BA_MSB_654535||full
Argentina_BA_MSB_654609||full					d__Bacteria; p__Proteobacteria; c__Gammaproteobacteria; o__Thiotrichales; f__Thiotrichaceae; g__Thiothrix	Argentina_BA_MSB_bin_69
Argentina_BA_MSB_654845
Argentina_BA_MSB_657668
Argentina_BA_MSB_657728
Argentina_BA_MSB_658586
Argentina_BA_MSB_658698||full	d__Bacteria; p__Proteobacteria; c__Alphaproteobacteria; o__Rhizobiales; f__Hyphomicrobiaceae; g__Pelagibacterium	CHN_SD_SY_bin_12
Argentina_BA_MSB_660026||full	d__Bacteria; p__Proteobacteria; c__Betaproteobacteria; o__Rhodocyclales; f__Azonexaceae; g__Dechloromonas	Sweden_Scania_WWTP_bin_4
Argentina_BA_MSB_660464	d__Bacteria; p__Actinobacteria; c__Actinobacteria; o__Propionibacteriales; f__Propionibacteriaceae	Denmark_Middelfart_WWTP_bin_8
Argentina_BA_MSB_663915
Argentina_BA_MSB_663962
Argentina_BA_MSB_664528
Argentina_BA_MSB_664948	d__Bacteria; p__Bacteroidetes; c__Flavobacteriia; o__Flavobacteriales; f__Flavobacteriaceae; g__Flavobacterium	Argentina_BA_MSB_bin_105
Argentina_BA_MSB_665658
Argentina_BA_MSB_665781
Argentina_BA_MSB_667555
Argentina_BA_MSB_66846
Argentina_BA_MSB_668814
Argentina_BA_MSB_668854
Argentina_BA_MSB_669335
Argentina_BA_MSB_669744
Argentina_BA_MSB_670967
Argentina_BA_MSB_671790
Argentina_BA_MSB_672030
Argentina_BA_MSB_672919
Argentina_BA_MSB_673975
Argentina_BA_MSB_673979||full
Argentina_BA_MSB_675719
Argentina_BA_MSB_675869
Argentina_BA_MSB_67858	d__Bacteria; p__Ignavibacteriae; c__Ignavibacteria; o__Ignavibacteriales	Argentina_BA_PRC_bin_65
Argentina_BA_MSB_679201
Argentina_BA_MSB_679565||full
Argentina_BA_MSB_680433
Argentina_BA_MSB_681594
Argentina_BA_MSB_682220
Argentina_BA_MSB_683952
Argentina_BA_MSB_683973	d__Bacteria; p__Actinobacteria; c__Actinobacteria; o__Corynebacteriales; f__Dietziaceae; g__Dietzia	Argentina_BA_MSB_bin_56
Argentina_BA_MSB_687359
Argentina_BA_MSB_687708
Argentina_BA_MSB_68773
Argentina_BA_MSB_692029
Argentina_BA_MSB_693644||full	d__Bacteria; p__Bacteroidetes; c__Flavobacteriia; o__Flavobacteriales	Argentina_BA_MSB_bin_7
Argentina_BA_MSB_694030
Argentina_BA_MSB_694846
Argentina_BA_MSB_695587||full	d__Bacteria; p__Bacteroidetes; c__Chitinophagia; o__Chitinophagales; f__Chitinophagaceae	Argentina_BA_MSB_bin_91
Argentina_BA_MSB_696274
Argentina_BA_MSB_696445
Argentina_BA_MSB_698824
Argentina_BA_MSB_701513||full
Argentina_BA_MSB_702589||full	d__Bacteria; p__Proteobacteria; c__Gammaproteobacteria; o__Nevskiales; f__Steroidobacteraceae; g__Steroidobacter	CHN_TW_WWTP1_bin_58
Argentina_BA_MSB_704543
Argentina_BA_MSB_706787||full	d__Bacteria; p__Proteobacteria; c__Alphaproteobacteria; o__Rhodobacterales; f__Hyphomonadaceae	Croatia_Zagreb_WWTP_bin_16
Argentina_BA_MSB_706925
Argentina_BA_MSB_707124
Argentina_BA_MSB_712443||full	d__Bacteria; p__Verrucomicrobia; c__Verrucomicrobiae; o__Verrucomicrobiales; f__Verrucomicrobiaceae	Argentina_BA_MSB_bin_82
Argentina_BA_MSB_713279||0_partial
Argentina_BA_MSB_714894
Argentina_BA_MSB_720126||full
Argentina_BA_MSB_723457	d__Bacteria; p__Candidatus Saccharibacteria	Denmark_Middelfart_WWTP_bin_43
Argentina_BA_MSB_725166	d__Bacteria; p__Proteobacteria; c__Betaproteobacteria; o__Rhodocyclales; f__Azonexaceae; g__Dechloromonas	CHN_SH_WWTP2_bin_7
Argentina_BA_MSB_726214
Argentina_BA_MSB_7293
Argentina_BA_MSB_733870||full
Argentina_BA_MSB_734470
Argentina_BA_MSB_736203||full
Argentina_BA_MSB_740162
Argentina_BA_MSB_740518
Argentina_BA_MSB_741613||full
Argentina_BA_MSB_742119
Argentina_BA_MSB_743077
Argentina_BA_MSB_746086
Argentina_BA_MSB_746756
Argentina_BA_MSB_750731
Argentina_BA_MSB_750814
Argentina_BA_MSB_751224
Argentina_BA_MSB_751283
Argentina_BA_MSB_751768||0_partial	d__Bacteria; p__Bacteroidetes; c__Bacteroidia; o__Bacteroidales	Argentina_BA_MSB_bin_4
Argentina_BA_MSB_752752||full
Argentina_BA_MSB_755443||full
Argentina_BA_MSB_757239
Argentina_BA_MSB_757548
Argentina_BA_MSB_757869||full	d__Bacteria; p__Proteobacteria; c__Betaproteobacteria; o__Rhodocyclales; f__Azonexaceae; g__Dechloromonas	CHN_SD_BN_bin_42			d__Bacteria; p__Proteobacteria; c__Betaproteobacteria; o__Nitrosomonadales; f__Thiobacillaceae	CHN_SD_XNJ_bin_56
Argentina_BA_MSB_761250
Argentina_BA_MSB_761786
Argentina_BA_MSB_762057	d__Bacteria; p__Actinobacteria; c__Actinobacteria; o__Propionibacteriales; f__Propionibacteriaceae	USA_Wisconsin_WWTP1_bin_48
Argentina_BA_MSB_765893
Argentina_BA_MSB_766261
Argentina_BA_MSB_766934
Argentina_BA_MSB_768687
Argentina_BA_MSB_768763
Argentina_BA_MSB_768823||full
Argentina_BA_MSB_770304
Argentina_BA_MSB_770448
Argentina_BA_MSB_770602
Argentina_BA_MSB_770968
Argentina_BA_MSB_772391			d__Bacteria; p__Actinobacteria; c__Actinobacteria; o__Actinomycetales	Singapore_WWTP_bin_75
Argentina_BA_MSB_774580
Argentina_BA_MSB_774645
Argentina_BA_MSB_775517
Argentina_BA_MSB_776608
Argentina_BA_MSB_777214	d__Bacteria; p__Acidobacteria	Colombia_Antioquia_WWTP_bin_101
Argentina_BA_MSB_777858||full			d__Bacteria; p__Proteobacteria; c__Alphaproteobacteria; o__Sphingomonadales; f__Sphingomonadaceae; g__Novosphingobium	Sweden_Scania_WWTP_bin_38
Argentina_BA_MSB_779449||0_partial	d__Bacteria; p__Candidatus Parcubacteria	Argentina_BA_MSB_bin_37
Argentina_BA_MSB_780359
Argentina_BA_MSB_781647||full
Argentina_BA_MSB_781920
Argentina_BA_MSB_78214	d__Bacteria; p__Actinobacteria; c__Actinobacteria; o__Propionibacteriales; f__Propionibacteriaceae	USA_Wisconsin_WWTP1_bin_48
Argentina_BA_MSB_782438_fragment_2	d__Bacteria; p__Actinobacteria; c__Actinobacteria; o__Corynebacteriales; f__Dietziaceae; g__Dietzia	Argentina_BA_MSB_bin_56
Argentina_BA_MSB_7887
Argentina_BA_MSB_789608||full
Argentina_BA_MSB_789999
Argentina_BA_MSB_790761
Argentina_BA_MSB_790844||full	d__Bacteria; p__Proteobacteria; c__Alphaproteobacteria; o__Sphingomonadales; f__Sphingomonadaceae; g__Novosphingobium	Argentina_BA_MSB_bin_70
Argentina_BA_MSB_793810
Argentina_BA_MSB_794795||full	d__Bacteria; p__Proteobacteria; c__Alphaproteobacteria; o__Rhizobiales	Argentina_BA_MSB_bin_50
Argentina_BA_MSB_8010||full	d__Bacteria; p__Bacteroidetes; c__Flavobacteriia; o__Flavobacteriales; f__Flavobacteriaceae; g__Flavobacterium	Argentina_BA_MSB_bin_47
Argentina_BA_MSB_805182
Argentina_BA_MSB_806272
Argentina_BA_MSB_806764
Argentina_BA_MSB_810463||full			d__Bacteria; p__Proteobacteria; c__Alphaproteobacteria; o__Rhizobiales	Denmark_Aalborg_WWTP2_bin_180
Argentina_BA_MSB_811047||full	d__Bacteria; p__Proteobacteria; c__Alphaproteobacteria; o__; f__; g__Micavibrio	Argentina_BA_MSB_bin_74
Argentina_BA_MSB_811475
Argentina_BA_MSB_815877
Argentina_BA_MSB_818878
Argentina_BA_MSB_819188	d__Bacteria; p__Acidobacteria	Denmark_Aalborg_WWTP2_bin_210
Argentina_BA_MSB_825487
Argentina_BA_MSB_8284
Argentina_BA_MSB_828409
Argentina_BA_MSB_830876
Argentina_BA_MSB_831076
Argentina_BA_MSB_837977||full	d__Bacteria; p__Proteobacteria; c__Alphaproteobacteria; o__Rhizobiales; f__Aestuariivirgaceae; g__Aestuariivirga	Colombia_Antioquia_WWTP_bin_95
Argentina_BA_MSB_839321	d__Bacteria; p__Bacteroidetes; c__Flavobacteriia; o__Flavobacteriales; f__Flavobacteriaceae; g__Flavobacterium	Argentina_BA_MSB_bin_105
Argentina_BA_MSB_841671||full
Argentina_BA_MSB_843895
Argentina_BA_MSB_845063
Argentina_BA_MSB_847515
Argentina_BA_MSB_848069_fragment_1	d__Bacteria; p__Actinobacteria; c__Actinobacteria; o__Corynebacteriales; f__Gordoniaceae; g__Gordonia	Argentina_BA_MSB_bin_77
Argentina_BA_MSB_849639
Argentina_BA_MSB_849969
Argentina_BA_MSB_850353
Argentina_BA_MSB_850530	d__Bacteria; p__Bacteroidetes; c__Saprospiria; o__Saprospirales; f__Saprospiraceae	Argentina_BA_MSB_bin_62
Argentina_BA_MSB_850910
Argentina_BA_MSB_851418
Argentina_BA_MSB_851741
Argentina_BA_MSB_852130
Argentina_BA_MSB_853292	d__Bacteria; p__Bacteroidetes; c__Flavobacteriia; o__Flavobacteriales; f__Flavobacteriaceae; g__Flavobacterium	Argentina_BA_MSB_bin_105
Argentina_BA_MSB_853873
Argentina_BA_MSB_854092
Argentina_BA_MSB_854989
Argentina_BA_MSB_857157
Argentina_BA_MSB_857787
Argentina_BA_MSB_85869
Argentina_BA_MSB_859503||full	d__Bacteria; p__Proteobacteria; c__Alphaproteobacteria; o__Rhodobacterales; f__Rhodobacteraceae; g__Defluviimonas	CHN_TW_WWTP2_bin_116
Argentina_BA_MSB_859564
Argentina_BA_MSB_859754
Argentina_BA_MSB_861532||full	d__Bacteria; p__Proteobacteria; c__Alphaproteobacteria; o__Sphingomonadales; f__Sphingomonadaceae; g__Novosphingobium	CHN_TW_WWTP2_bin_71
Argentina_BA_MSB_862225
Argentina_BA_MSB_862714
Argentina_BA_MSB_862880	d__Bacteria; p__Bacteroidetes; c__Bacteroidia; o__Bacteroidales	Argentina_BA_MSB_bin_44
Argentina_BA_MSB_86310
Argentina_BA_MSB_865175	d__Bacteria; p__Proteobacteria; c__Betaproteobacteria; o__Rhodocyclales; f__Azonexaceae; g__Dechloromonas	CHN_SH_WWTP2_bin_7
Argentina_BA_MSB_866795
Argentina_BA_MSB_86694
Argentina_BA_MSB_867805
Argentina_BA_MSB_869516
Argentina_BA_MSB_869616
Argentina_BA_MSB_870704
Argentina_BA_MSB_870772
Argentina_BA_MSB_871258
Argentina_BA_MSB_871939
Argentina_BA_MSB_872072
Argentina_BA_MSB_874255	d__Bacteria; p__Bacteroidetes; c__Flavobacteriia; o__Flavobacteriales; f__Flavobacteriaceae; g__Flavobacterium	Argentina_BA_MSB_bin_53
Argentina_BA_MSB_876168||full					d__Bacteria; p__Proteobacteria; c__Gammaproteobacteria; o__Thiotrichales; f__Thiotrichaceae; g__Thiothrix	Argentina_BA_MSB_bin_69
Argentina_BA_MSB_876285
Argentina_BA_MSB_876945
Argentina_BA_MSB_87890||full_1	d__Bacteria; p__Proteobacteria; c__Gammaproteobacteria; o__Alteromonadales; f__Alteromonadaceae; g__Marinobacter	CHN_SD_BH_bin_41
Argentina_BA_MSB_879164||full	d__Bacteria; p__Bacteroidetes; c__Cytophagia; o__Cytophagales; f__Cytophagaceae	Argentina_BA_MSB_bin_63
Argentina_BA_MSB_879894
Argentina_BA_MSB_880373
Argentina_BA_MSB_880597
Argentina_BA_MSB_88470
Argentina_BA_MSB_887540||full	d__Bacteria; p__Bacteroidetes; c__Saprospiria; o__Saprospirales; f__Saprospiraceae	Argentina_BA_MSB_bin_36
Argentina_BA_MSB_888606
Argentina_BA_MSB_888637
Argentina_BA_MSB_888641
Argentina_BA_MSB_889520
Argentina_BA_MSB_889593||full
Argentina_BA_MSB_889597	d__Bacteria; p__Actinobacteria; c__Actinobacteria; o__Propionibacteriales; f__Propionibacteriaceae	Denmark_Middelfart_WWTP_bin_8
Argentina_BA_MSB_889718
Argentina_BA_MSB_890323
Argentina_BA_MSB_891542
Argentina_BA_MSB_891545
Argentina_BA_MSB_892787
Argentina_BA_MSB_894107
Argentina_BA_MSB_894840	d__Bacteria; p__Actinobacteria; c__Actinobacteria; o__Corynebacteriales; f__Dietziaceae; g__Dietzia	Argentina_BA_MSB_bin_56
Argentina_BA_MSB_895026
Argentina_BA_MSB_895230
Argentina_BA_MSB_895691	d__Bacteria; p__Bacteroidetes; c__Flavobacteriia; o__Flavobacteriales	Argentina_BA_MSB_bin_101
Argentina_BA_MSB_899391||full
Argentina_BA_MSB_900948
Argentina_BA_MSB_902468
Argentina_BA_MSB_903163
Argentina_BA_MSB_9048
Argentina_BA_MSB_905518
Argentina_BA_MSB_905531
Argentina_BA_MSB_90630||full
Argentina_BA_MSB_90665||full
Argentina_BA_MSB_906776
Argentina_BA_MSB_909780
Argentina_BA_MSB_912887
Argentina_BA_MSB_913288
Argentina_BA_MSB_913855||full_1	d__Bacteria; p__Firmicutes; c__Bacilli; o__Lactobacillales; f__Carnobacteriaceae; g__Trichococcus; s__Trichococcus flocculiformis	Argentina_BA_MSB_bin_85
Argentina_BA_MSB_916609	d__Bacteria; p__Bacteroidetes; c__Saprospiria; o__Saprospirales; f__Saprospiraceae	CHN_JS_DJQ_bin_24
Argentina_BA_MSB_917242
Argentina_BA_MSB_919419||full
Argentina_BA_MSB_919449||full_1
Argentina_BA_MSB_919982	d__Bacteria; p__Bacteroidetes; c__Chitinophagia; o__Chitinophagales; f__Chitinophagaceae	Argentina_BA_MSB_bin_31
Argentina_BA_MSB_921336	d__Bacteria; p__Candidatus Peregrinibacteria	Argentina_BA_MSB_bin_8
Argentina_BA_MSB_921634
Argentina_BA_MSB_92175	d__Bacteria; p__; c__; o__; f__; g__; s__Candidatus Dojkabacteria bacterium	Argentina_BA_MSA_bin_89
Argentina_BA_MSB_922512
Argentina_BA_MSB_922931
Argentina_BA_MSB_924725
Argentina_BA_MSB_924731
Argentina_BA_MSB_926140
Argentina_BA_MSB_927945
Argentina_BA_MSB_928456||full
Argentina_BA_MSB_93436||full	d__Bacteria; p__Verrucomicrobia	Argentina_BA_MSB_bin_29
Argentina_BA_MSB_936898||full	d__Bacteria; p__Verrucomicrobia; c__Verrucomicrobiae; o__Verrucomicrobiales; f__Verrucomicrobiaceae	Argentina_BA_MSB_bin_82
Argentina_BA_MSB_940245
Argentina_BA_MSB_940557||full
Argentina_BA_MSB_940628
Argentina_BA_MSB_940745
Argentina_BA_MSB_94220
Argentina_BA_MSB_94695
Argentina_BA_MSB_951130
Argentina_BA_MSB_953038
Argentina_BA_MSB_955844
Argentina_BA_MSB_956007
Argentina_BA_MSB_957249
Argentina_BA_MSB_957642	d__Bacteria; p__Bacteroidetes	CHN_SD_KQ_bin_230
Argentina_BA_MSB_958097
Argentina_BA_MSB_958537
Argentina_BA_MSB_960026	d__Bacteria; p__Bacteroidetes; c__Bacteroidia; o__Bacteroidales	Argentina_BA_MSB_bin_44
Argentina_BA_MSB_962496
Argentina_BA_MSB_963517
Argentina_BA_MSB_964074
Argentina_BA_MSB_965034
Argentina_BA_MSB_965516
Argentina_BA_MSB_965984
Argentina_BA_MSB_966036
Argentina_BA_MSB_966731
Argentina_BA_MSB_966763
Argentina_BA_MSB_967156||full	d__Bacteria; p__Proteobacteria; c__Betaproteobacteria; o__Rhodocyclales; f__Rhodocyclaceae	CHN_HK_SWH_bin_36
Argentina_BA_MSB_967162
Argentina_BA_MSB_967643||full	d__Bacteria; p__Proteobacteria; c__Alphaproteobacteria; o__Rhizobiales; f__Hyphomicrobiaceae; g__Pelagibacterium	CHN_SD_SY_bin_12
Argentina_BA_MSB_967684_fragment_1	d__Bacteria; p__Bacteroidetes; c__Flavobacteriia; o__Flavobacteriales; f__Flavobacteriaceae; g__Flavobacterium	Argentina_BA_MSB_bin_47
Argentina_BA_MSB_968792
Argentina_BA_MSB_969187
Argentina_BA_MSB_970159
Argentina_BA_MSB_973429
Argentina_BA_MSB_974897||full	d__Bacteria; p__Proteobacteria; c__Betaproteobacteria; o__Burkholderiales; f__Comamonadaceae; g__Alicycliphilus	Argentina_BA_PSF_bin_49
Argentina_BA_MSB_975215
Argentina_BA_MSB_975921
Argentina_BA_MSB_979098
Argentina_BA_MSB_981458
Argentina_BA_MSB_981823
Argentina_BA_MSB_981937
Argentina_BA_MSB_982839
Argentina_BA_MSB_983030
Argentina_BA_MSB_984101
Argentina_BA_MSB_984272
Argentina_BA_MSB_984841
Argentina_BA_MSB_985224
Argentina_BA_MSB_985488||full	d__Bacteria; p__Proteobacteria; c__Betaproteobacteria; o__Rhodocyclales; f__Azonexaceae; g__Dechloromonas	CHN_SH_WWTP2_bin_7
Argentina_BA_MSB_98576
Argentina_BA_MSB_992856
Argentina_BA_MSB_993112||0_partial_1
Argentina_BA_MSB_995598||full	d__Bacteria; p__Proteobacteria; c__Betaproteobacteria; o__Rhodocyclales; f__Azonexaceae; g__Dechloromonas	CHN_SH_WWTP2_bin_7
Argentina_BA_MSB_995840	d__Bacteria; p__Bacteroidetes; c__Flavobacteriia; o__Flavobacteriales; f__Flavobacteriaceae; g__Flavobacterium	CHN_SD_KQ_bin_254
Argentina_BA_MSB_997673||full	d__Bacteria; p__Bacteroidetes; c__Flavobacteriia; o__Flavobacteriales; f__Flavobacteriaceae; g__Flavobacterium	Argentina_BA_MSB_bin_98
Argentina_BA_PRC_100626
Argentina_BA_PRC_10138||full	d__Bacteria; p__Proteobacteria; c__Betaproteobacteria; o__Rhodocyclales; f__Zoogloeaceae; g__Thauera	Argentina_BA_PRC_bin_66
Argentina_BA_PRC_102153||full
Argentina_BA_PRC_102164||full_1	d__Bacteria; p__Proteobacteria; c__Deltaproteobacteria; o__Desulfuromonadales; f__Geobacteraceae; g__Geobacter; s__Geobacter anodireducens	Argentina_BA_PRC_bin_29
Argentina_BA_PRC_102769	d__Bacteria; p__Proteobacteria; c__Betaproteobacteria; o__Rhodocyclales; f__Zoogloeaceae; g__Thauera	Argentina_BA_PRC_bin_66
Argentina_BA_PRC_102956||full	d__Bacteria; p__Proteobacteria; c__Gammaproteobacteria	Argentina_BA_PRC_bin_27
Argentina_BA_PRC_103019	d__Bacteria; p__Acidobacteria; c__Holophagae; o__Holophagales	Argentina_BA_PRC_bin_77
Argentina_BA_PRC_103273||full
Argentina_BA_PRC_103374	d__Bacteria; p__Actinobacteria; c__Acidimicrobiia; o__Acidimicrobiales	Argentina_BA_PRC_bin_25
Argentina_BA_PRC_10444
Argentina_BA_PRC_10478
Argentina_BA_PRC_105546||full
Argentina_BA_PRC_105732||full
Argentina_BA_PRC_108548
Argentina_BA_PRC_1089
Argentina_BA_PRC_109148
Argentina_BA_PRC_109291||full
Argentina_BA_PRC_11032
Argentina_BA_PRC_111234||full_1	d__Bacteria; p__Proteobacteria; c__Alphaproteobacteria; o__Rhizobiales; f__Phyllobacteriaceae; g__Aquamicrobium	Argentina_BA_PRC_bin_22	d__Bacteria; p__Proteobacteria; c__Alphaproteobacteria; o__Rhizobiales; f__Rhizobiaceae	CHN_SD_SY_bin_66
Argentina_BA_PRC_11134||full	d__Bacteria; p__Chloroflexi; c__Anaerolineae	CHN_TW_WWTP1_bin_100
Argentina_BA_PRC_111453_1
Argentina_BA_PRC_111701||full	d__Bacteria; p__Proteobacteria; c__Alphaproteobacteria; o__Rhizobiales; f__Phyllobacteriaceae	CHN_SD_SY_bin_1
Argentina_BA_PRC_111704||full	d__Bacteria; p__Proteobacteria; c__Alphaproteobacteria; o__Rhodospirillales	Argentina_BA_PRC_bin_11
Argentina_BA_PRC_113172||full
Argentina_BA_PRC_113718||full
Argentina_BA_PRC_11383
Argentina_BA_PRC_114680
Argentina_BA_PRC_11498||full	d__Bacteria; p__Proteobacteria; c__Alphaproteobacteria; o__Rhizobiales; f__Phyllobacteriaceae; g__Mesorhizobium	Argentina_BA_PRC_bin_13
Argentina_BA_PRC_115320
Argentina_BA_PRC_116125||full
Argentina_BA_PRC_11673
Argentina_BA_PRC_116927||full
Argentina_BA_PRC_118175
Argentina_BA_PRC_118239||0_partial	d__Bacteria; p__Ignavibacteriae; c__Ignavibacteria	Argentina_BA_PRC_bin_35
Argentina_BA_PRC_121305	d__Bacteria; p__Proteobacteria; c__Betaproteobacteria; o__Rhodocyclales; f__Zoogloeaceae; g__Thauera	Argentina_BA_PRC_bin_66
Argentina_BA_PRC_121716||full	d__Bacteria; p__Proteobacteria; c__Alphaproteobacteria; o__Rhodospirillales	Argentina_BA_PRC_bin_11
Argentina_BA_PRC_122249||full	d__Bacteria; p__Proteobacteria; c__Oligoflexia; o__Bacteriovoracales; f__Bacteriovoracaceae	Argentina_BA_PRC_bin_14	d__Bacteria; p__Proteobacteria; c__Oligoflexia; o__Bacteriovoracales; f__Bacteriovoracaceae	Argentina_BA_PSF_bin_47
Argentina_BA_PRC_122991||full
Argentina_BA_PRC_123950
Argentina_BA_PRC_124182
Argentina_BA_PRC_126052_1
Argentina_BA_PRC_126521||full
Argentina_BA_PRC_127252||full
Argentina_BA_PRC_127653
Argentina_BA_PRC_128363||full
Argentina_BA_PRC_128379||full_1	d__Bacteria; p__Planctomycetes; c__Phycisphaerae	CHN_JS_SZ2_bin_43	d__Bacteria; p__Proteobacteria; c__Deltaproteobacteria	CHN_TW_WWTP2_bin_159
Argentina_BA_PRC_128954
Argentina_BA_PRC_129099||full	d__Bacteria; p__Proteobacteria; c__Betaproteobacteria; o__Rhodocyclales; f__Rhodocyclaceae	CHN_HK_SWH_bin_36
Argentina_BA_PRC_129232||full	d__Bacteria; p__Proteobacteria; c__Alphaproteobacteria; o__Sphingomonadales	Argentina_BA_MSB_bin_34
Argentina_BA_PRC_129480||full	d__Bacteria; p__Proteobacteria; c__Alphaproteobacteria; o__Rhodobacterales; f__Rhodobacteraceae; g__Paracoccus; s__Paracoccus solventivorans	Argentina_BA_PRC_bin_46
Argentina_BA_PRC_130185||full
Argentina_BA_PRC_130598||full	d__Bacteria; p__Actinobacteria; c__Thermoleophilia; o__Solirubrobacterales	Argentina_BA_MSA_bin_5
Argentina_BA_PRC_130970
Argentina_BA_PRC_131408
Argentina_BA_PRC_132077
Argentina_BA_PRC_132863||full_1
Argentina_BA_PRC_132932||full	d__Bacteria; p__Bacteroidetes; c__Saprospiria; o__Saprospirales; f__Saprospiraceae	Argentina_BA_PRC_bin_33
Argentina_BA_PRC_13439||full	d__Bacteria; p__Proteobacteria; c__Alphaproteobacteria; o__Rhizobiales; f__Phyllobacteriaceae; g__Mesorhizobium	Argentina_BA_PRC_bin_55
Argentina_BA_PRC_135078
Argentina_BA_PRC_136145||full
Argentina_BA_PRC_136673||full_1	d__Bacteria; p__Proteobacteria; c__Alphaproteobacteria; o__Rhodobacterales; f__Rhodobacteraceae	CHN_SD_BH_bin_25
Argentina_BA_PRC_136950
Argentina_BA_PRC_137152||full_1
Argentina_BA_PRC_137948||full
Argentina_BA_PRC_139664||0_partial_1
Argentina_BA_PRC_140230||full
Argentina_BA_PRC_14130||full	d__Bacteria; p__Proteobacteria; c__Alphaproteobacteria; o__Rhodospirillales	Colombia_Antioquia_WWTP_bin_24
Argentina_BA_PRC_141443	d__Bacteria; p__Acidobacteria; c__Holophagae; o__Holophagales	Argentina_BA_PRC_bin_77
Argentina_BA_PRC_142155||full
Argentina_BA_PRC_143228||full
Argentina_BA_PRC_143295
Argentina_BA_PRC_14402
Argentina_BA_PRC_144612
Argentina_BA_PRC_144666	d__Bacteria; p__Chloroflexi; c__Anaerolineae	Croatia_Zagreb_Pliva_bin_51
Argentina_BA_PRC_146194
Argentina_BA_PRC_14636||full_1	d__Bacteria; p__Proteobacteria; c__Alphaproteobacteria; o__Rhodospirillales	Argentina_BA_PRC_bin_11
Argentina_BA_PRC_146510||full
Argentina_BA_PRC_146735||full
Argentina_BA_PRC_14729
Argentina_BA_PRC_1479||full
Argentina_BA_PRC_148158
Argentina_BA_PRC_148894
Argentina_BA_PRC_149100||0_partial	d__Bacteria; p__Proteobacteria; c__Alphaproteobacteria; o__Rhizobiales; f__Phyllobacteriaceae; g__Mesorhizobium	Argentina_BA_PSF_bin_33	d__Bacteria; p__Proteobacteria; c__Alphaproteobacteria; o__Rhizobiales; f__Phyllobacteriaceae; g__Mesorhizobium	Argentina_BA_PRC_bin_55
Argentina_BA_PRC_151368||full	d__Bacteria; p__Chloroflexi; c__Ardenticatenia	Argentina_BA_PRC_bin_26
Argentina_BA_PRC_151435||full	d__Bacteria; p__Proteobacteria; c__Betaproteobacteria; o__Burkholderiales; f__Comamonadaceae	CHN_SD_JB_bin_66	d__Bacteria; p__Proteobacteria; c__Betaproteobacteria; o__Burkholderiales; f__; g__Rubrivivax	Sweden_Scania_WWTP_bin_63
Argentina_BA_PRC_1525||full
Argentina_BA_PRC_153569	d__Bacteria; p__Chloroflexi; c__Anaerolineae	CHN_TW_WWTP1_bin_45
Argentina_BA_PRC_154473
Argentina_BA_PRC_154685
Argentina_BA_PRC_154861||full
Argentina_BA_PRC_154976	d__Bacteria; p__Chloroflexi; c__Ardenticatenia	Argentina_BA_PRC_bin_26
Argentina_BA_PRC_155012
Argentina_BA_PRC_155380
Argentina_BA_PRC_155836
Argentina_BA_PRC_156987	d__Bacteria; p__Chloroflexi; c__Anaerolineae	CHN_SD_XNJ_bin_90
Argentina_BA_PRC_158228
Argentina_BA_PRC_158544||full
Argentina_BA_PRC_159247
Argentina_BA_PRC_160255	d__Bacteria; p__Actinobacteria; c__Actinobacteria; o__Micrococcales; f__Microbacteriaceae; g__Leucobacter	Argentina_BA_PRC_bin_63
Argentina_BA_PRC_160340
Argentina_BA_PRC_160805
Argentina_BA_PRC_160846
Argentina_BA_PRC_161268||full	d__Bacteria; p__Proteobacteria; c__Alphaproteobacteria; o__Rhizobiales; f__Phyllobacteriaceae; g__Aquamicrobium	Argentina_BA_PRC_bin_22
Argentina_BA_PRC_161737||full_1			d__Bacteria; p__Proteobacteria; c__Betaproteobacteria; o__Burkholderiales; f__Comamonadaceae; g__Ottowia	Sweden_Stockholm_Henriksdal_bin_55
Argentina_BA_PRC_161871
Argentina_BA_PRC_162224	d__Bacteria; p__Candidatus Dadabacteria	CHN_JS_DC_bin_30
Argentina_BA_PRC_162734
Argentina_BA_PRC_162939||full
Argentina_BA_PRC_163011_fragment_1	d__Bacteria; p__Gemmatimonadetes	Argentina_BA_PRC_bin_23
Argentina_BA_PRC_163195||full	d__Bacteria; p__Proteobacteria; c__Gammaproteobacteria	CHN_SD_BH_bin_29
Argentina_BA_PRC_163821	d__Bacteria; p__Bacteroidetes; c__Saprospiria; o__Saprospirales; f__Saprospiraceae	Argentina_BA_PRC_bin_33	d__Bacteria; p__Bacteroidetes; c__Saprospiria; o__Saprospirales; f__Saprospiraceae	Argentina_BA_PRC_bin_33
Argentina_BA_PRC_163852||full
Argentina_BA_PRC_163955||full_1	d__Bacteria; p__Proteobacteria; c__Alphaproteobacteria; o__Rhizobiales; f__Phyllobacteriaceae; g__Aquamicrobium	Argentina_BA_PRC_bin_22
Argentina_BA_PRC_164106||full
Argentina_BA_PRC_164282||full
Argentina_BA_PRC_164608||full	d__Bacteria; p__Actinobacteria; c__Acidimicrobiia; o__Acidimicrobiales	Argentina_BA_PRC_bin_25
Argentina_BA_PRC_164689||full
Argentina_BA_PRC_164882
Argentina_BA_PRC_165863||full
Argentina_BA_PRC_166119||full
Argentina_BA_PRC_167073
Argentina_BA_PRC_16752||full
Argentina_BA_PRC_167540	d__Bacteria; p__Proteobacteria; c__Gammaproteobacteria; o__Nevskiales; f__Steroidobacteraceae; g__Steroidobacter	CHN_TW_WWTP1_bin_58
Argentina_BA_PRC_168572||full			d__Bacteria; p__Proteobacteria; c__Betaproteobacteria; o__Rhodocyclales; f__Zoogloeaceae; g__Thauera	CHN_SD_KQ_bin_61
Argentina_BA_PRC_169343			d__Bacteria; p__Proteobacteria; c__Deltaproteobacteria	India_Gujarat_ETP_bin_4
Argentina_BA_PRC_172161||full
Argentina_BA_PRC_172904||full_1
Argentina_BA_PRC_173288
Argentina_BA_PRC_173302
Argentina_BA_PRC_173386
Argentina_BA_PRC_17383	d__Bacteria; p__Bacteroidetes; c__Saprospiria; o__Saprospirales; f__Saprospiraceae	Argentina_BA_MSB_bin_27
Argentina_BA_PRC_175070_1
Argentina_BA_PRC_176041
Argentina_BA_PRC_176792||full
Argentina_BA_PRC_178486||full
Argentina_BA_PRC_178580||full
Argentina_BA_PRC_178645
Argentina_BA_PRC_179060||full
Argentina_BA_PRC_179093
Argentina_BA_PRC_180425
Argentina_BA_PRC_180836
Argentina_BA_PRC_181323||full	d__Bacteria; p__Chloroflexi; c__Ardenticatenia	Argentina_BA_PRC_bin_26
Argentina_BA_PRC_183839_1
Argentina_BA_PRC_184113
Argentina_BA_PRC_184756||full	d__Bacteria; p__Proteobacteria; c__Gammaproteobacteria	Argentina_BA_PRC_bin_27			d__Bacteria; p__Proteobacteria; c__Betaproteobacteria; o__Burkholderiales; f__Comamonadaceae; g__Ottowia	Argentina_BA_PRC_bin_45
Argentina_BA_PRC_185022||full_1
Argentina_BA_PRC_185744||full_1	d__Bacteria; p__Chloroflexi; c__Anaerolineae	CHN_SD_XNJ_bin_90
Argentina_BA_PRC_186388
Argentina_BA_PRC_186590||full
Argentina_BA_PRC_187215||full	d__Bacteria; p__Proteobacteria; c__Alphaproteobacteria; o__Rhodobacterales; f__Rhodobacteraceae	CHN_SD_BH_bin_25
Argentina_BA_PRC_187367	d__Bacteria; p__Proteobacteria; c__Betaproteobacteria; o__Burkholderiales; f__Comamonadaceae; g__Alicycliphilus	Argentina_BA_PSF_bin_49
Argentina_BA_PRC_188407||full	d__Bacteria; p__Proteobacteria; c__Betaproteobacteria; o__Rhodocyclales; f__Rhodocyclaceae	Argentina_BA_PRC_bin_86			d__Bacteria; p__Proteobacteria; c__Betaproteobacteria; o__Rhodocyclales; f__Rhodocyclaceae	Argentina_BA_PRC_bin_86
Argentina_BA_PRC_188502||full_1
Argentina_BA_PRC_188542||full
Argentina_BA_PRC_188947
Argentina_BA_PRC_188959||full
Argentina_BA_PRC_18940||full_1	d__Bacteria; p__Proteobacteria; c__Alphaproteobacteria; o__Rhizobiales; f__Phyllobacteriaceae; g__Aquamicrobium	Argentina_BA_PRC_bin_22	d__Bacteria; p__Proteobacteria; c__Alphaproteobacteria; o__Rhizobiales; f__Rhizobiaceae	CHN_SD_SY_bin_66
Argentina_BA_PRC_189613
Argentina_BA_PRC_189768
Argentina_BA_PRC_190533||full
Argentina_BA_PRC_190624||full	d__Bacteria; p__Acidobacteria	CHN_JS_DC_bin_210
Argentina_BA_PRC_19071
Argentina_BA_PRC_1914||full_1
Argentina_BA_PRC_191400_1
Argentina_BA_PRC_191614
Argentina_BA_PRC_19187||full	d__Bacteria; p__Ignavibacteriae; c__Ignavibacteria	Argentina_BA_PRC_bin_35
Argentina_BA_PRC_192762||full			d__Bacteria; p__Proteobacteria; c__Betaproteobacteria; o__Burkholderiales; f__Comamonadaceae; g__Brachymonas	Sweden_Stockholm_Kappala_bin_69
Argentina_BA_PRC_19302
Argentina_BA_PRC_19322
Argentina_BA_PRC_194100||full
Argentina_BA_PRC_194587	d__Bacteria; p__Actinobacteria; c__Actinobacteria; o__Micrococcales; f__Microbacteriaceae; g__Leucobacter	Argentina_BA_PRC_bin_63
Argentina_BA_PRC_194849||full			d__Bacteria; p__Proteobacteria; c__Alphaproteobacteria; o__Rhizobiales; f__Phyllobacteriaceae; g__Aquamicrobium	CHN_SD_SY_bin_44
Argentina_BA_PRC_196753	d__Bacteria; p__Bacteroidetes	Croatia_Zagreb_Pliva_bin_98
Argentina_BA_PRC_197281||full
Argentina_BA_PRC_197367||full
Argentina_BA_PRC_197451||full	d__Bacteria; p__Proteobacteria; c__Betaproteobacteria; o__Rhodocyclales; f__Rhodocyclaceae	CHN_HK_SWH_bin_36
Argentina_BA_PRC_19823
Argentina_BA_PRC_198330||full	d__Bacteria; p__Proteobacteria; c__Alphaproteobacteria; o__Rhodospirillales	Argentina_BA_PRC_bin_11
Argentina_BA_PRC_198345
Argentina_BA_PRC_198665||full
Argentina_BA_PRC_199098||full	d__Bacteria; p__Chloroflexi; c__Ardenticatenia	Argentina_BA_PRC_bin_26
Argentina_BA_PRC_199684
Argentina_BA_PRC_199870||full
Argentina_BA_PRC_200104||0_partial	d__Bacteria; p__Proteobacteria; c__Gammaproteobacteria	Argentina_BA_PRC_bin_49	d__Bacteria; p__Proteobacteria; c__Gammaproteobacteria	Croatia_Zagreb_Pliva_bin_21
Argentina_BA_PRC_201548||full_1	d__Bacteria; p__Proteobacteria; c__Alphaproteobacteria; o__Rhizobiales; f__Bradyrhizobiaceae; g__Afipia	Argentina_BA_PRC_bin_64
Argentina_BA_PRC_201590
Argentina_BA_PRC_201810
Argentina_BA_PRC_202522||0_partial_1	d__Bacteria; p__Proteobacteria; c__Gammaproteobacteria	Argentina_BA_PRC_bin_49
Argentina_BA_PRC_203790||full_1	d__Bacteria; p__Proteobacteria; c__Alphaproteobacteria; o__Rhodobacterales; f__Rhodobacteraceae; g__Paracoccus	CHN_SD_KQ_bin_205
Argentina_BA_PRC_203854
Argentina_BA_PRC_204008||full
[truncated: 83,116 more rows]
